# Supplementary material for: Electroacupuncture Alleviates Experimental Chronic Inflammatory Pain by Inhibiting Calcium Voltage-Gated Channel-Mediated Inflammation
Source: Evid Based Complement Alternat Med. 2020 Feb 10;2020:7061972. doi: 10.1155/2020/7061972 (PMC7035529; doi:10.1155/2020/7061972)
Supplement: Supplementary Materials — Supplement Tables. Table S1. The list of the 55 up-DEGs and 134 down-DEGs was identified for EA-revised genes with CIP. Table S2. The details of GO enrichment for the 55 EA-revised up-DEGs were identified for with CIP. Table S3. The details of GO enrichment for the 134 EA-revised down-DEGs were identified for with CIP. Table S4. The details of KEGG enrichment for the 55 EA-revised up-DEGs were identified for with CIP. Table S5. The details of KEGG enrichment for the 134 EA-revised down-DEGs were identified for with CIP. [file 7061972.f1.zip]

Archive with 6 entries (5 files):
- 7061972.f1/supplementary material description+table/
- 7061972.f1/supplementary material description+table/Table S1.xlsx
- 7061972.f1/supplementary material description+table/Table S2.xlsx
- 7061972.f1/supplementary material description+table/Table S3.xlsx
- 7061972.f1/supplementary material description+table/Table S4.xlsx
- 7061972.f1/supplementary material description+table/Table S5.xlsx
