# Supplementary material for: Electroacupuncture Alleviates Experimental Chronic Inflammatory Pain by Inhibiting Calcium Voltage-Gated Channel-Mediated Inflammation
Source: Evid Based Complement Alternat Med. 2020 Feb 10;2020:7061972. doi: 10.1155/2020/7061972 (PMC7035529; doi:10.1155/2020/7061972)
Supplement: Supplementary Materials — Supplement Tables. Table S1. The list of the 55 up-DEGs and 134 down-DEGs was identified for EA-revised genes with CIP. Table S2. The details of GO enrichment for the 55 EA-revised up-DEGs were identified for with CIP. Table S3. The details of GO enrichment for the 134 EA-revised down-DEGs were identified for with CIP. Table S4. The details of KEGG enrichment for the 55 EA-revised up-DEGs were identified for with CIP. Table S5. The details of KEGG enrichment for the 134 EA-revised down-DEGs were identified for with CIP. [file 7061972.f1.zip › 7061972.f1/supplementary material description+table/Table S1.xlsx]

## Sheet: up-DEGs
55 common elements in "CIP vs NC UP" and "EA vs CIP DOWN":
ENSRNOG00000061499
ENSRNOG00000018824
ENSRNOG00000004695
ENSRNOG00000009681
ENSRNOG00000003288
ENSRNOG00000007049
ENSRNOG00000002919
ENSRNOG00000013460
ENSRNOG00000047526
ENSRNOG00000002863
ENSRNOG00000033261
ENSRNOG00000000264
ENSRNOG00000007528
ENSRNOG00000011586
ENSRNOG00000010050
ENSRNOG00000007415
ENSRNOG00000039265
ENSRNOG00000014768
ENSRNOG00000042224
ENSRNOG00000016177
ENSRNOG00000014866
ENSRNOG00000006304
ENSRNOG00000003189
ENSRNOG00000004976
ENSRNOG00000050206
ENSRNOG00000036661
ENSRNOG00000012495
ENSRNOG00000013369
ENSRNOG00000007374
ENSRNOG00000021010
ENSRNOG00000022256
ENSRNOG00000020650
ENSRNOG00000024907
ENSRNOG00000060831
ENSRNOG00000018808
ENSRNOG00000006084
ENSRNOG00000031211
ENSRNOG00000012995
ENSRNOG00000046981
ENSRNOG00000047917
ENSRNOG00000036362
ENSRNOG00000062030
ENSRNOG00000012110
ENSRNOG00000049334
ENSRNOG00000005154
ENSRNOG00000057776
ENSRNOG00000051598
ENSRNOG00000009153
ENSRNOG00000020998
ENSRNOG00000025370
ENSRNOG00000003681
ENSRNOG00000057321
ENSRNOG00000046711
ENSRNOG00000061297
ENSRNOG00000025377

## Sheet: down-DEGs
134 common elements in "EA vs CIP UP" and "CIP vs NC DOWN":
ENSRNOG00000019048
ENSRNOG00000004629
ENSRNOG00000056487
ENSRNOG00000011573
ENSRNOG00000033299
ENSRNOG00000006858
ENSRNOG00000002376
ENSRNOG00000007515
ENSRNOG00000052226
ENSRNOG00000008481
ENSRNOG00000011775
ENSRNOG00000011678
ENSRNOG00000011705
ENSRNOG00000003338
ENSRNOG00000013321
ENSRNOG00000011160
ENSRNOG00000011944
ENSRNOG00000019118
ENSRNOG00000020032
ENSRNOG00000049223
ENSRNOG00000013658
ENSRNOG00000018399
ENSRNOG00000009577
ENSRNOG00000017209
ENSRNOG00000001581
ENSRNOG00000054314
ENSRNOG00000010392
ENSRNOG00000012512
ENSRNOG00000031641
ENSRNOG00000016214
ENSRNOG00000010011
ENSRNOG00000053643
ENSRNOG00000007905
ENSRNOG00000055956
ENSRNOG00000023337
ENSRNOG00000013867
ENSRNOG00000022500
ENSRNOG00000008716
ENSRNOG00000014575
ENSRNOG00000021056
ENSRNOG00000001128
ENSRNOG00000029148
ENSRNOG00000012481
ENSRNOG00000003400
ENSRNOG00000002218
ENSRNOG00000013916
ENSRNOG00000015867
ENSRNOG00000042788
ENSRNOG00000022141
ENSRNOG00000033389
ENSRNOG00000027066
ENSRNOG00000000321
ENSRNOG00000005964
ENSRNOG00000028545
ENSRNOG00000050647
ENSRNOG00000012876
ENSRNOG00000017783
ENSRNOG00000043451
ENSRNOG00000009884
ENSRNOG00000023546
ENSRNOG00000047295
ENSRNOG00000002412
ENSRNOG00000017328
ENSRNOG00000012562
ENSRNOG00000005930
ENSRNOG00000033199
ENSRNOG00000032320
ENSRNOG00000001915
ENSRNOG00000010362
ENSRNOG00000026110
ENSRNOG00000010597
ENSRNOG00000042867
ENSRNOG00000020369
ENSRNOG00000037687
ENSRNOG00000026420
ENSRNOG00000002314
ENSRNOG00000010977
ENSRNOG00000026091
ENSRNOG00000025012
ENSRNOG00000034221
ENSRNOG00000045569
ENSRNOG00000031478
ENSRNOG00000016716
ENSRNOG00000052880
ENSRNOG00000000956
ENSRNOG00000012989
ENSRNOG00000011006
ENSRNOG00000039086
ENSRNOG00000037688
ENSRNOG00000047471
ENSRNOG00000051077
ENSRNOG00000005659
ENSRNOG00000014893
ENSRNOG00000036585
ENSRNOG00000020562
ENSRNOG00000011074
ENSRNOG00000008467
ENSRNOG00000061650
ENSRNOG00000019477
ENSRNOG00000017473
ENSRNOG00000010262
ENSRNOG00000028975
ENSRNOG00000012618
ENSRNOG00000031061
ENSRNOG00000031628
ENSRNOG00000018393
ENSRNOG00000018250
ENSRNOG00000037668
ENSRNOG00000054390
ENSRNOG00000051860
ENSRNOG00000021943
ENSRNOG00000012608
ENSRNOG00000016247
ENSRNOG00000030022
ENSRNOG00000015336
ENSRNOG00000011130
ENSRNOG00000053400
ENSRNOG00000028083
ENSRNOG00000039204
ENSRNOG00000010270
ENSRNOG00000014698
ENSRNOG00000054219
ENSRNOG00000015321
ENSRNOG00000030150
ENSRNOG00000031067
ENSRNOG00000052731
ENSRNOG00000021619
ENSRNOG00000060093
ENSRNOG00000047642
ENSRNOG00000030788
ENSRNOG00000027212
ENSRNOG00000010478
ENSRNOG00000010797
ENSRNOG00000006151
