# Supplementary material for: Electroacupuncture Alleviates Experimental Chronic Inflammatory Pain by Inhibiting Calcium Voltage-Gated Channel-Mediated Inflammation
Source: Evid Based Complement Alternat Med. 2020 Feb 10;2020:7061972. doi: 10.1155/2020/7061972 (PMC7035529; doi:10.1155/2020/7061972)
Supplement: Supplementary Materials — Supplement Tables. Table S1. The list of the 55 up-DEGs and 134 down-DEGs was identified for EA-revised genes with CIP. Table S2. The details of GO enrichment for the 55 EA-revised up-DEGs were identified for with CIP. Table S3. The details of GO enrichment for the 134 EA-revised down-DEGs were identified for with CIP. Table S4. The details of KEGG enrichment for the 55 EA-revised up-DEGs were identified for with CIP. Table S5. The details of KEGG enrichment for the 134 EA-revised down-DEGs were identified for with CIP. [file 7061972.f1.zip › 7061972.f1/supplementary material description+table/Table S2.xlsx]

## Sheet: go
GO_ID	Description	TYPE	GeneRatio	BgRatio	pvalue	qvalue	Count	genes	enrich_factor
GO:0007611	learning or memory	biological_process	6/46	230/19765	3.480e-06	2.654e-03	6	ENSRNOG00000002863 ENSRNOG00000007374 ENSRNOG00000050206 ENSRNOG00000007415 ENSRNOG00000020650 ENSRNOG00000018808	11.21	5.45842
GO:0050890	cognition	biological_process	6/46	255/19765	6.734e-06	3.423e-03	6	ENSRNOG00000007374 ENSRNOG00000050206 ENSRNOG00000007415 ENSRNOG00000020650 ENSRNOG00000018808 ENSRNOG00000002863	10.11	5.17173
GO:0007613	memory	biological_process	4/46	108/19765	1.538e-05	4.691e-03	4	ENSRNOG00000020650 ENSRNOG00000007415 ENSRNOG00000050206 ENSRNOG00000007374	15.91	4.81304
GO:0019233	sensory perception of pain	biological_process	4/46	113/19765	1.899e-05	4.827e-03	4	ENSRNOG00000002863 ENSRNOG00000018808 ENSRNOG00000007374 ENSRNOG00000007415	15.21	4.72148
GO:0044708	single-organism behavior	biological_process	7/46	430/19765	2.201e-05	4.795e-03	7	ENSRNOG00000020650 ENSRNOG00000018808 ENSRNOG00000007374 ENSRNOG00000007415 ENSRNOG00000002863 ENSRNOG00000050206 ENSRNOG00000013369	6.99	4.65738
GO:0007612	learning	biological_process	4/46	137/19765	4.643e-05	3.540e-03	4	ENSRNOG00000050206 ENSRNOG00000007374 ENSRNOG00000007415 ENSRNOG00000002863	12.55	4.3332
GO:0007610	behavior	biological_process	8/46	731/19765	1.504e-04	4.497e-03	8	ENSRNOG00000050206 ENSRNOG00000002863 ENSRNOG00000020650 ENSRNOG00000018808 ENSRNOG00000007374 ENSRNOG00000013369 ENSRNOG00000022256 ENSRNOG00000007415	4.70	3.82275
GO:0006812	cation transport	biological_process	9/46	948/19765	2.143e-04	5.187e-03	9	ENSRNOG00000007528 ENSRNOG00000022256 ENSRNOG00000018824 ENSRNOG00000006084 ENSRNOG00000003288 ENSRNOG00000049334 ENSRNOG00000002863 ENSRNOG00000020650 ENSRNOG00000018808	4.08	3.66898
GO:0007267	cell-cell signaling	biological_process	8/46	817/19765	3.408e-04	5.906e-03	8	ENSRNOG00000002863 ENSRNOG00000018808 ENSRNOG00000020650 ENSRNOG00000002919 ENSRNOG00000007374 ENSRNOG00000050206 ENSRNOG00000003288 ENSRNOG00000007415	4.21	3.4675
GO:0005216	ion channel activity	molecular_function	6/46	371/19765	7.114e-05	2.932e-03	6	ENSRNOG00000007528 ENSRNOG00000060831 ENSRNOG00000020650 ENSRNOG00000003288 ENSRNOG00000002863 ENSRNOG00000006084	6.95	4.14789
GO:1902495	transmembrane transporter complex	cellular_component	4/46	251/19765	7.339e-04	7.511e-03	4	ENSRNOG00000006084 ENSRNOG00000002863 ENSRNOG00000003288 ENSRNOG00000050206	6.85	3.13436
GO:0005261	cation channel activity	molecular_function	4/46	265/19765	9.344e-04	8.482e-03	4	ENSRNOG00000007528 ENSRNOG00000003288 ENSRNOG00000006084 ENSRNOG00000002863	6.49	3.02947
GO:0015267	channel activity	molecular_function	6/46	413/19765	1.375e-04	4.194e-03	6	ENSRNOG00000007528 ENSRNOG00000002863 ENSRNOG00000006084 ENSRNOG00000003288 ENSRNOG00000060831 ENSRNOG00000020650	6.24	3.8617
GO:0098655	cation transmembrane transport	biological_process	7/46	645/19765	3.543e-04	6.071e-03	7	ENSRNOG00000018824 ENSRNOG00000022256 ENSRNOG00000007528 ENSRNOG00000049334 ENSRNOG00000003288 ENSRNOG00000020650 ENSRNOG00000002863	4.66	3.45063
GO:0070588	calcium ion transmembrane transport	biological_process	4/46	214/19765	3.585e-04	6.075e-03	4	ENSRNOG00000003288 ENSRNOG00000002863 ENSRNOG00000022256 ENSRNOG00000049334	8.03	3.44551
GO:0007584	response to nutrient	biological_process	4/46	224/19765	4.405e-04	6.459e-03	4	ENSRNOG00000050206 ENSRNOG00000022256 ENSRNOG00000006304 ENSRNOG00000003681	7.67	3.35605
GO:0007009	plasma membrane organization	biological_process	4/46	232/19765	5.159e-04	6.345e-03	4	ENSRNOG00000047917 ENSRNOG00000036661 ENSRNOG00000009681 ENSRNOG00000049334	7.41	3.28743
GO:0046873	metal ion transmembrane transporter activity	molecular_function	5/46	373/19765	5.933e-04	6.509e-03	5	ENSRNOG00000007528 ENSRNOG00000049334 ENSRNOG00000020650 ENSRNOG00000002863 ENSRNOG00000003288	5.76	3.22673
GO:0030001	metal ion transport	biological_process	7/46	697/19765	5.905e-04	6.525e-03	7	ENSRNOG00000020650 ENSRNOG00000018808 ENSRNOG00000002863 ENSRNOG00000049334 ENSRNOG00000003288 ENSRNOG00000022256 ENSRNOG00000007528	4.32	3.22878
GO:0008324	cation transmembrane transporter activity	molecular_function	7/46	571/19765	1.564e-04	4.587e-03	7	ENSRNOG00000020650 ENSRNOG00000002863 ENSRNOG00000049334 ENSRNOG00000006084 ENSRNOG00000003288 ENSRNOG00000018824 ENSRNOG00000007528	5.27	3.80576
GO:0008015	blood circulation	biological_process	5/46	389/19765	7.381e-04	7.504e-03	5	ENSRNOG00000018808 ENSRNOG00000007374 ENSRNOG00000007415 ENSRNOG00000002863 ENSRNOG00000006304	5.52	3.13188
GO:0034220	ion transmembrane transport	biological_process	8/46	920/19765	7.986e-04	7.908e-03	8	ENSRNOG00000002863 ENSRNOG00000020650 ENSRNOG00000003288 ENSRNOG00000060831 ENSRNOG00000049334 ENSRNOG00000007528 ENSRNOG00000022256 ENSRNOG00000018824	3.74	3.09767
GO:0006811	ion transport	biological_process	10/46	1336/19765	8.077e-04	7.947e-03	10	ENSRNOG00000020650 ENSRNOG00000060831 ENSRNOG00000007528 ENSRNOG00000002863 ENSRNOG00000018808 ENSRNOG00000003288 ENSRNOG00000006084 ENSRNOG00000049334 ENSRNOG00000018824 ENSRNOG00000022256	3.22	3.09275
GO:0046879	hormone secretion	biological_process	4/46	276/19765	1.119e-03	8.888e-03	4	ENSRNOG00000002863 ENSRNOG00000018808 ENSRNOG00000007415 ENSRNOG00000007374	6.23	2.95117
GO:0032561	guanyl ribonucleotide binding	molecular_function	4/46	378/19765	4.378e-03	1.993e-02	4	ENSRNOG00000031211 ENSRNOG00000021010 ENSRNOG00000036661 ENSRNOG00000006084	4.55	2.35872
GO:0019001	guanyl nucleotide binding	molecular_function	4/46	379/19765	4.427e-03	2.003e-02	4	ENSRNOG00000036661 ENSRNOG00000006084 ENSRNOG00000021010 ENSRNOG00000031211	4.53	2.35389
GO:0015075	ion transmembrane transporter activity	molecular_function	8/46	765/19765	2.106e-04	5.180e-03	8	ENSRNOG00000007528 ENSRNOG00000018824 ENSRNOG00000003288 ENSRNOG00000006084 ENSRNOG00000060831 ENSRNOG00000049334 ENSRNOG00000002863 ENSRNOG00000020650	4.49	3.67654
GO:0022890	inorganic cation transmembrane transporter activity	molecular_function	5/46	482/19765	2.205e-03	1.288e-02	5	ENSRNOG00000007528 ENSRNOG00000020650 ENSRNOG00000049334 ENSRNOG00000003288 ENSRNOG00000002863	4.46	2.65659
GO:0010721	negative regulation of cell development	biological_process	4/46	286/19765	1.309e-03	9.644e-03	4	ENSRNOG00000002919 ENSRNOG00000003189 ENSRNOG00000007049 ENSRNOG00000004976	6.01	2.88306
GO:0009914	hormone transport	biological_process	4/46	286/19765	1.309e-03	9.644e-03	4	ENSRNOG00000007415 ENSRNOG00000007374 ENSRNOG00000018808 ENSRNOG00000002863	6.01	2.88306
GO:0050804	regulation of synaptic transmission	biological_process	4/46	292/19765	1.434e-03	9.851e-03	4	ENSRNOG00000050206 ENSRNOG00000003288 ENSRNOG00000002919 ENSRNOG00000007374	5.89	2.84345
GO:0006816	calcium ion transport	biological_process	4/46	329/19765	2.414e-03	1.384e-02	4	ENSRNOG00000022256 ENSRNOG00000003288 ENSRNOG00000002863 ENSRNOG00000049334	5.22	2.61726
GO:0007268	synaptic transmission	biological_process	5/46	500/19765	2.648e-03	1.402e-02	5	ENSRNOG00000050206 ENSRNOG00000002919 ENSRNOG00000020650 ENSRNOG00000007374 ENSRNOG00000003288	4.30	2.57708
GO:0044297	cell body	cellular_component	5/46	516/19765	3.097e-03	1.590e-02	5	ENSRNOG00000018808 ENSRNOG00000002919 ENSRNOG00000007374 ENSRNOG00000050206 ENSRNOG00000012495	4.16	2.50906
GO:0034765	regulation of ion transmembrane transport	biological_process	4/46	347/19765	3.037e-03	1.570e-02	4	ENSRNOG00000022256 ENSRNOG00000002863 ENSRNOG00000003288 ENSRNOG00000049334	4.95	2.51756
GO:0022891	substrate-specific transmembrane transporter activity	molecular_function	8/46	836/19765	4.026e-04	5.961e-03	8	ENSRNOG00000002863 ENSRNOG00000020650 ENSRNOG00000003288 ENSRNOG00000006084 ENSRNOG00000049334 ENSRNOG00000060831 ENSRNOG00000007528 ENSRNOG00000018824	4.11	3.39513
GO:0043269	regulation of ion transport	biological_process	5/46	523/19765	3.311e-03	1.645e-02	5	ENSRNOG00000022256 ENSRNOG00000049334 ENSRNOG00000003288 ENSRNOG00000018808 ENSRNOG00000002863	4.11	2.48004
GO:0098797	plasma membrane protein complex	cellular_component	4/46	428/19765	7.379e-03	2.692e-02	4	ENSRNOG00000002863 ENSRNOG00000003288 ENSRNOG00000009681 ENSRNOG00000050206	4.02	2.132
GO:0045596	negative regulation of cell differentiation	biological_process	5/46	554/19765	4.394e-03	1.994e-02	5	ENSRNOG00000002919 ENSRNOG00000003189 ENSRNOG00000007049 ENSRNOG00000022256 ENSRNOG00000004976	3.88	2.35714
GO:0022857	transmembrane transporter activity	molecular_function	8/46	914/19765	7.625e-04	7.650e-03	8	ENSRNOG00000018824 ENSRNOG00000007528 ENSRNOG00000060831 ENSRNOG00000049334 ENSRNOG00000003288 ENSRNOG00000006084 ENSRNOG00000020650 ENSRNOG00000002863	3.76	3.11776
GO:0033993	response to lipid	biological_process	7/46	961/19765	4.467e-03	2.015e-02	7	ENSRNOG00000007415 ENSRNOG00000022256 ENSRNOG00000006304 ENSRNOG00000003681 ENSRNOG00000007374 ENSRNOG00000003189 ENSRNOG00000061499	3.13	2.34998
GO:0055085	transmembrane transport	biological_process	8/46	1205/19765	5.013e-03	2.135e-02	8	ENSRNOG00000060831 ENSRNOG00000007528 ENSRNOG00000020650 ENSRNOG00000049334 ENSRNOG00000003288 ENSRNOG00000022256 ENSRNOG00000018824 ENSRNOG00000002863	2.85	2.2999
GO:0014070	response to organic cyclic compound	biological_process	7/46	1000/19765	5.670e-03	2.275e-02	7	ENSRNOG00000061499 ENSRNOG00000007374 ENSRNOG00000003189 ENSRNOG00000007415 ENSRNOG00000006304 ENSRNOG00000003681 ENSRNOG00000022256	3.01	2.24642
GO:0005215	transporter activity	molecular_function	9/46	1167/19765	1.077e-03	9.125e-03	9	ENSRNOG00000002863 ENSRNOG00000006084 ENSRNOG00000003288 ENSRNOG00000049334 ENSRNOG00000018824 ENSRNOG00000020650 ENSRNOG00000047917 ENSRNOG00000060831 ENSRNOG00000007528	3.31	2.96778
GO:0010817	regulation of hormone levels	biological_process	4/46	403/19765	5.737e-03	2.284e-02	4	ENSRNOG00000007374 ENSRNOG00000007415 ENSRNOG00000018808 ENSRNOG00000002863	4.26	2.24132
GO:0010256	endomembrane system organization	biological_process	4/46	412/19765	6.294e-03	2.449e-02	4	ENSRNOG00000047917 ENSRNOG00000049334 ENSRNOG00000036661 ENSRNOG00000009681	4.17	2.20107
GO:0007417	central nervous system development	biological_process	6/46	878/19765	1.034e-02	3.369e-02	6	ENSRNOG00000050206 ENSRNOG00000002919 ENSRNOG00000020650 ENSRNOG00000003189 ENSRNOG00000013369 ENSRNOG00000004976	2.94	1.98548
GO:0009617	response to bacterium	biological_process	4/46	498/19765	1.373e-02	4.042e-02	4	ENSRNOG00000003189 ENSRNOG00000007374 ENSRNOG00000018808 ENSRNOG00000022256	3.45	1.86233
GO:0009725	response to hormone	biological_process	6/46	940/19765	1.473e-02	4.199e-02	6	ENSRNOG00000007374 ENSRNOG00000003189 ENSRNOG00000061499 ENSRNOG00000006304 ENSRNOG00000003681 ENSRNOG00000007415	2.74	1.8318
GO:0031667	response to nutrient levels	biological_process	4/46	517/19765	1.595e-02	4.431e-02	4	ENSRNOG00000006304 ENSRNOG00000003681 ENSRNOG00000022256 ENSRNOG00000050206	3.32	1.79724
GO:0008284	positive regulation of cell proliferation	biological_process	5/46	744/19765	1.769e-02	4.741e-02	5	ENSRNOG00000022256 ENSRNOG00000002919 ENSRNOG00000018808 ENSRNOG00000061499 ENSRNOG00000007374	2.89	1.75227
GO:0006810	transport	biological_process	16/46	3776/19765	1.815e-02	4.797e-02	16	ENSRNOG00000002863 ENSRNOG00000018824 ENSRNOG00000036661 ENSRNOG00000007374 ENSRNOG00000003189 ENSRNOG00000002919 ENSRNOG00000007528 ENSRNOG00000018808 ENSRNOG00000022256 ENSRNOG00000003288 ENSRNOG00000006084 ENSRNOG00000007415 ENSRNOG00000049334 ENSRNOG00000020650 ENSRNOG00000006304 ENSRNOG00000060831	1.82	1.74112
GO:0030054	cell junction	cellular_component	6/46	898/19765	1.163e-02	3.642e-02	6	ENSRNOG00000012495 ENSRNOG00000003288 ENSRNOG00000020650 ENSRNOG00000009681 ENSRNOG00000012110 ENSRNOG00000050206	2.87	1.93442
GO:0051641	cellular localization	biological_process	11/46	2308/19765	1.876e-02	4.899e-02	11	ENSRNOG00000002863 ENSRNOG00000009681 ENSRNOG00000036661 ENSRNOG00000021010 ENSRNOG00000007374 ENSRNOG00000003189 ENSRNOG00000049334 ENSRNOG00000007415 ENSRNOG00000022256 ENSRNOG00000020650 ENSRNOG00000006304	2.05	1.72677
GO:0009991	response to extracellular stimulus	biological_process	4/46	543/19765	1.939e-02	5.046e-02	4	ENSRNOG00000050206 ENSRNOG00000022256 ENSRNOG00000003681 ENSRNOG00000006304	3.17	1.71242
GO:0048545	response to steroid hormone	biological_process	4/46	569/19765	2.331e-02	5.780e-02	4	ENSRNOG00000061499 ENSRNOG00000007415 ENSRNOG00000003681 ENSRNOG00000006304	3.02	1.63246
GO:0042995	cell projection	cellular_component	10/46	1586/19765	3.150e-03	1.570e-02	10	ENSRNOG00000002919 ENSRNOG00000020650 ENSRNOG00000007374 ENSRNOG00000050206 ENSRNOG00000012495 ENSRNOG00000060831 ENSRNOG00000009681 ENSRNOG00000006084 ENSRNOG00000007415 ENSRNOG00000033261	2.71	2.50169
GO:0045202	synapse	cellular_component	4/46	641/19765	3.688e-02	7.910e-02	4	ENSRNOG00000020650 ENSRNOG00000050206 ENSRNOG00000003288 ENSRNOG00000006304	2.68	1.43321
GO:0017111	nucleoside-triphosphatase activity	molecular_function	4/46	662/19765	4.164e-02	8.501e-02	4	ENSRNOG00000036661 ENSRNOG00000049334 ENSRNOG00000021010 ENSRNOG00000010050	2.60	1.38049
GO:0048729	tissue morphogenesis	biological_process	4/46	590/19765	2.684e-02	6.336e-02	4	ENSRNOG00000003189 ENSRNOG00000012495 ENSRNOG00000022256 ENSRNOG00000006304	2.91	1.57122
GO:0006952	defense response	biological_process	6/46	1064/19765	2.742e-02	6.453e-02	6	ENSRNOG00000007374 ENSRNOG00000003189 ENSRNOG00000022256 ENSRNOG00000007415 ENSRNOG00000018808 ENSRNOG00000002863	2.42	1.56193
GO:0016462	pyrophosphatase activity	molecular_function	4/46	700/19765	5.123e-02	9.902e-02	4	ENSRNOG00000010050 ENSRNOG00000021010 ENSRNOG00000036661 ENSRNOG00000049334	2.46	1.29048
GO:0055082	cellular chemical homeostasis	biological_process	4/46	599/19765	2.846e-02	6.606e-02	4	ENSRNOG00000020650 ENSRNOG00000007374 ENSRNOG00000002863 ENSRNOG00000022256	2.87	1.54577
GO:0016818	hydrolase activity, acting on acid anhydrides, in phosphorus-containing anhydrides	molecular_function	4/46	706/19765	5.287e-02	1.012e-01	4	ENSRNOG00000021010 ENSRNOG00000049334 ENSRNOG00000036661 ENSRNOG00000010050	2.43	1.27679
GO:0006928	cellular component movement	biological_process	7/46	1390/19765	3.604e-02	7.763e-02	7	ENSRNOG00000007374 ENSRNOG00000010050 ENSRNOG00000012495 ENSRNOG00000013369 ENSRNOG00000002863 ENSRNOG00000022256 ENSRNOG00000004976	2.16	1.44322
GO:0016817	hydrolase activity, acting on acid anhydrides	molecular_function	4/46	713/19765	5.482e-02	1.027e-01	4	ENSRNOG00000036661 ENSRNOG00000049334 ENSRNOG00000021010 ENSRNOG00000010050	2.41	1.26106
GO:0061024	membrane organization	biological_process	4/46	688/19765	4.807e-02	9.459e-02	4	ENSRNOG00000047917 ENSRNOG00000009681 ENSRNOG00000036661 ENSRNOG00000049334	2.50	1.31813
GO:0005102	receptor binding	molecular_function	7/46	1309/19765	2.620e-02	6.253e-02	7	ENSRNOG00000006304 ENSRNOG00000050206 ENSRNOG00000007374 ENSRNOG00000002919 ENSRNOG00000022256 ENSRNOG00000009681 ENSRNOG00000018808	2.30	1.5817
GO:0019725	cellular homeostasis	biological_process	4/46	700/19765	5.123e-02	9.902e-02	4	ENSRNOG00000022256 ENSRNOG00000020650 ENSRNOG00000007374 ENSRNOG00000002863	2.46	1.29048
GO:0001775	cell activation	biological_process	4/46	700/19765	5.123e-02	9.902e-02	4	ENSRNOG00000009681 ENSRNOG00000007374 ENSRNOG00000007049 ENSRNOG00000022256	2.46	1.29048
GO:0050877	neurological system process	biological_process	9/46	2138/19765	6.242e-02	1.129e-01	9	ENSRNOG00000002863 ENSRNOG00000004976 ENSRNOG00000007374 ENSRNOG00000018808 ENSRNOG00000007415 ENSRNOG00000003288 ENSRNOG00000020650 ENSRNOG00000050206 ENSRNOG00000013369	1.81	1.20468
GO:0040011	locomotion	biological_process	6/46	1267/19765	6.254e-02	1.130e-01	6	ENSRNOG00000022256 ENSRNOG00000004976 ENSRNOG00000002863 ENSRNOG00000013369 ENSRNOG00000012495 ENSRNOG00000007374	2.03	1.20384
GO:0044255	cellular lipid metabolic process	biological_process	4/46	745/19765	6.430e-02	1.152e-01	4	ENSRNOG00000007415 ENSRNOG00000031211 ENSRNOG00000014866 ENSRNOG00000061499	2.31	1.19179
GO:0051128	regulation of cellular component organization	biological_process	8/46	1863/19765	6.680e-02	1.187e-01	8	ENSRNOG00000002919 ENSRNOG00000003189 ENSRNOG00000007374 ENSRNOG00000007049 ENSRNOG00000012495 ENSRNOG00000022256 ENSRNOG00000033261 ENSRNOG00000021010	1.85	1.17522
GO:0032940	secretion by cell	biological_process	4/46	759/19765	6.875e-02	1.215e-01	4	ENSRNOG00000002863 ENSRNOG00000007374 ENSRNOG00000018808 ENSRNOG00000007415	2.26	1.16273
GO:0031410	cytoplasmic vesicle	cellular_component	4/46	838/19765	9.737e-02	1.553e-01	4	ENSRNOG00000009681 ENSRNOG00000020650 ENSRNOG00000060831 ENSRNOG00000049334	2.05	1.01157
GO:0051707	response to other organism	biological_process	4/46	763/19765	7.005e-02	1.232e-01	4	ENSRNOG00000018808 ENSRNOG00000007374 ENSRNOG00000003189 ENSRNOG00000022256	2.25	1.15459
GO:0043207	response to external biotic stimulus	biological_process	4/46	766/19765	7.104e-02	1.244e-01	4	ENSRNOG00000022256 ENSRNOG00000018808 ENSRNOG00000007374 ENSRNOG00000003189	2.24	1.1485
GO:0009605	response to external stimulus	biological_process	8/46	1900/19765	7.407e-02	1.287e-01	8	ENSRNOG00000007374 ENSRNOG00000003189 ENSRNOG00000050206 ENSRNOG00000006304 ENSRNOG00000013369 ENSRNOG00000018808 ENSRNOG00000003681 ENSRNOG00000022256	1.81	1.13036
GO:0007399	nervous system development	biological_process	8/46	1905/19765	7.509e-02	1.300e-01	8	ENSRNOG00000003189 ENSRNOG00000020650 ENSRNOG00000002919 ENSRNOG00000007049 ENSRNOG00000050206 ENSRNOG00000013369 ENSRNOG00000018824 ENSRNOG00000004976	1.80	1.12442
GO:0051649	establishment of localization in cell	biological_process	7/46	1617/19765	7.715e-02	1.325e-01	7	ENSRNOG00000006304 ENSRNOG00000003189 ENSRNOG00000020650 ENSRNOG00000036661 ENSRNOG00000049334 ENSRNOG00000022256 ENSRNOG00000002863	1.86	1.11266
GO:0042127	regulation of cell proliferation	biological_process	6/46	1334/19765	7.877e-02	1.339e-01	6	ENSRNOG00000002919 ENSRNOG00000007374 ENSRNOG00000007415 ENSRNOG00000022256 ENSRNOG00000018808 ENSRNOG00000061499	1.93	1.10364
GO:0010243	response to organonitrogen compound	biological_process	4/46	795/19765	8.104e-02	1.370e-01	4	ENSRNOG00000003189 ENSRNOG00000007374 ENSRNOG00000007415 ENSRNOG00000006304	2.16	1.0913
GO:0098588	bounding membrane of organelle	cellular_component	6/46	1363/19765	8.656e-02	1.429e-01	6	ENSRNOG00000050206 ENSRNOG00000020650 ENSRNOG00000060831 ENSRNOG00000014866 ENSRNOG00000009681 ENSRNOG00000036661	1.89	1.06268
GO:0043005	neuron projection	cellular_component	4/46	915/19765	1.311e-01	1.919e-01	4	ENSRNOG00000033261 ENSRNOG00000007374 ENSRNOG00000020650 ENSRNOG00000050206	1.88	0.882397
GO:0060341	regulation of cellular localization	biological_process	5/46	1063/19765	8.130e-02	1.373e-01	5	ENSRNOG00000007374 ENSRNOG00000006304 ENSRNOG00000002863 ENSRNOG00000022256 ENSRNOG00000007415	2.02	1.08991
GO:0051050	positive regulation of transport	biological_process	4/46	798/19765	8.213e-02	1.379e-01	4	ENSRNOG00000049334 ENSRNOG00000006304 ENSRNOG00000022256 ENSRNOG00000007374	2.15	1.0855
GO:0006950	response to stress	biological_process	11/46	2879/19765	8.246e-02	1.383e-01	11	ENSRNOG00000007415 ENSRNOG00000022256 ENSRNOG00000018808 ENSRNOG00000060831 ENSRNOG00000006304 ENSRNOG00000046981 ENSRNOG00000003681 ENSRNOG00000002863 ENSRNOG00000003189 ENSRNOG00000007374 ENSRNOG00000002919	1.64	1.08376
GO:0009607	response to biotic stimulus	biological_process	4/46	805/19765	8.468e-02	1.408e-01	4	ENSRNOG00000022256 ENSRNOG00000003189 ENSRNOG00000007374 ENSRNOG00000018808	2.14	1.07222
GO:0022607	cellular component assembly	biological_process	8/46	1961/19765	8.720e-02	1.433e-01	8	ENSRNOG00000010050 ENSRNOG00000050206 ENSRNOG00000007374 ENSRNOG00000006304 ENSRNOG00000012495 ENSRNOG00000061499 ENSRNOG00000009681 ENSRNOG00000021010	1.75	1.05948
GO:0010468	regulation of gene expression	biological_process	12/46	3247/19765	9.013e-02	1.473e-01	12	ENSRNOG00000061499 ENSRNOG00000018808 ENSRNOG00000009153 ENSRNOG00000013369 ENSRNOG00000006304 ENSRNOG00000014768 ENSRNOG00000024907 ENSRNOG00000011586 ENSRNOG00000004976 ENSRNOG00000009681 ENSRNOG00000007049 ENSRNOG00000003189	1.59	1.04513
GO:0045595	regulation of cell differentiation	biological_process	6/46	1379/19765	9.107e-02	1.484e-01	6	ENSRNOG00000003189 ENSRNOG00000002919 ENSRNOG00000007049 ENSRNOG00000009681 ENSRNOG00000004976 ENSRNOG00000022256	1.87	1.04062
GO:0048870	cell motility	biological_process	5/46	1098/19765	9.238e-02	1.497e-01	5	ENSRNOG00000007374 ENSRNOG00000012495 ENSRNOG00000002863 ENSRNOG00000004976 ENSRNOG00000022256	1.96	1.03442
GO:0051171	regulation of nitrogen compound metabolic process	biological_process	12/46	3301/19765	1.000e-01	1.580e-01	12	ENSRNOG00000014768 ENSRNOG00000006304 ENSRNOG00000013369 ENSRNOG00000018808 ENSRNOG00000061499 ENSRNOG00000009153 ENSRNOG00000022256 ENSRNOG00000003189 ENSRNOG00000007049 ENSRNOG00000011586 ENSRNOG00000024907 ENSRNOG00000004976	1.56	1
GO:0023051	regulation of signaling	biological_process	9/46	2376/19765	1.113e-01	1.709e-01	9	ENSRNOG00000002863 ENSRNOG00000007374 ENSRNOG00000002919 ENSRNOG00000003288 ENSRNOG00000007415 ENSRNOG00000022256 ENSRNOG00000061499 ENSRNOG00000006304 ENSRNOG00000050206	1.63	0.953505
GO:0000166	nucleotide binding	molecular_function	9/46	2213/19765	7.579e-02	1.307e-01	9	ENSRNOG00000031211 ENSRNOG00000004695 ENSRNOG00000049334 ENSRNOG00000006084 ENSRNOG00000061499 ENSRNOG00000010050 ENSRNOG00000021010 ENSRNOG00000024907 ENSRNOG00000036661	1.75	1.12039
GO:0046903	secretion	biological_process	4/46	885/19765	1.173e-01	1.782e-01	4	ENSRNOG00000007415 ENSRNOG00000002863 ENSRNOG00000007374 ENSRNOG00000018808	1.94	0.930702
GO:0046872	metal ion binding	molecular_function	13/46	3214/19765	4.266e-02	8.686e-02	13	ENSRNOG00000002863 ENSRNOG00000047526 ENSRNOG00000025370 ENSRNOG00000057321 ENSRNOG00000042224 ENSRNOG00000007049 ENSRNOG00000000264 ENSRNOG00000061499 ENSRNOG00000049334 ENSRNOG00000013460 ENSRNOG00000014768 ENSRNOG00000006304 ENSRNOG00000031211	1.74	1.36998
GO:0010646	regulation of cell communication	biological_process	9/46	2414/19765	1.210e-01	1.822e-01	9	ENSRNOG00000002919 ENSRNOG00000007374 ENSRNOG00000002863 ENSRNOG00000050206 ENSRNOG00000006304 ENSRNOG00000061499 ENSRNOG00000022256 ENSRNOG00000003288 ENSRNOG00000007415	1.60	0.917215
GO:0017076	purine nucleotide binding	molecular_function	7/46	1733/19765	1.070e-01	1.660e-01	7	ENSRNOG00000010050 ENSRNOG00000031211 ENSRNOG00000061499 ENSRNOG00000021010 ENSRNOG00000006084 ENSRNOG00000049334 ENSRNOG00000036661	1.74	0.970616
GO:0002376	immune system process	biological_process	7/46	1792/19765	1.246e-01	1.859e-01	7	ENSRNOG00000018808 ENSRNOG00000009681 ENSRNOG00000022256 ENSRNOG00000007049 ENSRNOG00000007374 ENSRNOG00000003189 ENSRNOG00000012495	1.68	0.904482
GO:0010628	positive regulation of gene expression	biological_process	6/46	1485/19765	1.247e-01	1.859e-01	6	ENSRNOG00000014768 ENSRNOG00000003189 ENSRNOG00000006304 ENSRNOG00000061499 ENSRNOG00000011586 ENSRNOG00000024907	1.74	0.904134
GO:0045184	establishment of protein localization	biological_process	6/46	1487/19765	1.254e-01	1.857e-01	6	ENSRNOG00000006304 ENSRNOG00000049334 ENSRNOG00000036661 ENSRNOG00000002863 ENSRNOG00000018808 ENSRNOG00000009681	1.73	0.901702
GO:0048878	chemical homeostasis	biological_process	4/46	904/19765	1.259e-01	1.860e-01	4	ENSRNOG00000020650 ENSRNOG00000007374 ENSRNOG00000002863 ENSRNOG00000022256	1.90	0.899974
GO:0051252	regulation of RNA metabolic process	biological_process	10/46	2791/19765	1.339e-01	1.952e-01	10	ENSRNOG00000014768 ENSRNOG00000006304 ENSRNOG00000013369 ENSRNOG00000061499 ENSRNOG00000009153 ENSRNOG00000003189 ENSRNOG00000007049 ENSRNOG00000011586 ENSRNOG00000024907 ENSRNOG00000004976	1.54	0.873219
GO:0043169	cation binding	molecular_function	13/46	3293/19765	5.088e-02	9.872e-02	13	ENSRNOG00000006304 ENSRNOG00000031211 ENSRNOG00000014768 ENSRNOG00000013460 ENSRNOG00000049334 ENSRNOG00000061499 ENSRNOG00000000264 ENSRNOG00000042224 ENSRNOG00000007049 ENSRNOG00000057321 ENSRNOG00000025370 ENSRNOG00000047526 ENSRNOG00000002863	1.70	1.29345
GO:0007010	cytoskeleton organization	biological_process	4/46	940/19765	1.433e-01	2.050e-01	4	ENSRNOG00000021010 ENSRNOG00000002919 ENSRNOG00000007374 ENSRNOG00000010050	1.83	0.843754
GO:0010629	negative regulation of gene expression	biological_process	5/46	1240/19765	1.466e-01	2.089e-01	5	ENSRNOG00000006304 ENSRNOG00000003189 ENSRNOG00000007049 ENSRNOG00000014768 ENSRNOG00000009681	1.73	0.833866
GO:0006955	immune response	biological_process	4/46	957/19765	1.519e-01	2.143e-01	4	ENSRNOG00000007374 ENSRNOG00000003189 ENSRNOG00000018808 ENSRNOG00000022256	1.80	0.818442
GO:0034613	cellular protein localization	biological_process	5/46	1271/19765	1.604e-01	2.234e-01	5	ENSRNOG00000006304 ENSRNOG00000036661 ENSRNOG00000049334 ENSRNOG00000021010 ENSRNOG00000009681	1.69	0.794796
GO:0005887	integral component of plasma membrane	cellular_component	5/46	1281/19765	1.650e-01	2.288e-01	5	ENSRNOG00000003288 ENSRNOG00000012995 ENSRNOG00000018824 ENSRNOG00000050206 ENSRNOG00000060831	1.68	0.782516
GO:0097367	carbohydrate derivative binding	molecular_function	8/46	2040/19765	1.064e-01	1.654e-01	8	ENSRNOG00000021010 ENSRNOG00000022256 ENSRNOG00000006084 ENSRNOG00000036661 ENSRNOG00000049334 ENSRNOG00000061499 ENSRNOG00000031211 ENSRNOG00000010050	1.68	0.973058
GO:0008270	zinc ion binding	molecular_function	4/46	1036/19765	1.956e-01	2.592e-01	4	ENSRNOG00000061499 ENSRNOG00000025370 ENSRNOG00000006304 ENSRNOG00000000264	1.66	0.708631
GO:0008104	protein localization	biological_process	7/46	1900/19765	1.614e-01	2.244e-01	7	ENSRNOG00000009681 ENSRNOG00000018808 ENSRNOG00000002863 ENSRNOG00000021010 ENSRNOG00000036661 ENSRNOG00000049334 ENSRNOG00000006304	1.58	0.792096
GO:0046914	transition metal ion binding	molecular_function	5/46	1320/19765	1.837e-01	2.475e-01	5	ENSRNOG00000042224 ENSRNOG00000006304 ENSRNOG00000000264 ENSRNOG00000061499 ENSRNOG00000025370	1.63	0.735891
GO:0045892	negative regulation of transcription, DNA-templated	biological_process	4/46	985/19765	1.667e-01	2.303e-01	4	ENSRNOG00000006304 ENSRNOG00000003189 ENSRNOG00000014768 ENSRNOG00000007049	1.74	0.778064
GO:0060429	epithelium development	biological_process	4/46	993/19765	1.711e-01	2.351e-01	4	ENSRNOG00000003189 ENSRNOG00000049334 ENSRNOG00000012495 ENSRNOG00000022256	1.73	0.76675
GO:0031226	intrinsic component of plasma membrane	cellular_component	5/46	1330/19765	1.886e-01	2.519e-01	5	ENSRNOG00000018824 ENSRNOG00000012995 ENSRNOG00000003288 ENSRNOG00000050206 ENSRNOG00000060831	1.62	0.724458
GO:0008283	cell proliferation	biological_process	6/46	1608/19765	1.721e-01	2.358e-01	6	ENSRNOG00000022256 ENSRNOG00000007415 ENSRNOG00000061499 ENSRNOG00000018808 ENSRNOG00000002919 ENSRNOG00000007374	1.60	0.764219
GO:0006629	lipid metabolic process	biological_process	4/46	997/19765	1.733e-01	2.370e-01	4	ENSRNOG00000014866 ENSRNOG00000061499 ENSRNOG00000031211 ENSRNOG00000007415	1.72	0.761201
GO:1903507	negative regulation of nucleic acid-templated transcription	biological_process	4/46	1002/19765	1.761e-01	2.400e-01	4	ENSRNOG00000014768 ENSRNOG00000007049 ENSRNOG00000003189 ENSRNOG00000006304	1.72	0.754241
GO:0016477	cell migration	biological_process	4/46	1011/19765	1.812e-01	2.448e-01	4	ENSRNOG00000007374 ENSRNOG00000012495 ENSRNOG00000022256 ENSRNOG00000004976	1.70	0.741842
GO:1902679	negative regulation of RNA biosynthetic process	biological_process	4/46	1015/19765	1.834e-01	2.473e-01	4	ENSRNOG00000014768 ENSRNOG00000007049 ENSRNOG00000003189 ENSRNOG00000006304	1.69	0.736601
GO:0012505	endomembrane system	cellular_component	10/46	2727/19765	1.179e-01	1.778e-01	10	ENSRNOG00000036661 ENSRNOG00000014866 ENSRNOG00000009681 ENSRNOG00000010050 ENSRNOG00000042224 ENSRNOG00000007415 ENSRNOG00000009153 ENSRNOG00000060831 ENSRNOG00000020650 ENSRNOG00000014768	1.58	0.928486
GO:0006355	regulation of transcription, DNA-templated	biological_process	9/46	2664/19765	1.976e-01	2.609e-01	9	ENSRNOG00000011586 ENSRNOG00000004976 ENSRNOG00000007049 ENSRNOG00000003189 ENSRNOG00000061499 ENSRNOG00000009153 ENSRNOG00000014768 ENSRNOG00000013369 ENSRNOG00000006304	1.45	0.704213
GO:1903506	regulation of nucleic acid-templated transcription	biological_process	9/46	2685/19765	2.051e-01	2.687e-01	9	ENSRNOG00000009153 ENSRNOG00000061499 ENSRNOG00000014768 ENSRNOG00000006304 ENSRNOG00000013369 ENSRNOG00000004976 ENSRNOG00000011586 ENSRNOG00000003189 ENSRNOG00000007049	1.44	0.688034
GO:2001141	regulation of RNA biosynthetic process	biological_process	9/46	2691/19765	2.073e-01	2.702e-01	9	ENSRNOG00000011586 ENSRNOG00000004976 ENSRNOG00000003189 ENSRNOG00000007049 ENSRNOG00000061499 ENSRNOG00000009153 ENSRNOG00000006304 ENSRNOG00000013369 ENSRNOG00000014768	1.44	0.683401
GO:0036094	small molecule binding	molecular_function	9/46	2493/19765	1.427e-01	2.045e-01	9	ENSRNOG00000061499 ENSRNOG00000049334 ENSRNOG00000006084 ENSRNOG00000004695 ENSRNOG00000031211 ENSRNOG00000021010 ENSRNOG00000024907 ENSRNOG00000036661 ENSRNOG00000010050	1.55	0.845576
GO:0006461	protein complex assembly	biological_process	4/46	1060/19765	2.100e-01	2.728e-01	4	ENSRNOG00000010050 ENSRNOG00000006304 ENSRNOG00000061499 ENSRNOG00000021010	1.62	0.677781
GO:0015031	protein transport	biological_process	5/46	1376/19765	2.124e-01	2.750e-01	5	ENSRNOG00000002863 ENSRNOG00000018808 ENSRNOG00000049334 ENSRNOG00000036661 ENSRNOG00000006304	1.56	0.672845
GO:0005654	nucleoplasm	cellular_component	6/46	1698/19765	2.124e-01	2.750e-01	6	ENSRNOG00000061499 ENSRNOG00000011586 ENSRNOG00000014768 ENSRNOG00000007049 ENSRNOG00000010050 ENSRNOG00000006304	1.52	0.672845
GO:0001883	purine nucleoside binding	molecular_function	6/46	1703/19765	2.148e-01	2.776e-01	6	ENSRNOG00000031211 ENSRNOG00000010050 ENSRNOG00000036661 ENSRNOG00000049334 ENSRNOG00000021010 ENSRNOG00000061499	1.51	0.667966
GO:0071310	cellular response to organic substance	biological_process	6/46	1705/19765	2.157e-01	2.781e-01	6	ENSRNOG00000006304 ENSRNOG00000007374 ENSRNOG00000003189 ENSRNOG00000022256 ENSRNOG00000002863 ENSRNOG00000061499	1.51	0.66615
GO:0003677	DNA binding	molecular_function	6/46	1707/19765	2.167e-01	2.791e-01	6	ENSRNOG00000004976 ENSRNOG00000061499 ENSRNOG00000013369 ENSRNOG00000003189 ENSRNOG00000007049 ENSRNOG00000014768	1.51	0.664141
GO:0032549	ribonucleoside binding	molecular_function	6/46	1703/19765	2.148e-01	2.776e-01	6	ENSRNOG00000061499 ENSRNOG00000036661 ENSRNOG00000049334 ENSRNOG00000021010 ENSRNOG00000010050 ENSRNOG00000031211	1.51	0.667966
GO:0001882	nucleoside binding	molecular_function	6/46	1709/19765	2.176e-01	2.800e-01	6	ENSRNOG00000021010 ENSRNOG00000049334 ENSRNOG00000036661 ENSRNOG00000061499 ENSRNOG00000031211 ENSRNOG00000010050	1.51	0.662341
GO:0043167	ion binding	molecular_function	18/46	5208/19765	8.169e-02	1.378e-01	18	ENSRNOG00000000264 ENSRNOG00000042224 ENSRNOG00000036661 ENSRNOG00000057321 ENSRNOG00000047526 ENSRNOG00000021010 ENSRNOG00000002863 ENSRNOG00000006304 ENSRNOG00000014768 ENSRNOG00000049334 ENSRNOG00000006084 ENSRNOG00000022256 ENSRNOG00000007049 ENSRNOG00000010050 ENSRNOG00000025370 ENSRNOG00000031211 ENSRNOG00000013460 ENSRNOG00000061499	1.49	1.08783
GO:0007155	cell adhesion	biological_process	4/46	1075/19765	2.192e-01	2.816e-01	4	ENSRNOG00000009681 ENSRNOG00000012495 ENSRNOG00000046981 ENSRNOG00000007049	1.60	0.659159
GO:0030030	cell projection organization	biological_process	4/46	1086/19765	2.261e-01	2.888e-01	4	ENSRNOG00000002919 ENSRNOG00000007049 ENSRNOG00000013369 ENSRNOG00000012495	1.58	0.645699
GO:0097159	organic cyclic compound binding	molecular_function	19/46	5528/19765	7.874e-02	1.340e-01	19	ENSRNOG00000010050 ENSRNOG00000007049 ENSRNOG00000003189 ENSRNOG00000004976 ENSRNOG00000025370 ENSRNOG00000024907 ENSRNOG00000013369 ENSRNOG00000031211 ENSRNOG00000013460 ENSRNOG00000061499 ENSRNOG00000042224 ENSRNOG00000021010 ENSRNOG00000047526 ENSRNOG00000036661 ENSRNOG00000004695 ENSRNOG00000014768 ENSRNOG00000006084 ENSRNOG00000049334 ENSRNOG00000007415	1.48	1.1038
GO:0006351	transcription, DNA-templated	biological_process	9/46	2749/19765	2.289e-01	2.919e-01	9	ENSRNOG00000003189 ENSRNOG00000007049 ENSRNOG00000004976 ENSRNOG00000011586 ENSRNOG00000014768 ENSRNOG00000006304 ENSRNOG00000013369 ENSRNOG00000009153 ENSRNOG00000061499	1.41	0.640354
GO:0031325	positive regulation of cellular metabolic process	biological_process	8/46	2411/19765	2.316e-01	2.948e-01	8	ENSRNOG00000061499 ENSRNOG00000018808 ENSRNOG00000022256 ENSRNOG00000014768 ENSRNOG00000006304 ENSRNOG00000024907 ENSRNOG00000011586 ENSRNOG00000003189	1.43	0.635261
GO:0007275	multicellular organismal development	biological_process	13/46	4181/19765	2.342e-01	2.971e-01	13	ENSRNOG00000002919 ENSRNOG00000022256 ENSRNOG00000049334 ENSRNOG00000050206 ENSRNOG00000006304 ENSRNOG00000018824 ENSRNOG00000004976 ENSRNOG00000007049 ENSRNOG00000003189 ENSRNOG00000012495 ENSRNOG00000061499 ENSRNOG00000020650 ENSRNOG00000013369	1.34	0.630413
GO:0023052	signaling	biological_process	18/46	6020/19765	2.367e-01	2.998e-01	18	ENSRNOG00000002919 ENSRNOG00000007374 ENSRNOG00000000264 ENSRNOG00000002863 ENSRNOG00000012995 ENSRNOG00000036661 ENSRNOG00000021010 ENSRNOG00000050206 ENSRNOG00000006304 ENSRNOG00000007415 ENSRNOG00000003288 ENSRNOG00000022256 ENSRNOG00000003189 ENSRNOG00000007049 ENSRNOG00000025370 ENSRNOG00000020650 ENSRNOG00000061499 ENSRNOG00000018808	1.28	0.625802
GO:0019899	enzyme binding	molecular_function	5/46	1503/19765	2.853e-01	3.472e-01	5	ENSRNOG00000002919 ENSRNOG00000006304 ENSRNOG00000009681 ENSRNOG00000061499 ENSRNOG00000011586	1.43	0.544698
GO:0032774	RNA biosynthetic process	biological_process	9/46	2786/19765	2.434e-01	3.070e-01	9	ENSRNOG00000013369 ENSRNOG00000006304 ENSRNOG00000014768 ENSRNOG00000061499 ENSRNOG00000009153 ENSRNOG00000007049 ENSRNOG00000003189 ENSRNOG00000011586 ENSRNOG00000004976	1.39	0.613679
GO:0050794	regulation of cellular process	biological_process	28/46	9840/19765	2.467e-01	3.102e-01	28	ENSRNOG00000025370 ENSRNOG00000004976 ENSRNOG00000003189 ENSRNOG00000018808 ENSRNOG00000009153 ENSRNOG00000020650 ENSRNOG00000002863 ENSRNOG00000036661 ENSRNOG00000021010 ENSRNOG00000007374 ENSRNOG00000002919 ENSRNOG00000000264 ENSRNOG00000003288 ENSRNOG00000022256 ENSRNOG00000050206 ENSRNOG00000024907 ENSRNOG00000007049 ENSRNOG00000012495 ENSRNOG00000061499 ENSRNOG00000033261 ENSRNOG00000013369 …	1.22	0.607831
GO:0030182	neuron differentiation	biological_process	4/46	1118/19765	2.468e-01	3.100e-01	4	ENSRNOG00000013369 ENSRNOG00000007049 ENSRNOG00000002919 ENSRNOG00000004976	1.54	0.607655
GO:0010033	response to organic substance	biological_process	8/46	2448/19765	2.472e-01	3.103e-01	8	ENSRNOG00000003681 ENSRNOG00000002863 ENSRNOG00000003189 ENSRNOG00000007374 ENSRNOG00000022256 ENSRNOG00000007415 ENSRNOG00000061499 ENSRNOG00000006304	1.40	0.606952
GO:0043168	anion binding	molecular_function	8/46	2441/19765	2.442e-01	3.078e-01	8	ENSRNOG00000021010 ENSRNOG00000036661 ENSRNOG00000010050 ENSRNOG00000022256 ENSRNOG00000049334 ENSRNOG00000006084 ENSRNOG00000061499 ENSRNOG00000031211	1.41	0.612254
GO:0046907	intracellular transport	biological_process	5/46	1440/19765	2.478e-01	3.108e-01	5	ENSRNOG00000036661 ENSRNOG00000049334 ENSRNOG00000022256 ENSRNOG00000006304 ENSRNOG00000003189	1.49	0.605899
GO:0032502	developmental process	biological_process	15/46	4964/19765	2.510e-01	3.137e-01	15	ENSRNOG00000002919 ENSRNOG00000009681 ENSRNOG00000006304 ENSRNOG00000050206 ENSRNOG00000049334 ENSRNOG00000007415 ENSRNOG00000022256 ENSRNOG00000012495 ENSRNOG00000003189 ENSRNOG00000007049 ENSRNOG00000004976 ENSRNOG00000018824 ENSRNOG00000013369 ENSRNOG00000020650 ENSRNOG00000061499	1.30	0.600326
GO:0005856	cytoskeleton	cellular_component	5/46	1535/19765	3.053e-01	3.669e-01	5	ENSRNOG00000002919 ENSRNOG00000050206 ENSRNOG00000010050 ENSRNOG00000009681 ENSRNOG00000021010	1.40	0.515273
GO:0006915	apoptotic process	biological_process	5/46	1450/19765	2.536e-01	3.165e-01	5	ENSRNOG00000003189 ENSRNOG00000006304 ENSRNOG00000009153 ENSRNOG00000018808 ENSRNOG00000025370	1.48	0.595851
GO:0007154	cell communication	biological_process	18/46	6122/19765	2.640e-01	3.263e-01	18	ENSRNOG00000020650 ENSRNOG00000061499 ENSRNOG00000018808 ENSRNOG00000007049 ENSRNOG00000003189 ENSRNOG00000025370 ENSRNOG00000006304 ENSRNOG00000050206 ENSRNOG00000022256 ENSRNOG00000003288 ENSRNOG00000007415 ENSRNOG00000000264 ENSRNOG00000002919 ENSRNOG00000007374 ENSRNOG00000021010 ENSRNOG00000012995 ENSRNOG00000036661 ENSRNOG00000002863	1.26	0.578396
GO:0048468	cell development	biological_process	6/46	1805/19765	2.663e-01	3.286e-01	6	ENSRNOG00000004976 ENSRNOG00000007049 ENSRNOG00000003189 ENSRNOG00000002919 ENSRNOG00000012495 ENSRNOG00000013369	1.43	0.574629
GO:0012501	programmed cell death	biological_process	5/46	1476/19765	2.689e-01	3.312e-01	5	ENSRNOG00000003189 ENSRNOG00000006304 ENSRNOG00000009153 ENSRNOG00000018808 ENSRNOG00000025370	1.46	0.570409
GO:0048856	anatomical structure development	biological_process	14/46	4660/19765	2.707e-01	3.326e-01	14	ENSRNOG00000002919 ENSRNOG00000009681 ENSRNOG00000050206 ENSRNOG00000006304 ENSRNOG00000022256 ENSRNOG00000049334 ENSRNOG00000003189 ENSRNOG00000007049 ENSRNOG00000012495 ENSRNOG00000004976 ENSRNOG00000018824 ENSRNOG00000020650 ENSRNOG00000013369 ENSRNOG00000061499	1.29	0.567512
GO:0048523	negative regulation of cellular process	biological_process	11/46	3584/19765	2.771e-01	3.389e-01	11	ENSRNOG00000014768 ENSRNOG00000050206 ENSRNOG00000006304 ENSRNOG00000018808 ENSRNOG00000007415 ENSRNOG00000022256 ENSRNOG00000007049 ENSRNOG00000003189 ENSRNOG00000002919 ENSRNOG00000012495 ENSRNOG00000004976	1.32	0.557363
GO:0031328	positive regulation of cellular biosynthetic process	biological_process	5/46	1513/19765	2.915e-01	3.525e-01	5	ENSRNOG00000011586 ENSRNOG00000061499 ENSRNOG00000018808 ENSRNOG00000003189 ENSRNOG00000014768	1.42	0.535361
GO:0031090	organelle membrane	cellular_component	6/46	1901/19765	3.198e-01	3.801e-01	6	ENSRNOG00000036661 ENSRNOG00000009681 ENSRNOG00000014866 ENSRNOG00000060831 ENSRNOG00000050206 ENSRNOG00000020650	1.36	0.495122
GO:0006357	regulation of transcription from RNA polymerase II promoter	biological_process	5/46	1529/19765	3.015e-01	3.629e-01	5	ENSRNOG00000007049 ENSRNOG00000014768 ENSRNOG00000006304 ENSRNOG00000061499 ENSRNOG00000011586	1.41	0.520713
GO:0042981	regulation of apoptotic process	biological_process	4/46	1213/19765	3.130e-01	3.741e-01	4	ENSRNOG00000003189 ENSRNOG00000006304 ENSRNOG00000009153 ENSRNOG00000018808	1.42	0.504456
GO:0043067	regulation of programmed cell death	biological_process	4/46	1229/19765	3.248e-01	3.855e-01	4	ENSRNOG00000009153 ENSRNOG00000018808 ENSRNOG00000006304 ENSRNOG00000003189	1.40	0.488384
GO:0045893	positive regulation of transcription, DNA-templated	biological_process	4/46	1232/19765	3.271e-01	3.876e-01	4	ENSRNOG00000003189 ENSRNOG00000014768 ENSRNOG00000011586 ENSRNOG00000061499	1.40	0.485319
GO:0006366	transcription from RNA polymerase II promoter	biological_process	5/46	1577/19765	3.325e-01	3.931e-01	5	ENSRNOG00000007049 ENSRNOG00000014768 ENSRNOG00000006304 ENSRNOG00000061499 ENSRNOG00000011586	1.36	0.478208
GO:0008219	cell death	biological_process	5/46	1582/19765	3.358e-01	3.957e-01	5	ENSRNOG00000025370 ENSRNOG00000009153 ENSRNOG00000018808 ENSRNOG00000006304 ENSRNOG00000003189	1.36	0.473919
GO:0003676	nucleic acid binding	molecular_function	11/46	3598/19765	2.824e-01	3.445e-01	11	ENSRNOG00000003189 ENSRNOG00000007049 ENSRNOG00000025370 ENSRNOG00000004976 ENSRNOG00000047526 ENSRNOG00000024907 ENSRNOG00000004695 ENSRNOG00000013460 ENSRNOG00000014768 ENSRNOG00000013369 ENSRNOG00000061499	1.31	0.549135
GO:0048699	generation of neurons	biological_process	4/46	1245/19765	3.368e-01	3.957e-01	4	ENSRNOG00000004976 ENSRNOG00000013369 ENSRNOG00000007049 ENSRNOG00000002919	1.38	0.472628
GO:0009890	negative regulation of biosynthetic process	biological_process	4/46	1250/19765	3.406e-01	3.996e-01	4	ENSRNOG00000014768 ENSRNOG00000007049 ENSRNOG00000003189 ENSRNOG00000006304	1.37	0.467755
GO:0009888	tissue development	biological_process	5/46	1598/19765	3.464e-01	4.051e-01	5	ENSRNOG00000022256 ENSRNOG00000049334 ENSRNOG00000003189 ENSRNOG00000006304 ENSRNOG00000012495	1.34	0.460422
GO:0050793	regulation of developmental process	biological_process	6/46	1954/19765	3.512e-01	4.098e-01	6	ENSRNOG00000022256 ENSRNOG00000004976 ENSRNOG00000009681 ENSRNOG00000007049 ENSRNOG00000002919 ENSRNOG00000003189	1.32	0.454445
GO:0016070	RNA metabolic process	biological_process	10/46	3430/19765	3.657e-01	4.238e-01	10	ENSRNOG00000014768 ENSRNOG00000006304 ENSRNOG00000013369 ENSRNOG00000061499 ENSRNOG00000009153 ENSRNOG00000003189 ENSRNOG00000007049 ENSRNOG00000024907 ENSRNOG00000011586 ENSRNOG00000004976	1.25	0.436875
GO:0005524	ATP binding	molecular_function	4/46	1353/19765	4.219e-01	4.773e-01	4	ENSRNOG00000049334 ENSRNOG00000061499 ENSRNOG00000031211 ENSRNOG00000010050	1.27	0.37479
GO:0010941	regulation of cell death	biological_process	4/46	1317/19765	3.928e-01	4.507e-01	4	ENSRNOG00000003189 ENSRNOG00000006304 ENSRNOG00000009153 ENSRNOG00000018808	1.31	0.405829
GO:0030154	cell differentiation	biological_process	9/46	3139/19765	4.045e-01	4.617e-01	9	ENSRNOG00000013369 ENSRNOG00000022256 ENSRNOG00000003189 ENSRNOG00000002919 ENSRNOG00000007049 ENSRNOG00000012495 ENSRNOG00000009681 ENSRNOG00000018824 ENSRNOG00000004976	1.23	0.393081
GO:0035556	intracellular signal transduction	biological_process	6/46	2046/19765	4.088e-01	4.659e-01	6	ENSRNOG00000025370 ENSRNOG00000022256 ENSRNOG00000021010 ENSRNOG00000036661 ENSRNOG00000006304 ENSRNOG00000000264	1.26	0.388489
GO:0030554	adenyl nucleotide binding	molecular_function	4/46	1385/19765	4.483e-01	5.034e-01	4	ENSRNOG00000031211 ENSRNOG00000010050 ENSRNOG00000049334 ENSRNOG00000061499	1.24	0.348431
GO:0005576	extracellular region	cellular_component	10/46	3458/19765	3.787e-01	4.369e-01	10	ENSRNOG00000018808 ENSRNOG00000007415 ENSRNOG00000022256 ENSRNOG00000007374 ENSRNOG00000012495 ENSRNOG00000009681 ENSRNOG00000012110 ENSRNOG00000005154 ENSRNOG00000018824 ENSRNOG00000021010	1.24	0.421705
GO:0022008	neurogenesis	biological_process	4/46	1342/19765	4.129e-01	4.696e-01	4	ENSRNOG00000002919 ENSRNOG00000007049 ENSRNOG00000013369 ENSRNOG00000004976	1.28	0.384155
GO:0005634	nucleus	cellular_component	15/46	5228/19765	3.367e-01	3.959e-01	15	ENSRNOG00000010050 ENSRNOG00000003189 ENSRNOG00000007049 ENSRNOG00000018824 ENSRNOG00000004976 ENSRNOG00000013460 ENSRNOG00000013369 ENSRNOG00000009153 ENSRNOG00000061499 ENSRNOG00000033261 ENSRNOG00000021010 ENSRNOG00000011586 ENSRNOG00000014768 ENSRNOG00000006304 ENSRNOG00000007415	1.23	0.472757
GO:0043234	protein complex	cellular_component	10/46	3488/19765	3.929e-01	4.505e-01	10	ENSRNOG00000010050 ENSRNOG00000011586 ENSRNOG00000009681 ENSRNOG00000002863 ENSRNOG00000012110 ENSRNOG00000006304 ENSRNOG00000050206 ENSRNOG00000006084 ENSRNOG00000003288 ENSRNOG00000061499	1.23	0.405718
GO:0042592	homeostatic process	biological_process	4/46	1347/19765	4.170e-01	4.739e-01	4	ENSRNOG00000022256 ENSRNOG00000002863 ENSRNOG00000007374 ENSRNOG00000020650	1.28	0.379864
GO:0031981	nuclear lumen	cellular_component	7/46	2438/19765	4.260e-01	4.812e-01	7	ENSRNOG00000061499 ENSRNOG00000006304 ENSRNOG00000014768 ENSRNOG00000018824 ENSRNOG00000011586 ENSRNOG00000010050 ENSRNOG00000007049	1.23	0.37059
GO:0050896	response to stimulus	biological_process	22/46	8172/19765	4.171e-01	4.736e-01	22	ENSRNOG00000018808 ENSRNOG00000061499 ENSRNOG00000020650 ENSRNOG00000060831 ENSRNOG00000013369 ENSRNOG00000025370 ENSRNOG00000003189 ENSRNOG00000007049 ENSRNOG00000007415 ENSRNOG00000003288 ENSRNOG00000022256 ENSRNOG00000046981 ENSRNOG00000050206 ENSRNOG00000006304 ENSRNOG00000002863 ENSRNOG00000012995 ENSRNOG00000036661 ENSRNOG00000003681 ENSRNOG00000021010 ENSRNOG00000002919 ENSRNOG00000007374 …	1.16	0.37976
GO:0006139	nucleobase-containing compound metabolic process	biological_process	12/46	4372/19765	4.515e-01	5.067e-01	12	ENSRNOG00000011586 ENSRNOG00000006304 ENSRNOG00000014768 ENSRNOG00000022256 ENSRNOG00000003189 ENSRNOG00000007049 ENSRNOG00000004976 ENSRNOG00000024907 ENSRNOG00000013369 ENSRNOG00000009153 ENSRNOG00000061499 ENSRNOG00000018808	1.18	0.345342
GO:0031982	vesicle	cellular_component	8/46	2843/19765	4.459e-01	5.018e-01	8	ENSRNOG00000012495 ENSRNOG00000009681 ENSRNOG00000018824 ENSRNOG00000021010 ENSRNOG00000020650 ENSRNOG00000060831 ENSRNOG00000049334 ENSRNOG00000007415	1.21	0.350763
GO:0044444	cytoplasmic part	cellular_component	17/46	6025/19765	3.496e-01	4.082e-01	17	ENSRNOG00000009681 ENSRNOG00000014866 ENSRNOG00000021010 ENSRNOG00000036661 ENSRNOG00000007374 ENSRNOG00000042224 ENSRNOG00000049334 ENSRNOG00000050206 ENSRNOG00000014768 ENSRNOG00000006304 ENSRNOG00000018824 ENSRNOG00000010050 ENSRNOG00000003189 ENSRNOG00000009153 ENSRNOG00000020650 ENSRNOG00000031211 ENSRNOG00000060831	1.21	0.456429
GO:0005886	plasma membrane	cellular_component	13/46	4654/19765	4.076e-01	4.649e-01	13	ENSRNOG00000060831 ENSRNOG00000012495 ENSRNOG00000047917 ENSRNOG00000018824 ENSRNOG00000006304 ENSRNOG00000050206 ENSRNOG00000022256 ENSRNOG00000049334 ENSRNOG00000003288 ENSRNOG00000007374 ENSRNOG00000012995 ENSRNOG00000009681 ENSRNOG00000002863	1.20	0.389766
GO:0010557	positive regulation of macromolecule biosynthetic process	biological_process	4/46	1395/19765	4.566e-01	5.112e-01	4	ENSRNOG00000014768 ENSRNOG00000003189 ENSRNOG00000011586 ENSRNOG00000061499	1.23	0.340464
GO:0050790	regulation of catalytic activity	biological_process	5/46	1759/19765	4.605e-01	5.152e-01	5	ENSRNOG00000018808 ENSRNOG00000061499 ENSRNOG00000021010 ENSRNOG00000011586 ENSRNOG00000006304	1.22	0.33677
GO:0010467	gene expression	biological_process	12/46	4424/19765	4.755e-01	5.293e-01	12	ENSRNOG00000004976 ENSRNOG00000024907 ENSRNOG00000003189 ENSRNOG00000007049 ENSRNOG00000009153 ENSRNOG00000018808 ENSRNOG00000061499 ENSRNOG00000013369 ENSRNOG00000009681 ENSRNOG00000011586 ENSRNOG00000014768 ENSRNOG00000006304	1.17	0.322849
GO:0009893	positive regulation of metabolic process	biological_process	8/46	2905/19765	4.816e-01	5.349e-01	8	ENSRNOG00000018808 ENSRNOG00000061499 ENSRNOG00000022256 ENSRNOG00000014768 ENSRNOG00000006304 ENSRNOG00000024907 ENSRNOG00000011586 ENSRNOG00000003189	1.18	0.317314
GO:0007600	sensory perception	biological_process	5/46	1800/19765	4.913e-01	5.449e-01	5	ENSRNOG00000007415 ENSRNOG00000018808 ENSRNOG00000002863 ENSRNOG00000013369 ENSRNOG00000007374	1.19	0.308653
GO:0071944	cell periphery	cellular_component	13/46	4763/19765	4.542e-01	5.093e-01	13	ENSRNOG00000060831 ENSRNOG00000012495 ENSRNOG00000047917 ENSRNOG00000018824 ENSRNOG00000006304 ENSRNOG00000050206 ENSRNOG00000003288 ENSRNOG00000049334 ENSRNOG00000022256 ENSRNOG00000007374 ENSRNOG00000012995 ENSRNOG00000002863 ENSRNOG00000009681	1.17	0.342753
GO:0048513	organ development	biological_process	8/46	2933/19765	4.980e-01	5.511e-01	8	ENSRNOG00000049334 ENSRNOG00000050206 ENSRNOG00000020650 ENSRNOG00000013369 ENSRNOG00000006304 ENSRNOG00000007049 ENSRNOG00000003189 ENSRNOG00000012495	1.17	0.302771
GO:0009892	negative regulation of metabolic process	biological_process	6/46	2183/19765	5.004e-01	5.526e-01	6	ENSRNOG00000014768 ENSRNOG00000006304 ENSRNOG00000009681 ENSRNOG00000021010 ENSRNOG00000003189 ENSRNOG00000007049	1.18	0.300683
GO:0046483	heterocycle metabolic process	biological_process	12/46	4501/19765	5.118e-01	5.627e-01	12	ENSRNOG00000007049 ENSRNOG00000003189 ENSRNOG00000024907 ENSRNOG00000004976 ENSRNOG00000013369 ENSRNOG00000061499 ENSRNOG00000018808 ENSRNOG00000009153 ENSRNOG00000011586 ENSRNOG00000014768 ENSRNOG00000006304 ENSRNOG00000022256	1.15	0.2909
GO:0005515	protein binding	molecular_function	24/46	8871/19765	3.909e-01	4.492e-01	24	ENSRNOG00000025370 ENSRNOG00000004976 ENSRNOG00000012110 ENSRNOG00000003189 ENSRNOG00000018808 ENSRNOG00000021010 ENSRNOG00000007374 ENSRNOG00000002919 ENSRNOG00000003288 ENSRNOG00000022256 ENSRNOG00000050206 ENSRNOG00000024907 ENSRNOG00000012495 ENSRNOG00000007049 ENSRNOG00000010050 ENSRNOG00000033261 ENSRNOG00000061499 ENSRNOG00000016177 ENSRNOG00000011586 ENSRNOG00000009681 ENSRNOG00000006084 …	1.16	0.407934
GO:0005829	cytosol	cellular_component	4/46	1478/19765	5.276e-01	5.768e-01	4	ENSRNOG00000018824 ENSRNOG00000006304 ENSRNOG00000003189 ENSRNOG00000007374	1.16	0.277695
GO:0033554	cellular response to stress	biological_process	4/46	1462/19765	5.137e-01	5.640e-01	4	ENSRNOG00000022256 ENSRNOG00000060831 ENSRNOG00000006304 ENSRNOG00000002919	1.18	0.28929
GO:0016021	integral component of membrane	cellular_component	17/46	6379/19765	4.773e-01	5.309e-01	17	ENSRNOG00000016177 ENSRNOG00000060831 ENSRNOG00000020650 ENSRNOG00000018824 ENSRNOG00000012110 ENSRNOG00000012495 ENSRNOG00000003288 ENSRNOG00000006084 ENSRNOG00000049334 ENSRNOG00000050206 ENSRNOG00000046981 ENSRNOG00000003681 ENSRNOG00000012995 ENSRNOG00000002863 ENSRNOG00000014866 ENSRNOG00000007528 ENSRNOG00000042224	1.15	0.321209
GO:0006725	cellular aromatic compound metabolic process	biological_process	12/46	4528/19765	5.248e-01	5.749e-01	12	ENSRNOG00000024907 ENSRNOG00000004976 ENSRNOG00000003189 ENSRNOG00000007049 ENSRNOG00000061499 ENSRNOG00000018808 ENSRNOG00000009153 ENSRNOG00000013369 ENSRNOG00000011586 ENSRNOG00000022256 ENSRNOG00000006304 ENSRNOG00000014768	1.14	0.280006
GO:0009653	anatomical structure morphogenesis	biological_process	6/46	2251/19765	5.480e-01	5.978e-01	6	ENSRNOG00000006304 ENSRNOG00000013369 ENSRNOG00000022256 ENSRNOG00000012495 ENSRNOG00000003189 ENSRNOG00000007049	1.15	0.261219
GO:0048869	cellular developmental process	biological_process	9/46	3407/19765	5.502e-01	5.998e-01	9	ENSRNOG00000022256 ENSRNOG00000013369 ENSRNOG00000018824 ENSRNOG00000004976 ENSRNOG00000009681 ENSRNOG00000012495 ENSRNOG00000007049 ENSRNOG00000003189 ENSRNOG00000002919	1.14	0.259479
GO:0043227	membrane-bounded organelle	cellular_component	25/46	9541/19765	4.738e-01	5.278e-01	25	ENSRNOG00000012495 ENSRNOG00000007049 ENSRNOG00000010050 ENSRNOG00000013369 ENSRNOG00000033261 ENSRNOG00000061499 ENSRNOG00000042224 ENSRNOG00000011586 ENSRNOG00000009681 ENSRNOG00000006304 ENSRNOG00000014768 ENSRNOG00000007415 ENSRNOG00000049334 ENSRNOG00000003189 ENSRNOG00000018824 ENSRNOG00000004976 ENSRNOG00000060831 ENSRNOG00000031211 ENSRNOG00000020650 ENSRNOG00000013460 ENSRNOG00000009153 …	1.13	0.324405
GO:0031224	intrinsic component of membrane	cellular_component	17/46	6440/19765	5.011e-01	5.530e-01	17	ENSRNOG00000020650 ENSRNOG00000060831 ENSRNOG00000016177 ENSRNOG00000012495 ENSRNOG00000012110 ENSRNOG00000018824 ENSRNOG00000050206 ENSRNOG00000046981 ENSRNOG00000049334 ENSRNOG00000006084 ENSRNOG00000003288 ENSRNOG00000042224 ENSRNOG00000007528 ENSRNOG00000014866 ENSRNOG00000002863 ENSRNOG00000003681 ENSRNOG00000012995	1.13	0.300076
GO:0019222	regulation of metabolic process	biological_process	14/46	5370/19765	5.503e-01	5.994e-01	14	ENSRNOG00000013369 ENSRNOG00000009153 ENSRNOG00000061499 ENSRNOG00000018808 ENSRNOG00000003189 ENSRNOG00000007049 ENSRNOG00000004976 ENSRNOG00000024907 ENSRNOG00000006304 ENSRNOG00000014768 ENSRNOG00000022256 ENSRNOG00000021010 ENSRNOG00000011586 ENSRNOG00000009681	1.12	0.2594
GO:0043231	intracellular membrane-bounded organelle	cellular_component	22/46	8461/19765	5.129e-01	5.635e-01	22	ENSRNOG00000018824 ENSRNOG00000004976 ENSRNOG00000003189 ENSRNOG00000009153 ENSRNOG00000013460 ENSRNOG00000020650 ENSRNOG00000031211 ENSRNOG00000060831 ENSRNOG00000014866 ENSRNOG00000021010 ENSRNOG00000036661 ENSRNOG00000010050 ENSRNOG00000007049 ENSRNOG00000061499 ENSRNOG00000033261 ENSRNOG00000013369 ENSRNOG00000009681 ENSRNOG00000011586 ENSRNOG00000042224 ENSRNOG00000007415 ENSRNOG00000014768 …	1.12	0.289967
GO:0016020	membrane	cellular_component	24/46	9170/19765	4.827e-01	5.357e-01	24	ENSRNOG00000007374 ENSRNOG00000002919 ENSRNOG00000007528 ENSRNOG00000014866 ENSRNOG00000002863 ENSRNOG00000003681 ENSRNOG00000036661 ENSRNOG00000050206 ENSRNOG00000022256 ENSRNOG00000003288 ENSRNOG00000047917 ENSRNOG00000012110 ENSRNOG00000018824 ENSRNOG00000020650 ENSRNOG00000060831 ENSRNOG00000042224 ENSRNOG00000009681 ENSRNOG00000012995 ENSRNOG00000046981 ENSRNOG00000006304 ENSRNOG00000049334 …	1.12	0.316323
GO:1901360	organic cyclic compound metabolic process	biological_process	12/46	4682/19765	6.009e-01	6.532e-01	12	ENSRNOG00000006304 ENSRNOG00000014768 ENSRNOG00000022256 ENSRNOG00000011586 ENSRNOG00000013369 ENSRNOG00000009153 ENSRNOG00000061499 ENSRNOG00000018808 ENSRNOG00000007049 ENSRNOG00000003189 ENSRNOG00000004976 ENSRNOG00000024907	1.10	0.221198
GO:0043229	intracellular organelle	cellular_component	25/46	9754/19765	5.423e-01	5.920e-01	25	ENSRNOG00000003288 ENSRNOG00000050206 ENSRNOG00000014866 ENSRNOG00000036661 ENSRNOG00000021010 ENSRNOG00000002919 ENSRNOG00000009153 ENSRNOG00000020650 ENSRNOG00000013460 ENSRNOG00000060831 ENSRNOG00000031211 ENSRNOG00000004976 ENSRNOG00000018824 ENSRNOG00000003189 ENSRNOG00000007415 ENSRNOG00000014768 ENSRNOG00000006304 ENSRNOG00000009681 ENSRNOG00000011586 ENSRNOG00000042224 ENSRNOG00000061499 …	1.10	0.26576
GO:0031323	regulation of cellular metabolic process	biological_process	12/46	4735/19765	6.277e-01	6.813e-01	12	ENSRNOG00000011586 ENSRNOG00000022256 ENSRNOG00000014768 ENSRNOG00000006304 ENSRNOG00000004976 ENSRNOG00000024907 ENSRNOG00000003189 ENSRNOG00000007049 ENSRNOG00000009153 ENSRNOG00000061499 ENSRNOG00000018808 ENSRNOG00000013369	1.09	0.202248
GO:0005622	intracellular	cellular_component	30/46	11927/19765	5.875e-01	6.390e-01	30	ENSRNOG00000049334 ENSRNOG00000007415 ENSRNOG00000014768 ENSRNOG00000006304 ENSRNOG00000009681 ENSRNOG00000011586 ENSRNOG00000042224 ENSRNOG00000061499 ENSRNOG00000033261 ENSRNOG00000013369 ENSRNOG00000007049 ENSRNOG00000010050 ENSRNOG00000012495 ENSRNOG00000003288 ENSRNOG00000050206 ENSRNOG00000014866 ENSRNOG00000036661 ENSRNOG00000021010 ENSRNOG00000002919 ENSRNOG00000007374 ENSRNOG00000000264 …	1.08	0.230992
GO:0034645	cellular macromolecule biosynthetic process	biological_process	10/46	3998/19765	6.622e-01	7.172e-01	10	ENSRNOG00000003189 ENSRNOG00000007049 ENSRNOG00000014866 ENSRNOG00000011586 ENSRNOG00000004976 ENSRNOG00000014768 ENSRNOG00000006304 ENSRNOG00000013369 ENSRNOG00000061499 ENSRNOG00000009153	1.07	0.179011
GO:0005623	cell	cellular_component	37/46	14844/19765	6.012e-01	6.530e-01	37	ENSRNOG00000013369 ENSRNOG00000061499 ENSRNOG00000033261 ENSRNOG00000007049 ENSRNOG00000010050 ENSRNOG00000012495 ENSRNOG00000014768 ENSRNOG00000006304 ENSRNOG00000007415 ENSRNOG00000049334 ENSRNOG00000006084 ENSRNOG00000042224 ENSRNOG00000009681 ENSRNOG00000011586 ENSRNOG00000012995 ENSRNOG00000020650 ENSRNOG00000013460 ENSRNOG00000060831 ENSRNOG00000031211 ENSRNOG00000018808 ENSRNOG00000009153 …	1.07	0.220981
GO:0051716	cellular response to stimulus	biological_process	17/46	6875/19765	6.821e-01	7.383e-01	17	ENSRNOG00000036661 ENSRNOG00000012995 ENSRNOG00000021010 ENSRNOG00000002863 ENSRNOG00000000264 ENSRNOG00000007374 ENSRNOG00000002919 ENSRNOG00000003288 ENSRNOG00000022256 ENSRNOG00000006304 ENSRNOG00000025370 ENSRNOG00000007049 ENSRNOG00000003189 ENSRNOG00000018808 ENSRNOG00000061499 ENSRNOG00000060831 ENSRNOG00000020650	1.06	0.166152
GO:0007165	signal transduction	biological_process	14/46	5670/19765	6.907e-01	7.470e-01	14	ENSRNOG00000012995 ENSRNOG00000036661 ENSRNOG00000021010 ENSRNOG00000000264 ENSRNOG00000007374 ENSRNOG00000003288 ENSRNOG00000022256 ENSRNOG00000006304 ENSRNOG00000025370 ENSRNOG00000007049 ENSRNOG00000003189 ENSRNOG00000061499 ENSRNOG00000018808 ENSRNOG00000020650	1.06	0.160711
GO:0009058	biosynthetic process	biological_process	12/46	4987/19765	7.589e-01	8.202e-01	12	ENSRNOG00000007415 ENSRNOG00000006304 ENSRNOG00000014768 ENSRNOG00000011586 ENSRNOG00000014866 ENSRNOG00000018808 ENSRNOG00000061499 ENSRNOG00000009153 ENSRNOG00000013369 ENSRNOG00000004976 ENSRNOG00000007049 ENSRNOG00000003189	1.03	0.119815
GO:0009987	cellular process	biological_process	35/46	14786/19765	8.319e-01	8.985e-01	35	ENSRNOG00000013369 ENSRNOG00000061499 ENSRNOG00000033261 ENSRNOG00000007049 ENSRNOG00000010050 ENSRNOG00000012495 ENSRNOG00000024907 ENSRNOG00000014768 ENSRNOG00000006304 ENSRNOG00000007415 ENSRNOG00000049334 ENSRNOG00000009681 ENSRNOG00000011586 ENSRNOG00000012995 ENSRNOG00000020650 ENSRNOG00000060831 ENSRNOG00000031211 ENSRNOG00000018808 ENSRNOG00000009153 ENSRNOG00000003189 ENSRNOG00000047917 …	1.02	0.0799289
GO:0005737	cytoplasm	cellular_component	20/46	8490/19765	8.395e-01	9.060e-01	20	ENSRNOG00000014866 ENSRNOG00000036661 ENSRNOG00000021010 ENSRNOG00000007374 ENSRNOG00000002919 ENSRNOG00000050206 ENSRNOG00000018824 ENSRNOG00000003189 ENSRNOG00000009153 ENSRNOG00000020650 ENSRNOG00000060831 ENSRNOG00000031211 ENSRNOG00000009681 ENSRNOG00000042224 ENSRNOG00000007415 ENSRNOG00000049334 ENSRNOG00000014768 ENSRNOG00000006304 ENSRNOG00000010050 ENSRNOG00000012495	1.01	0.0759793
GO:0070062	extracellular vesicular exosome	cellular_component	5/46	2156/19765	1	1	5	ENSRNOG00000007415 ENSRNOG00000018824 ENSRNOG00000021010 ENSRNOG00000009681 ENSRNOG00000012495	1.00	0
GO:1903561	extracellular vesicle	cellular_component	5/46	2169/19765	1	1	5	ENSRNOG00000007415 ENSRNOG00000012495 ENSRNOG00000009681 ENSRNOG00000021010 ENSRNOG00000018824	0.99	0
GO:0032991	macromolecular complex	cellular_component	10/46	4469/19765	1	1	10	ENSRNOG00000061499 ENSRNOG00000010050 ENSRNOG00000012110 ENSRNOG00000006304 ENSRNOG00000050206 ENSRNOG00000003288 ENSRNOG00000006084 ENSRNOG00000011586 ENSRNOG00000009681 ENSRNOG00000002863	0.96	0
GO:0006807	nitrogen compound metabolic process	biological_process	12/46	5567/19765	1	1	12	ENSRNOG00000022256 ENSRNOG00000014768 ENSRNOG00000006304 ENSRNOG00000011586 ENSRNOG00000009153 ENSRNOG00000018808 ENSRNOG00000061499 ENSRNOG00000013369 ENSRNOG00000004976 ENSRNOG00000024907 ENSRNOG00000007049 ENSRNOG00000003189	0.93	0
GO:0016787	hydrolase activity	molecular_function	5/46	2311/19765	1	1	5	ENSRNOG00000049334 ENSRNOG00000010050 ENSRNOG00000003681 ENSRNOG00000021010 ENSRNOG00000036661	0.93	0
GO:0007166	cell surface receptor signaling pathway	biological_process	4/46	1893/19765	1	1	4	ENSRNOG00000022256 ENSRNOG00000003288 ENSRNOG00000003189 ENSRNOG00000020650	0.91	0
GO:0008152	metabolic process	biological_process	22/46	10679/19765	1	1	22	ENSRNOG00000061499 ENSRNOG00000013369 ENSRNOG00000024907 ENSRNOG00000007049 ENSRNOG00000010050 ENSRNOG00000007415 ENSRNOG00000049334 ENSRNOG00000006304 ENSRNOG00000014768 ENSRNOG00000011586 ENSRNOG00000009681 ENSRNOG00000042224 ENSRNOG00000018808 ENSRNOG00000009153 ENSRNOG00000031211 ENSRNOG00000004976 ENSRNOG00000003189 ENSRNOG00000022256 ENSRNOG00000036661 ENSRNOG00000003681 ENSRNOG00000021010 …	0.89	0
GO:0003824	catalytic activity	molecular_function	11/46	5432/19765	1	1	11	ENSRNOG00000031211 ENSRNOG00000061499 ENSRNOG00000010050 ENSRNOG00000006304 ENSRNOG00000049334 ENSRNOG00000007415 ENSRNOG00000042224 ENSRNOG00000014866 ENSRNOG00000021010 ENSRNOG00000003681 ENSRNOG00000036661	0.87	0
GO:0031324	negative regulation of cellular metabolic process	biological_process	4/46	1993/19765	1	1	4	ENSRNOG00000003189 ENSRNOG00000007049 ENSRNOG00000014768 ENSRNOG00000006304	0.86	0
GO:0009966	regulation of signal transduction	biological_process	4/46	2073/19765	1	1	4	ENSRNOG00000006304 ENSRNOG00000061499 ENSRNOG00000022256 ENSRNOG00000003288	0.83	0
GO:0006796	phosphate-containing compound metabolic process	biological_process	5/46	2606/19765	1	1	5	ENSRNOG00000022256 ENSRNOG00000018808 ENSRNOG00000061499 ENSRNOG00000011586 ENSRNOG00000014866	0.82	0
GO:0016740	transferase activity	molecular_function	4/46	2111/19765	1	1	4	ENSRNOG00000003681 ENSRNOG00000014866 ENSRNOG00000061499 ENSRNOG00000006304	0.81	0
GO:0006793	phosphorus metabolic process	biological_process	5/46	2642/19765	1	1	5	ENSRNOG00000022256 ENSRNOG00000018808 ENSRNOG00000061499 ENSRNOG00000011586 ENSRNOG00000014866	0.81	0
GO:0044237	cellular metabolic process	biological_process	16/46	8643/19765	1	1	16	ENSRNOG00000007049 ENSRNOG00000024907 ENSRNOG00000013369 ENSRNOG00000061499 ENSRNOG00000011586 ENSRNOG00000014768 ENSRNOG00000006304 ENSRNOG00000007415 ENSRNOG00000003189 ENSRNOG00000004976 ENSRNOG00000031211 ENSRNOG00000009153 ENSRNOG00000018808 ENSRNOG00000014866 ENSRNOG00000036661 ENSRNOG00000022256	0.80	0
GO:0051246	regulation of protein metabolic process	biological_process	4/46	2201/19765	1	1	4	ENSRNOG00000018808 ENSRNOG00000006304 ENSRNOG00000011586 ENSRNOG00000009681	0.78	0
GO:0006996	organelle organization	biological_process	5/46	2805/19765	1	1	5	ENSRNOG00000020650 ENSRNOG00000021010 ENSRNOG00000002919 ENSRNOG00000007374 ENSRNOG00000010050	0.77	0
GO:0007186	G-protein coupled receptor signaling pathway	biological_process	4/46	2281/19765	1	1	4	ENSRNOG00000007374 ENSRNOG00000012995 ENSRNOG00000018808 ENSRNOG00000022256	0.75	0
GO:0036211	protein modification process	biological_process	5/46	3069/19765	1	1	5	ENSRNOG00000014866 ENSRNOG00000036661 ENSRNOG00000011586 ENSRNOG00000061499 ENSRNOG00000006304	0.70	0
GO:0006464	cellular protein modification process	biological_process	5/46	3069/19765	1	1	5	ENSRNOG00000011586 ENSRNOG00000036661 ENSRNOG00000014866 ENSRNOG00000006304 ENSRNOG00000061499	0.70	0
GO:0019538	protein metabolic process	biological_process	7/46	4955/19765	1	1	7	ENSRNOG00000006304 ENSRNOG00000011586 ENSRNOG00000036661 ENSRNOG00000009681 ENSRNOG00000014866 ENSRNOG00000061499 ENSRNOG00000018808	0.61	0
GO:0044267	cellular protein metabolic process	biological_process	5/46	4291/19765	1	1	5	ENSRNOG00000061499 ENSRNOG00000006304 ENSRNOG00000014866 ENSRNOG00000036661 ENSRNOG00000011586	0.50	0

## Sheet: BP
GO_ID	Description	TYPE	GeneRatio	BgRatio	pvalue	qvalue	Count	genes	enrich_factor
GO:0007611	learning or memory	biological_process	6/46	230/19765	3.480e-06	2.654e-03	6	ENSRNOG00000002863 ENSRNOG00000007374 ENSRNOG00000050206 ENSRNOG00000007415 ENSRNOG00000020650 ENSRNOG00000018808	11.21	5.45842	learning or memory	6	5.45842
GO:0050890	cognition	biological_process	6/46	255/19765	6.734e-06	3.423e-03	6	ENSRNOG00000007374 ENSRNOG00000050206 ENSRNOG00000007415 ENSRNOG00000020650 ENSRNOG00000018808 ENSRNOG00000002863	10.11	5.17173	cognition	6	5.17173
GO:0007613	memory	biological_process	4/46	108/19765	1.538e-05	4.691e-03	4	ENSRNOG00000020650 ENSRNOG00000007415 ENSRNOG00000050206 ENSRNOG00000007374	15.91	4.81304	memory	4	4.81304
GO:0019233	sensory perception of pain	biological_process	4/46	113/19765	1.899e-05	4.827e-03	4	ENSRNOG00000002863 ENSRNOG00000018808 ENSRNOG00000007374 ENSRNOG00000007415	15.21	4.72148	sensory perception of pain	4	4.72148
GO:0044708	single-organism behavior	biological_process	7/46	430/19765	2.201e-05	4.795e-03	7	ENSRNOG00000020650 ENSRNOG00000018808 ENSRNOG00000007374 ENSRNOG00000007415 ENSRNOG00000002863 ENSRNOG00000050206 ENSRNOG00000013369	6.99	4.65738	single-organism behavior	7	4.65738
GO:0007612	learning	biological_process	4/46	137/19765	4.643e-05	3.540e-03	4	ENSRNOG00000050206 ENSRNOG00000007374 ENSRNOG00000007415 ENSRNOG00000002863	12.55	4.3332	learning	4	4.3332
GO:0007610	behavior	biological_process	8/46	731/19765	1.504e-04	4.497e-03	8	ENSRNOG00000050206 ENSRNOG00000002863 ENSRNOG00000020650 ENSRNOG00000018808 ENSRNOG00000007374 ENSRNOG00000013369 ENSRNOG00000022256 ENSRNOG00000007415	4.70	3.82275	behavior	8	3.82275
GO:0006812	cation transport	biological_process	9/46	948/19765	2.143e-04	5.187e-03	9	ENSRNOG00000007528 ENSRNOG00000022256 ENSRNOG00000018824 ENSRNOG00000006084 ENSRNOG00000003288 ENSRNOG00000049334 ENSRNOG00000002863 ENSRNOG00000020650 ENSRNOG00000018808	4.08	3.66898	cation transport	9	3.66898
GO:0007267	cell-cell signaling	biological_process	8/46	817/19765	3.408e-04	5.906e-03	8	ENSRNOG00000002863 ENSRNOG00000018808 ENSRNOG00000020650 ENSRNOG00000002919 ENSRNOG00000007374 ENSRNOG00000050206 ENSRNOG00000003288 ENSRNOG00000007415	4.21	3.4675	cell-cell signaling	8	3.4675
GO:0098655	cation transmembrane transport	biological_process	7/46	645/19765	3.543e-04	6.071e-03	7	ENSRNOG00000018824 ENSRNOG00000022256 ENSRNOG00000007528 ENSRNOG00000049334 ENSRNOG00000003288 ENSRNOG00000020650 ENSRNOG00000002863	4.66	3.45063	cation transmembrane transport	7	3.45063
GO:0070588	calcium ion transmembrane transport	biological_process	4/46	214/19765	3.585e-04	6.075e-03	4	ENSRNOG00000003288 ENSRNOG00000002863 ENSRNOG00000022256 ENSRNOG00000049334	8.03	3.44551
GO:0007584	response to nutrient	biological_process	4/46	224/19765	4.405e-04	6.459e-03	4	ENSRNOG00000050206 ENSRNOG00000022256 ENSRNOG00000006304 ENSRNOG00000003681	7.67	3.35605
GO:0007009	plasma membrane organization	biological_process	4/46	232/19765	5.159e-04	6.345e-03	4	ENSRNOG00000047917 ENSRNOG00000036661 ENSRNOG00000009681 ENSRNOG00000049334	7.41	3.28743
GO:0030001	metal ion transport	biological_process	7/46	697/19765	5.905e-04	6.525e-03	7	ENSRNOG00000020650 ENSRNOG00000018808 ENSRNOG00000002863 ENSRNOG00000049334 ENSRNOG00000003288 ENSRNOG00000022256 ENSRNOG00000007528	4.32	3.22878
GO:0008015	blood circulation	biological_process	5/46	389/19765	7.381e-04	7.504e-03	5	ENSRNOG00000018808 ENSRNOG00000007374 ENSRNOG00000007415 ENSRNOG00000002863 ENSRNOG00000006304	5.52	3.13188
GO:0034220	ion transmembrane transport	biological_process	8/46	920/19765	7.986e-04	7.908e-03	8	ENSRNOG00000002863 ENSRNOG00000020650 ENSRNOG00000003288 ENSRNOG00000060831 ENSRNOG00000049334 ENSRNOG00000007528 ENSRNOG00000022256 ENSRNOG00000018824	3.74	3.09767
GO:0006811	ion transport	biological_process	10/46	1336/19765	8.077e-04	7.947e-03	10	ENSRNOG00000020650 ENSRNOG00000060831 ENSRNOG00000007528 ENSRNOG00000002863 ENSRNOG00000018808 ENSRNOG00000003288 ENSRNOG00000006084 ENSRNOG00000049334 ENSRNOG00000018824 ENSRNOG00000022256	3.22	3.09275
GO:0046879	hormone secretion	biological_process	4/46	276/19765	1.119e-03	8.888e-03	4	ENSRNOG00000002863 ENSRNOG00000018808 ENSRNOG00000007415 ENSRNOG00000007374	6.23	2.95117
GO:0010721	negative regulation of cell development	biological_process	4/46	286/19765	1.309e-03	9.644e-03	4	ENSRNOG00000002919 ENSRNOG00000003189 ENSRNOG00000007049 ENSRNOG00000004976	6.01	2.88306
GO:0009914	hormone transport	biological_process	4/46	286/19765	1.309e-03	9.644e-03	4	ENSRNOG00000007415 ENSRNOG00000007374 ENSRNOG00000018808 ENSRNOG00000002863	6.01	2.88306
GO:0050804	regulation of synaptic transmission	biological_process	4/46	292/19765	1.434e-03	9.851e-03	4	ENSRNOG00000050206 ENSRNOG00000003288 ENSRNOG00000002919 ENSRNOG00000007374	5.89	2.84345
GO:0006816	calcium ion transport	biological_process	4/46	329/19765	2.414e-03	1.384e-02	4	ENSRNOG00000022256 ENSRNOG00000003288 ENSRNOG00000002863 ENSRNOG00000049334	5.22	2.61726
GO:0007268	synaptic transmission	biological_process	5/46	500/19765	2.648e-03	1.402e-02	5	ENSRNOG00000050206 ENSRNOG00000002919 ENSRNOG00000020650 ENSRNOG00000007374 ENSRNOG00000003288	4.30	2.57708
GO:0034765	regulation of ion transmembrane transport	biological_process	4/46	347/19765	3.037e-03	1.570e-02	4	ENSRNOG00000022256 ENSRNOG00000002863 ENSRNOG00000003288 ENSRNOG00000049334	4.95	2.51756
GO:0043269	regulation of ion transport	biological_process	5/46	523/19765	3.311e-03	1.645e-02	5	ENSRNOG00000022256 ENSRNOG00000049334 ENSRNOG00000003288 ENSRNOG00000018808 ENSRNOG00000002863	4.11	2.48004
GO:0045596	negative regulation of cell differentiation	biological_process	5/46	554/19765	4.394e-03	1.994e-02	5	ENSRNOG00000002919 ENSRNOG00000003189 ENSRNOG00000007049 ENSRNOG00000022256 ENSRNOG00000004976	3.88	2.35714
GO:0033993	response to lipid	biological_process	7/46	961/19765	4.467e-03	2.015e-02	7	ENSRNOG00000007415 ENSRNOG00000022256 ENSRNOG00000006304 ENSRNOG00000003681 ENSRNOG00000007374 ENSRNOG00000003189 ENSRNOG00000061499	3.13	2.34998
GO:0055085	transmembrane transport	biological_process	8/46	1205/19765	5.013e-03	2.135e-02	8	ENSRNOG00000060831 ENSRNOG00000007528 ENSRNOG00000020650 ENSRNOG00000049334 ENSRNOG00000003288 ENSRNOG00000022256 ENSRNOG00000018824 ENSRNOG00000002863	2.85	2.2999
GO:0014070	response to organic cyclic compound	biological_process	7/46	1000/19765	5.670e-03	2.275e-02	7	ENSRNOG00000061499 ENSRNOG00000007374 ENSRNOG00000003189 ENSRNOG00000007415 ENSRNOG00000006304 ENSRNOG00000003681 ENSRNOG00000022256	3.01	2.24642
GO:0010817	regulation of hormone levels	biological_process	4/46	403/19765	5.737e-03	2.284e-02	4	ENSRNOG00000007374 ENSRNOG00000007415 ENSRNOG00000018808 ENSRNOG00000002863	4.26	2.24132
GO:0010256	endomembrane system organization	biological_process	4/46	412/19765	6.294e-03	2.449e-02	4	ENSRNOG00000047917 ENSRNOG00000049334 ENSRNOG00000036661 ENSRNOG00000009681	4.17	2.20107
GO:0007417	central nervous system development	biological_process	6/46	878/19765	1.034e-02	3.369e-02	6	ENSRNOG00000050206 ENSRNOG00000002919 ENSRNOG00000020650 ENSRNOG00000003189 ENSRNOG00000013369 ENSRNOG00000004976	2.94	1.98548
GO:0009617	response to bacterium	biological_process	4/46	498/19765	1.373e-02	4.042e-02	4	ENSRNOG00000003189 ENSRNOG00000007374 ENSRNOG00000018808 ENSRNOG00000022256	3.45	1.86233
GO:0009725	response to hormone	biological_process	6/46	940/19765	1.473e-02	4.199e-02	6	ENSRNOG00000007374 ENSRNOG00000003189 ENSRNOG00000061499 ENSRNOG00000006304 ENSRNOG00000003681 ENSRNOG00000007415	2.74	1.8318
GO:0031667	response to nutrient levels	biological_process	4/46	517/19765	1.595e-02	4.431e-02	4	ENSRNOG00000006304 ENSRNOG00000003681 ENSRNOG00000022256 ENSRNOG00000050206	3.32	1.79724
GO:0008284	positive regulation of cell proliferation	biological_process	5/46	744/19765	1.769e-02	4.741e-02	5	ENSRNOG00000022256 ENSRNOG00000002919 ENSRNOG00000018808 ENSRNOG00000061499 ENSRNOG00000007374	2.89	1.75227
GO:0006810	transport	biological_process	16/46	3776/19765	1.815e-02	4.797e-02	16	ENSRNOG00000002863 ENSRNOG00000018824 ENSRNOG00000036661 ENSRNOG00000007374 ENSRNOG00000003189 ENSRNOG00000002919 ENSRNOG00000007528 ENSRNOG00000018808 ENSRNOG00000022256 ENSRNOG00000003288 ENSRNOG00000006084 ENSRNOG00000007415 ENSRNOG00000049334 ENSRNOG00000020650 ENSRNOG00000006304 ENSRNOG00000060831	1.82	1.74112
GO:0051641	cellular localization	biological_process	11/46	2308/19765	1.876e-02	4.899e-02	11	ENSRNOG00000002863 ENSRNOG00000009681 ENSRNOG00000036661 ENSRNOG00000021010 ENSRNOG00000007374 ENSRNOG00000003189 ENSRNOG00000049334 ENSRNOG00000007415 ENSRNOG00000022256 ENSRNOG00000020650 ENSRNOG00000006304	2.05	1.72677
GO:0009991	response to extracellular stimulus	biological_process	4/46	543/19765	1.939e-02	5.046e-02	4	ENSRNOG00000050206 ENSRNOG00000022256 ENSRNOG00000003681 ENSRNOG00000006304	3.17	1.71242
GO:0048545	response to steroid hormone	biological_process	4/46	569/19765	2.331e-02	5.780e-02	4	ENSRNOG00000061499 ENSRNOG00000007415 ENSRNOG00000003681 ENSRNOG00000006304	3.02	1.63246
GO:0048729	tissue morphogenesis	biological_process	4/46	590/19765	2.684e-02	6.336e-02	4	ENSRNOG00000003189 ENSRNOG00000012495 ENSRNOG00000022256 ENSRNOG00000006304	2.91	1.57122
GO:0006952	defense response	biological_process	6/46	1064/19765	2.742e-02	6.453e-02	6	ENSRNOG00000007374 ENSRNOG00000003189 ENSRNOG00000022256 ENSRNOG00000007415 ENSRNOG00000018808 ENSRNOG00000002863	2.42	1.56193
GO:0055082	cellular chemical homeostasis	biological_process	4/46	599/19765	2.846e-02	6.606e-02	4	ENSRNOG00000020650 ENSRNOG00000007374 ENSRNOG00000002863 ENSRNOG00000022256	2.87	1.54577
GO:0006928	cellular component movement	biological_process	7/46	1390/19765	3.604e-02	7.763e-02	7	ENSRNOG00000007374 ENSRNOG00000010050 ENSRNOG00000012495 ENSRNOG00000013369 ENSRNOG00000002863 ENSRNOG00000022256 ENSRNOG00000004976	2.16	1.44322
GO:0061024	membrane organization	biological_process	4/46	688/19765	4.807e-02	9.459e-02	4	ENSRNOG00000047917 ENSRNOG00000009681 ENSRNOG00000036661 ENSRNOG00000049334	2.50	1.31813
GO:0019725	cellular homeostasis	biological_process	4/46	700/19765	5.123e-02	9.902e-02	4	ENSRNOG00000022256 ENSRNOG00000020650 ENSRNOG00000007374 ENSRNOG00000002863	2.46	1.29048
GO:0001775	cell activation	biological_process	4/46	700/19765	5.123e-02	9.902e-02	4	ENSRNOG00000009681 ENSRNOG00000007374 ENSRNOG00000007049 ENSRNOG00000022256	2.46	1.29048
GO:0050877	neurological system process	biological_process	9/46	2138/19765	6.242e-02	1.129e-01	9	ENSRNOG00000002863 ENSRNOG00000004976 ENSRNOG00000007374 ENSRNOG00000018808 ENSRNOG00000007415 ENSRNOG00000003288 ENSRNOG00000020650 ENSRNOG00000050206 ENSRNOG00000013369	1.81	1.20468
GO:0040011	locomotion	biological_process	6/46	1267/19765	6.254e-02	1.130e-01	6	ENSRNOG00000022256 ENSRNOG00000004976 ENSRNOG00000002863 ENSRNOG00000013369 ENSRNOG00000012495 ENSRNOG00000007374	2.03	1.20384
GO:0044255	cellular lipid metabolic process	biological_process	4/46	745/19765	6.430e-02	1.152e-01	4	ENSRNOG00000007415 ENSRNOG00000031211 ENSRNOG00000014866 ENSRNOG00000061499	2.31	1.19179
GO:0051128	regulation of cellular component organization	biological_process	8/46	1863/19765	6.680e-02	1.187e-01	8	ENSRNOG00000002919 ENSRNOG00000003189 ENSRNOG00000007374 ENSRNOG00000007049 ENSRNOG00000012495 ENSRNOG00000022256 ENSRNOG00000033261 ENSRNOG00000021010	1.85	1.17522
GO:0032940	secretion by cell	biological_process	4/46	759/19765	6.875e-02	1.215e-01	4	ENSRNOG00000002863 ENSRNOG00000007374 ENSRNOG00000018808 ENSRNOG00000007415	2.26	1.16273
GO:0051707	response to other organism	biological_process	4/46	763/19765	7.005e-02	1.232e-01	4	ENSRNOG00000018808 ENSRNOG00000007374 ENSRNOG00000003189 ENSRNOG00000022256	2.25	1.15459
GO:0043207	response to external biotic stimulus	biological_process	4/46	766/19765	7.104e-02	1.244e-01	4	ENSRNOG00000022256 ENSRNOG00000018808 ENSRNOG00000007374 ENSRNOG00000003189	2.24	1.1485
GO:0009605	response to external stimulus	biological_process	8/46	1900/19765	7.407e-02	1.287e-01	8	ENSRNOG00000007374 ENSRNOG00000003189 ENSRNOG00000050206 ENSRNOG00000006304 ENSRNOG00000013369 ENSRNOG00000018808 ENSRNOG00000003681 ENSRNOG00000022256	1.81	1.13036
GO:0007399	nervous system development	biological_process	8/46	1905/19765	7.509e-02	1.300e-01	8	ENSRNOG00000003189 ENSRNOG00000020650 ENSRNOG00000002919 ENSRNOG00000007049 ENSRNOG00000050206 ENSRNOG00000013369 ENSRNOG00000018824 ENSRNOG00000004976	1.80	1.12442
GO:0051649	establishment of localization in cell	biological_process	7/46	1617/19765	7.715e-02	1.325e-01	7	ENSRNOG00000006304 ENSRNOG00000003189 ENSRNOG00000020650 ENSRNOG00000036661 ENSRNOG00000049334 ENSRNOG00000022256 ENSRNOG00000002863	1.86	1.11266
GO:0042127	regulation of cell proliferation	biological_process	6/46	1334/19765	7.877e-02	1.339e-01	6	ENSRNOG00000002919 ENSRNOG00000007374 ENSRNOG00000007415 ENSRNOG00000022256 ENSRNOG00000018808 ENSRNOG00000061499	1.93	1.10364
GO:0010243	response to organonitrogen compound	biological_process	4/46	795/19765	8.104e-02	1.370e-01	4	ENSRNOG00000003189 ENSRNOG00000007374 ENSRNOG00000007415 ENSRNOG00000006304	2.16	1.0913
GO:0060341	regulation of cellular localization	biological_process	5/46	1063/19765	8.130e-02	1.373e-01	5	ENSRNOG00000007374 ENSRNOG00000006304 ENSRNOG00000002863 ENSRNOG00000022256 ENSRNOG00000007415	2.02	1.08991
GO:0051050	positive regulation of transport	biological_process	4/46	798/19765	8.213e-02	1.379e-01	4	ENSRNOG00000049334 ENSRNOG00000006304 ENSRNOG00000022256 ENSRNOG00000007374	2.15	1.0855
GO:0006950	response to stress	biological_process	11/46	2879/19765	8.246e-02	1.383e-01	11	ENSRNOG00000007415 ENSRNOG00000022256 ENSRNOG00000018808 ENSRNOG00000060831 ENSRNOG00000006304 ENSRNOG00000046981 ENSRNOG00000003681 ENSRNOG00000002863 ENSRNOG00000003189 ENSRNOG00000007374 ENSRNOG00000002919	1.64	1.08376
GO:0009607	response to biotic stimulus	biological_process	4/46	805/19765	8.468e-02	1.408e-01	4	ENSRNOG00000022256 ENSRNOG00000003189 ENSRNOG00000007374 ENSRNOG00000018808	2.14	1.07222
GO:0022607	cellular component assembly	biological_process	8/46	1961/19765	8.720e-02	1.433e-01	8	ENSRNOG00000010050 ENSRNOG00000050206 ENSRNOG00000007374 ENSRNOG00000006304 ENSRNOG00000012495 ENSRNOG00000061499 ENSRNOG00000009681 ENSRNOG00000021010	1.75	1.05948
GO:0010468	regulation of gene expression	biological_process	12/46	3247/19765	9.013e-02	1.473e-01	12	ENSRNOG00000061499 ENSRNOG00000018808 ENSRNOG00000009153 ENSRNOG00000013369 ENSRNOG00000006304 ENSRNOG00000014768 ENSRNOG00000024907 ENSRNOG00000011586 ENSRNOG00000004976 ENSRNOG00000009681 ENSRNOG00000007049 ENSRNOG00000003189	1.59	1.04513
GO:0045595	regulation of cell differentiation	biological_process	6/46	1379/19765	9.107e-02	1.484e-01	6	ENSRNOG00000003189 ENSRNOG00000002919 ENSRNOG00000007049 ENSRNOG00000009681 ENSRNOG00000004976 ENSRNOG00000022256	1.87	1.04062
GO:0048870	cell motility	biological_process	5/46	1098/19765	9.238e-02	1.497e-01	5	ENSRNOG00000007374 ENSRNOG00000012495 ENSRNOG00000002863 ENSRNOG00000004976 ENSRNOG00000022256	1.96	1.03442
GO:0051171	regulation of nitrogen compound metabolic process	biological_process	12/46	3301/19765	1.000e-01	1.580e-01	12	ENSRNOG00000014768 ENSRNOG00000006304 ENSRNOG00000013369 ENSRNOG00000018808 ENSRNOG00000061499 ENSRNOG00000009153 ENSRNOG00000022256 ENSRNOG00000003189 ENSRNOG00000007049 ENSRNOG00000011586 ENSRNOG00000024907 ENSRNOG00000004976	1.56	1
GO:0023051	regulation of signaling	biological_process	9/46	2376/19765	1.113e-01	1.709e-01	9	ENSRNOG00000002863 ENSRNOG00000007374 ENSRNOG00000002919 ENSRNOG00000003288 ENSRNOG00000007415 ENSRNOG00000022256 ENSRNOG00000061499 ENSRNOG00000006304 ENSRNOG00000050206	1.63	0.953505
GO:0046903	secretion	biological_process	4/46	885/19765	1.173e-01	1.782e-01	4	ENSRNOG00000007415 ENSRNOG00000002863 ENSRNOG00000007374 ENSRNOG00000018808	1.94	0.930702
GO:0010646	regulation of cell communication	biological_process	9/46	2414/19765	1.210e-01	1.822e-01	9	ENSRNOG00000002919 ENSRNOG00000007374 ENSRNOG00000002863 ENSRNOG00000050206 ENSRNOG00000006304 ENSRNOG00000061499 ENSRNOG00000022256 ENSRNOG00000003288 ENSRNOG00000007415	1.60	0.917215
GO:0002376	immune system process	biological_process	7/46	1792/19765	1.246e-01	1.859e-01	7	ENSRNOG00000018808 ENSRNOG00000009681 ENSRNOG00000022256 ENSRNOG00000007049 ENSRNOG00000007374 ENSRNOG00000003189 ENSRNOG00000012495	1.68	0.904482
GO:0010628	positive regulation of gene expression	biological_process	6/46	1485/19765	1.247e-01	1.859e-01	6	ENSRNOG00000014768 ENSRNOG00000003189 ENSRNOG00000006304 ENSRNOG00000061499 ENSRNOG00000011586 ENSRNOG00000024907	1.74	0.904134
GO:0045184	establishment of protein localization	biological_process	6/46	1487/19765	1.254e-01	1.857e-01	6	ENSRNOG00000006304 ENSRNOG00000049334 ENSRNOG00000036661 ENSRNOG00000002863 ENSRNOG00000018808 ENSRNOG00000009681	1.73	0.901702
GO:0048878	chemical homeostasis	biological_process	4/46	904/19765	1.259e-01	1.860e-01	4	ENSRNOG00000020650 ENSRNOG00000007374 ENSRNOG00000002863 ENSRNOG00000022256	1.90	0.899974
GO:0051252	regulation of RNA metabolic process	biological_process	10/46	2791/19765	1.339e-01	1.952e-01	10	ENSRNOG00000014768 ENSRNOG00000006304 ENSRNOG00000013369 ENSRNOG00000061499 ENSRNOG00000009153 ENSRNOG00000003189 ENSRNOG00000007049 ENSRNOG00000011586 ENSRNOG00000024907 ENSRNOG00000004976	1.54	0.873219
GO:0007010	cytoskeleton organization	biological_process	4/46	940/19765	1.433e-01	2.050e-01	4	ENSRNOG00000021010 ENSRNOG00000002919 ENSRNOG00000007374 ENSRNOG00000010050	1.83	0.843754
GO:0010629	negative regulation of gene expression	biological_process	5/46	1240/19765	1.466e-01	2.089e-01	5	ENSRNOG00000006304 ENSRNOG00000003189 ENSRNOG00000007049 ENSRNOG00000014768 ENSRNOG00000009681	1.73	0.833866
GO:0006955	immune response	biological_process	4/46	957/19765	1.519e-01	2.143e-01	4	ENSRNOG00000007374 ENSRNOG00000003189 ENSRNOG00000018808 ENSRNOG00000022256	1.80	0.818442
GO:0034613	cellular protein localization	biological_process	5/46	1271/19765	1.604e-01	2.234e-01	5	ENSRNOG00000006304 ENSRNOG00000036661 ENSRNOG00000049334 ENSRNOG00000021010 ENSRNOG00000009681	1.69	0.794796
GO:0008104	protein localization	biological_process	7/46	1900/19765	1.614e-01	2.244e-01	7	ENSRNOG00000009681 ENSRNOG00000018808 ENSRNOG00000002863 ENSRNOG00000021010 ENSRNOG00000036661 ENSRNOG00000049334 ENSRNOG00000006304	1.58	0.792096
GO:0045892	negative regulation of transcription, DNA-templated	biological_process	4/46	985/19765	1.667e-01	2.303e-01	4	ENSRNOG00000006304 ENSRNOG00000003189 ENSRNOG00000014768 ENSRNOG00000007049	1.74	0.778064
GO:0060429	epithelium development	biological_process	4/46	993/19765	1.711e-01	2.351e-01	4	ENSRNOG00000003189 ENSRNOG00000049334 ENSRNOG00000012495 ENSRNOG00000022256	1.73	0.76675
GO:0008283	cell proliferation	biological_process	6/46	1608/19765	1.721e-01	2.358e-01	6	ENSRNOG00000022256 ENSRNOG00000007415 ENSRNOG00000061499 ENSRNOG00000018808 ENSRNOG00000002919 ENSRNOG00000007374	1.60	0.764219
GO:0006629	lipid metabolic process	biological_process	4/46	997/19765	1.733e-01	2.370e-01	4	ENSRNOG00000014866 ENSRNOG00000061499 ENSRNOG00000031211 ENSRNOG00000007415	1.72	0.761201
GO:1903507	negative regulation of nucleic acid-templated transcription	biological_process	4/46	1002/19765	1.761e-01	2.400e-01	4	ENSRNOG00000014768 ENSRNOG00000007049 ENSRNOG00000003189 ENSRNOG00000006304	1.72	0.754241
GO:0016477	cell migration	biological_process	4/46	1011/19765	1.812e-01	2.448e-01	4	ENSRNOG00000007374 ENSRNOG00000012495 ENSRNOG00000022256 ENSRNOG00000004976	1.70	0.741842
GO:1902679	negative regulation of RNA biosynthetic process	biological_process	4/46	1015/19765	1.834e-01	2.473e-01	4	ENSRNOG00000014768 ENSRNOG00000007049 ENSRNOG00000003189 ENSRNOG00000006304	1.69	0.736601
GO:0006355	regulation of transcription, DNA-templated	biological_process	9/46	2664/19765	1.976e-01	2.609e-01	9	ENSRNOG00000011586 ENSRNOG00000004976 ENSRNOG00000007049 ENSRNOG00000003189 ENSRNOG00000061499 ENSRNOG00000009153 ENSRNOG00000014768 ENSRNOG00000013369 ENSRNOG00000006304	1.45	0.704213
GO:1903506	regulation of nucleic acid-templated transcription	biological_process	9/46	2685/19765	2.051e-01	2.687e-01	9	ENSRNOG00000009153 ENSRNOG00000061499 ENSRNOG00000014768 ENSRNOG00000006304 ENSRNOG00000013369 ENSRNOG00000004976 ENSRNOG00000011586 ENSRNOG00000003189 ENSRNOG00000007049	1.44	0.688034
GO:2001141	regulation of RNA biosynthetic process	biological_process	9/46	2691/19765	2.073e-01	2.702e-01	9	ENSRNOG00000011586 ENSRNOG00000004976 ENSRNOG00000003189 ENSRNOG00000007049 ENSRNOG00000061499 ENSRNOG00000009153 ENSRNOG00000006304 ENSRNOG00000013369 ENSRNOG00000014768	1.44	0.683401
GO:0006461	protein complex assembly	biological_process	4/46	1060/19765	2.100e-01	2.728e-01	4	ENSRNOG00000010050 ENSRNOG00000006304 ENSRNOG00000061499 ENSRNOG00000021010	1.62	0.677781
GO:0015031	protein transport	biological_process	5/46	1376/19765	2.124e-01	2.750e-01	5	ENSRNOG00000002863 ENSRNOG00000018808 ENSRNOG00000049334 ENSRNOG00000036661 ENSRNOG00000006304	1.56	0.672845
GO:0071310	cellular response to organic substance	biological_process	6/46	1705/19765	2.157e-01	2.781e-01	6	ENSRNOG00000006304 ENSRNOG00000007374 ENSRNOG00000003189 ENSRNOG00000022256 ENSRNOG00000002863 ENSRNOG00000061499	1.51	0.66615
GO:0007155	cell adhesion	biological_process	4/46	1075/19765	2.192e-01	2.816e-01	4	ENSRNOG00000009681 ENSRNOG00000012495 ENSRNOG00000046981 ENSRNOG00000007049	1.60	0.659159
GO:0030030	cell projection organization	biological_process	4/46	1086/19765	2.261e-01	2.888e-01	4	ENSRNOG00000002919 ENSRNOG00000007049 ENSRNOG00000013369 ENSRNOG00000012495	1.58	0.645699
GO:0006351	transcription, DNA-templated	biological_process	9/46	2749/19765	2.289e-01	2.919e-01	9	ENSRNOG00000003189 ENSRNOG00000007049 ENSRNOG00000004976 ENSRNOG00000011586 ENSRNOG00000014768 ENSRNOG00000006304 ENSRNOG00000013369 ENSRNOG00000009153 ENSRNOG00000061499	1.41	0.640354
GO:0031325	positive regulation of cellular metabolic process	biological_process	8/46	2411/19765	2.316e-01	2.948e-01	8	ENSRNOG00000061499 ENSRNOG00000018808 ENSRNOG00000022256 ENSRNOG00000014768 ENSRNOG00000006304 ENSRNOG00000024907 ENSRNOG00000011586 ENSRNOG00000003189	1.43	0.635261
GO:0007275	multicellular organismal development	biological_process	13/46	4181/19765	2.342e-01	2.971e-01	13	ENSRNOG00000002919 ENSRNOG00000022256 ENSRNOG00000049334 ENSRNOG00000050206 ENSRNOG00000006304 ENSRNOG00000018824 ENSRNOG00000004976 ENSRNOG00000007049 ENSRNOG00000003189 ENSRNOG00000012495 ENSRNOG00000061499 ENSRNOG00000020650 ENSRNOG00000013369	1.34	0.630413
GO:0023052	signaling	biological_process	18/46	6020/19765	2.367e-01	2.998e-01	18	ENSRNOG00000002919 ENSRNOG00000007374 ENSRNOG00000000264 ENSRNOG00000002863 ENSRNOG00000012995 ENSRNOG00000036661 ENSRNOG00000021010 ENSRNOG00000050206 ENSRNOG00000006304 ENSRNOG00000007415 ENSRNOG00000003288 ENSRNOG00000022256 ENSRNOG00000003189 ENSRNOG00000007049 ENSRNOG00000025370 ENSRNOG00000020650 ENSRNOG00000061499 ENSRNOG00000018808	1.28	0.625802
GO:0032774	RNA biosynthetic process	biological_process	9/46	2786/19765	2.434e-01	3.070e-01	9	ENSRNOG00000013369 ENSRNOG00000006304 ENSRNOG00000014768 ENSRNOG00000061499 ENSRNOG00000009153 ENSRNOG00000007049 ENSRNOG00000003189 ENSRNOG00000011586 ENSRNOG00000004976	1.39	0.613679
GO:0050794	regulation of cellular process	biological_process	28/46	9840/19765	2.467e-01	3.102e-01	28	ENSRNOG00000025370 ENSRNOG00000004976 ENSRNOG00000003189 ENSRNOG00000018808 ENSRNOG00000009153 ENSRNOG00000020650 ENSRNOG00000002863 ENSRNOG00000036661 ENSRNOG00000021010 ENSRNOG00000007374 ENSRNOG00000002919 ENSRNOG00000000264 ENSRNOG00000003288 ENSRNOG00000022256 ENSRNOG00000050206 ENSRNOG00000024907 ENSRNOG00000007049 ENSRNOG00000012495 ENSRNOG00000061499 ENSRNOG00000033261 ENSRNOG00000013369 …	1.22	0.607831
GO:0030182	neuron differentiation	biological_process	4/46	1118/19765	2.468e-01	3.100e-01	4	ENSRNOG00000013369 ENSRNOG00000007049 ENSRNOG00000002919 ENSRNOG00000004976	1.54	0.607655
GO:0010033	response to organic substance	biological_process	8/46	2448/19765	2.472e-01	3.103e-01	8	ENSRNOG00000003681 ENSRNOG00000002863 ENSRNOG00000003189 ENSRNOG00000007374 ENSRNOG00000022256 ENSRNOG00000007415 ENSRNOG00000061499 ENSRNOG00000006304	1.40	0.606952
GO:0046907	intracellular transport	biological_process	5/46	1440/19765	2.478e-01	3.108e-01	5	ENSRNOG00000036661 ENSRNOG00000049334 ENSRNOG00000022256 ENSRNOG00000006304 ENSRNOG00000003189	1.49	0.605899
GO:0032502	developmental process	biological_process	15/46	4964/19765	2.510e-01	3.137e-01	15	ENSRNOG00000002919 ENSRNOG00000009681 ENSRNOG00000006304 ENSRNOG00000050206 ENSRNOG00000049334 ENSRNOG00000007415 ENSRNOG00000022256 ENSRNOG00000012495 ENSRNOG00000003189 ENSRNOG00000007049 ENSRNOG00000004976 ENSRNOG00000018824 ENSRNOG00000013369 ENSRNOG00000020650 ENSRNOG00000061499	1.30	0.600326
GO:0006915	apoptotic process	biological_process	5/46	1450/19765	2.536e-01	3.165e-01	5	ENSRNOG00000003189 ENSRNOG00000006304 ENSRNOG00000009153 ENSRNOG00000018808 ENSRNOG00000025370	1.48	0.595851
GO:0007154	cell communication	biological_process	18/46	6122/19765	2.640e-01	3.263e-01	18	ENSRNOG00000020650 ENSRNOG00000061499 ENSRNOG00000018808 ENSRNOG00000007049 ENSRNOG00000003189 ENSRNOG00000025370 ENSRNOG00000006304 ENSRNOG00000050206 ENSRNOG00000022256 ENSRNOG00000003288 ENSRNOG00000007415 ENSRNOG00000000264 ENSRNOG00000002919 ENSRNOG00000007374 ENSRNOG00000021010 ENSRNOG00000012995 ENSRNOG00000036661 ENSRNOG00000002863	1.26	0.578396
GO:0048468	cell development	biological_process	6/46	1805/19765	2.663e-01	3.286e-01	6	ENSRNOG00000004976 ENSRNOG00000007049 ENSRNOG00000003189 ENSRNOG00000002919 ENSRNOG00000012495 ENSRNOG00000013369	1.43	0.574629
GO:0012501	programmed cell death	biological_process	5/46	1476/19765	2.689e-01	3.312e-01	5	ENSRNOG00000003189 ENSRNOG00000006304 ENSRNOG00000009153 ENSRNOG00000018808 ENSRNOG00000025370	1.46	0.570409
GO:0048856	anatomical structure development	biological_process	14/46	4660/19765	2.707e-01	3.326e-01	14	ENSRNOG00000002919 ENSRNOG00000009681 ENSRNOG00000050206 ENSRNOG00000006304 ENSRNOG00000022256 ENSRNOG00000049334 ENSRNOG00000003189 ENSRNOG00000007049 ENSRNOG00000012495 ENSRNOG00000004976 ENSRNOG00000018824 ENSRNOG00000020650 ENSRNOG00000013369 ENSRNOG00000061499	1.29	0.567512
GO:0048523	negative regulation of cellular process	biological_process	11/46	3584/19765	2.771e-01	3.389e-01	11	ENSRNOG00000014768 ENSRNOG00000050206 ENSRNOG00000006304 ENSRNOG00000018808 ENSRNOG00000007415 ENSRNOG00000022256 ENSRNOG00000007049 ENSRNOG00000003189 ENSRNOG00000002919 ENSRNOG00000012495 ENSRNOG00000004976	1.32	0.557363
GO:0031328	positive regulation of cellular biosynthetic process	biological_process	5/46	1513/19765	2.915e-01	3.525e-01	5	ENSRNOG00000011586 ENSRNOG00000061499 ENSRNOG00000018808 ENSRNOG00000003189 ENSRNOG00000014768	1.42	0.535361
GO:0006357	regulation of transcription from RNA polymerase II promoter	biological_process	5/46	1529/19765	3.015e-01	3.629e-01	5	ENSRNOG00000007049 ENSRNOG00000014768 ENSRNOG00000006304 ENSRNOG00000061499 ENSRNOG00000011586	1.41	0.520713
GO:0042981	regulation of apoptotic process	biological_process	4/46	1213/19765	3.130e-01	3.741e-01	4	ENSRNOG00000003189 ENSRNOG00000006304 ENSRNOG00000009153 ENSRNOG00000018808	1.42	0.504456
GO:0043067	regulation of programmed cell death	biological_process	4/46	1229/19765	3.248e-01	3.855e-01	4	ENSRNOG00000009153 ENSRNOG00000018808 ENSRNOG00000006304 ENSRNOG00000003189	1.40	0.488384
GO:0045893	positive regulation of transcription, DNA-templated	biological_process	4/46	1232/19765	3.271e-01	3.876e-01	4	ENSRNOG00000003189 ENSRNOG00000014768 ENSRNOG00000011586 ENSRNOG00000061499	1.40	0.485319
GO:0006366	transcription from RNA polymerase II promoter	biological_process	5/46	1577/19765	3.325e-01	3.931e-01	5	ENSRNOG00000007049 ENSRNOG00000014768 ENSRNOG00000006304 ENSRNOG00000061499 ENSRNOG00000011586	1.36	0.478208
GO:0008219	cell death	biological_process	5/46	1582/19765	3.358e-01	3.957e-01	5	ENSRNOG00000025370 ENSRNOG00000009153 ENSRNOG00000018808 ENSRNOG00000006304 ENSRNOG00000003189	1.36	0.473919
GO:0048699	generation of neurons	biological_process	4/46	1245/19765	3.368e-01	3.957e-01	4	ENSRNOG00000004976 ENSRNOG00000013369 ENSRNOG00000007049 ENSRNOG00000002919	1.38	0.472628
GO:0009890	negative regulation of biosynthetic process	biological_process	4/46	1250/19765	3.406e-01	3.996e-01	4	ENSRNOG00000014768 ENSRNOG00000007049 ENSRNOG00000003189 ENSRNOG00000006304	1.37	0.467755
GO:0009888	tissue development	biological_process	5/46	1598/19765	3.464e-01	4.051e-01	5	ENSRNOG00000022256 ENSRNOG00000049334 ENSRNOG00000003189 ENSRNOG00000006304 ENSRNOG00000012495	1.34	0.460422
GO:0050793	regulation of developmental process	biological_process	6/46	1954/19765	3.512e-01	4.098e-01	6	ENSRNOG00000022256 ENSRNOG00000004976 ENSRNOG00000009681 ENSRNOG00000007049 ENSRNOG00000002919 ENSRNOG00000003189	1.32	0.454445
GO:0016070	RNA metabolic process	biological_process	10/46	3430/19765	3.657e-01	4.238e-01	10	ENSRNOG00000014768 ENSRNOG00000006304 ENSRNOG00000013369 ENSRNOG00000061499 ENSRNOG00000009153 ENSRNOG00000003189 ENSRNOG00000007049 ENSRNOG00000024907 ENSRNOG00000011586 ENSRNOG00000004976	1.25	0.436875
GO:0010941	regulation of cell death	biological_process	4/46	1317/19765	3.928e-01	4.507e-01	4	ENSRNOG00000003189 ENSRNOG00000006304 ENSRNOG00000009153 ENSRNOG00000018808	1.31	0.405829
GO:0030154	cell differentiation	biological_process	9/46	3139/19765	4.045e-01	4.617e-01	9	ENSRNOG00000013369 ENSRNOG00000022256 ENSRNOG00000003189 ENSRNOG00000002919 ENSRNOG00000007049 ENSRNOG00000012495 ENSRNOG00000009681 ENSRNOG00000018824 ENSRNOG00000004976	1.23	0.393081
GO:0035556	intracellular signal transduction	biological_process	6/46	2046/19765	4.088e-01	4.659e-01	6	ENSRNOG00000025370 ENSRNOG00000022256 ENSRNOG00000021010 ENSRNOG00000036661 ENSRNOG00000006304 ENSRNOG00000000264	1.26	0.388489
GO:0022008	neurogenesis	biological_process	4/46	1342/19765	4.129e-01	4.696e-01	4	ENSRNOG00000002919 ENSRNOG00000007049 ENSRNOG00000013369 ENSRNOG00000004976	1.28	0.384155
GO:0042592	homeostatic process	biological_process	4/46	1347/19765	4.170e-01	4.739e-01	4	ENSRNOG00000022256 ENSRNOG00000002863 ENSRNOG00000007374 ENSRNOG00000020650	1.28	0.379864
GO:0050896	response to stimulus	biological_process	22/46	8172/19765	4.171e-01	4.736e-01	22	ENSRNOG00000018808 ENSRNOG00000061499 ENSRNOG00000020650 ENSRNOG00000060831 ENSRNOG00000013369 ENSRNOG00000025370 ENSRNOG00000003189 ENSRNOG00000007049 ENSRNOG00000007415 ENSRNOG00000003288 ENSRNOG00000022256 ENSRNOG00000046981 ENSRNOG00000050206 ENSRNOG00000006304 ENSRNOG00000002863 ENSRNOG00000012995 ENSRNOG00000036661 ENSRNOG00000003681 ENSRNOG00000021010 ENSRNOG00000002919 ENSRNOG00000007374 …	1.16	0.37976
GO:0006139	nucleobase-containing compound metabolic process	biological_process	12/46	4372/19765	4.515e-01	5.067e-01	12	ENSRNOG00000011586 ENSRNOG00000006304 ENSRNOG00000014768 ENSRNOG00000022256 ENSRNOG00000003189 ENSRNOG00000007049 ENSRNOG00000004976 ENSRNOG00000024907 ENSRNOG00000013369 ENSRNOG00000009153 ENSRNOG00000061499 ENSRNOG00000018808	1.18	0.345342
GO:0010557	positive regulation of macromolecule biosynthetic process	biological_process	4/46	1395/19765	4.566e-01	5.112e-01	4	ENSRNOG00000014768 ENSRNOG00000003189 ENSRNOG00000011586 ENSRNOG00000061499	1.23	0.340464
GO:0050790	regulation of catalytic activity	biological_process	5/46	1759/19765	4.605e-01	5.152e-01	5	ENSRNOG00000018808 ENSRNOG00000061499 ENSRNOG00000021010 ENSRNOG00000011586 ENSRNOG00000006304	1.22	0.33677
GO:0010467	gene expression	biological_process	12/46	4424/19765	4.755e-01	5.293e-01	12	ENSRNOG00000004976 ENSRNOG00000024907 ENSRNOG00000003189 ENSRNOG00000007049 ENSRNOG00000009153 ENSRNOG00000018808 ENSRNOG00000061499 ENSRNOG00000013369 ENSRNOG00000009681 ENSRNOG00000011586 ENSRNOG00000014768 ENSRNOG00000006304	1.17	0.322849
GO:0009893	positive regulation of metabolic process	biological_process	8/46	2905/19765	4.816e-01	5.349e-01	8	ENSRNOG00000018808 ENSRNOG00000061499 ENSRNOG00000022256 ENSRNOG00000014768 ENSRNOG00000006304 ENSRNOG00000024907 ENSRNOG00000011586 ENSRNOG00000003189	1.18	0.317314
GO:0007600	sensory perception	biological_process	5/46	1800/19765	4.913e-01	5.449e-01	5	ENSRNOG00000007415 ENSRNOG00000018808 ENSRNOG00000002863 ENSRNOG00000013369 ENSRNOG00000007374	1.19	0.308653
GO:0048513	organ development	biological_process	8/46	2933/19765	4.980e-01	5.511e-01	8	ENSRNOG00000049334 ENSRNOG00000050206 ENSRNOG00000020650 ENSRNOG00000013369 ENSRNOG00000006304 ENSRNOG00000007049 ENSRNOG00000003189 ENSRNOG00000012495	1.17	0.302771
GO:0009892	negative regulation of metabolic process	biological_process	6/46	2183/19765	5.004e-01	5.526e-01	6	ENSRNOG00000014768 ENSRNOG00000006304 ENSRNOG00000009681 ENSRNOG00000021010 ENSRNOG00000003189 ENSRNOG00000007049	1.18	0.300683
GO:0046483	heterocycle metabolic process	biological_process	12/46	4501/19765	5.118e-01	5.627e-01	12	ENSRNOG00000007049 ENSRNOG00000003189 ENSRNOG00000024907 ENSRNOG00000004976 ENSRNOG00000013369 ENSRNOG00000061499 ENSRNOG00000018808 ENSRNOG00000009153 ENSRNOG00000011586 ENSRNOG00000014768 ENSRNOG00000006304 ENSRNOG00000022256	1.15	0.2909
GO:0033554	cellular response to stress	biological_process	4/46	1462/19765	5.137e-01	5.640e-01	4	ENSRNOG00000022256 ENSRNOG00000060831 ENSRNOG00000006304 ENSRNOG00000002919	1.18	0.28929
GO:0006725	cellular aromatic compound metabolic process	biological_process	12/46	4528/19765	5.248e-01	5.749e-01	12	ENSRNOG00000024907 ENSRNOG00000004976 ENSRNOG00000003189 ENSRNOG00000007049 ENSRNOG00000061499 ENSRNOG00000018808 ENSRNOG00000009153 ENSRNOG00000013369 ENSRNOG00000011586 ENSRNOG00000022256 ENSRNOG00000006304 ENSRNOG00000014768	1.14	0.280006
GO:0009653	anatomical structure morphogenesis	biological_process	6/46	2251/19765	5.480e-01	5.978e-01	6	ENSRNOG00000006304 ENSRNOG00000013369 ENSRNOG00000022256 ENSRNOG00000012495 ENSRNOG00000003189 ENSRNOG00000007049	1.15	0.261219
GO:0048869	cellular developmental process	biological_process	9/46	3407/19765	5.502e-01	5.998e-01	9	ENSRNOG00000022256 ENSRNOG00000013369 ENSRNOG00000018824 ENSRNOG00000004976 ENSRNOG00000009681 ENSRNOG00000012495 ENSRNOG00000007049 ENSRNOG00000003189 ENSRNOG00000002919	1.14	0.259479
GO:0019222	regulation of metabolic process	biological_process	14/46	5370/19765	5.503e-01	5.994e-01	14	ENSRNOG00000013369 ENSRNOG00000009153 ENSRNOG00000061499 ENSRNOG00000018808 ENSRNOG00000003189 ENSRNOG00000007049 ENSRNOG00000004976 ENSRNOG00000024907 ENSRNOG00000006304 ENSRNOG00000014768 ENSRNOG00000022256 ENSRNOG00000021010 ENSRNOG00000011586 ENSRNOG00000009681	1.12	0.2594
GO:1901360	organic cyclic compound metabolic process	biological_process	12/46	4682/19765	6.009e-01	6.532e-01	12	ENSRNOG00000006304 ENSRNOG00000014768 ENSRNOG00000022256 ENSRNOG00000011586 ENSRNOG00000013369 ENSRNOG00000009153 ENSRNOG00000061499 ENSRNOG00000018808 ENSRNOG00000007049 ENSRNOG00000003189 ENSRNOG00000004976 ENSRNOG00000024907	1.10	0.221198
GO:0031323	regulation of cellular metabolic process	biological_process	12/46	4735/19765	6.277e-01	6.813e-01	12	ENSRNOG00000011586 ENSRNOG00000022256 ENSRNOG00000014768 ENSRNOG00000006304 ENSRNOG00000004976 ENSRNOG00000024907 ENSRNOG00000003189 ENSRNOG00000007049 ENSRNOG00000009153 ENSRNOG00000061499 ENSRNOG00000018808 ENSRNOG00000013369	1.09	0.202248
GO:0034645	cellular macromolecule biosynthetic process	biological_process	10/46	3998/19765	6.622e-01	7.172e-01	10	ENSRNOG00000003189 ENSRNOG00000007049 ENSRNOG00000014866 ENSRNOG00000011586 ENSRNOG00000004976 ENSRNOG00000014768 ENSRNOG00000006304 ENSRNOG00000013369 ENSRNOG00000061499 ENSRNOG00000009153	1.07	0.179011
GO:0051716	cellular response to stimulus	biological_process	17/46	6875/19765	6.821e-01	7.383e-01	17	ENSRNOG00000036661 ENSRNOG00000012995 ENSRNOG00000021010 ENSRNOG00000002863 ENSRNOG00000000264 ENSRNOG00000007374 ENSRNOG00000002919 ENSRNOG00000003288 ENSRNOG00000022256 ENSRNOG00000006304 ENSRNOG00000025370 ENSRNOG00000007049 ENSRNOG00000003189 ENSRNOG00000018808 ENSRNOG00000061499 ENSRNOG00000060831 ENSRNOG00000020650	1.06	0.166152
GO:0007165	signal transduction	biological_process	14/46	5670/19765	6.907e-01	7.470e-01	14	ENSRNOG00000012995 ENSRNOG00000036661 ENSRNOG00000021010 ENSRNOG00000000264 ENSRNOG00000007374 ENSRNOG00000003288 ENSRNOG00000022256 ENSRNOG00000006304 ENSRNOG00000025370 ENSRNOG00000007049 ENSRNOG00000003189 ENSRNOG00000061499 ENSRNOG00000018808 ENSRNOG00000020650	1.06	0.160711
GO:0009058	biosynthetic process	biological_process	12/46	4987/19765	7.589e-01	8.202e-01	12	ENSRNOG00000007415 ENSRNOG00000006304 ENSRNOG00000014768 ENSRNOG00000011586 ENSRNOG00000014866 ENSRNOG00000018808 ENSRNOG00000061499 ENSRNOG00000009153 ENSRNOG00000013369 ENSRNOG00000004976 ENSRNOG00000007049 ENSRNOG00000003189	1.03	0.119815
GO:0009987	cellular process	biological_process	35/46	14786/19765	8.319e-01	8.985e-01	35	ENSRNOG00000013369 ENSRNOG00000061499 ENSRNOG00000033261 ENSRNOG00000007049 ENSRNOG00000010050 ENSRNOG00000012495 ENSRNOG00000024907 ENSRNOG00000014768 ENSRNOG00000006304 ENSRNOG00000007415 ENSRNOG00000049334 ENSRNOG00000009681 ENSRNOG00000011586 ENSRNOG00000012995 ENSRNOG00000020650 ENSRNOG00000060831 ENSRNOG00000031211 ENSRNOG00000018808 ENSRNOG00000009153 ENSRNOG00000003189 ENSRNOG00000047917 …	1.02	0.0799289
GO:0006807	nitrogen compound metabolic process	biological_process	12/46	5567/19765	1	1	12	ENSRNOG00000022256 ENSRNOG00000014768 ENSRNOG00000006304 ENSRNOG00000011586 ENSRNOG00000009153 ENSRNOG00000018808 ENSRNOG00000061499 ENSRNOG00000013369 ENSRNOG00000004976 ENSRNOG00000024907 ENSRNOG00000007049 ENSRNOG00000003189	0.93	0
GO:0007166	cell surface receptor signaling pathway	biological_process	4/46	1893/19765	1	1	4	ENSRNOG00000022256 ENSRNOG00000003288 ENSRNOG00000003189 ENSRNOG00000020650	0.91	0
GO:0008152	metabolic process	biological_process	22/46	10679/19765	1	1	22	ENSRNOG00000061499 ENSRNOG00000013369 ENSRNOG00000024907 ENSRNOG00000007049 ENSRNOG00000010050 ENSRNOG00000007415 ENSRNOG00000049334 ENSRNOG00000006304 ENSRNOG00000014768 ENSRNOG00000011586 ENSRNOG00000009681 ENSRNOG00000042224 ENSRNOG00000018808 ENSRNOG00000009153 ENSRNOG00000031211 ENSRNOG00000004976 ENSRNOG00000003189 ENSRNOG00000022256 ENSRNOG00000036661 ENSRNOG00000003681 ENSRNOG00000021010 …	0.89	0
GO:0031324	negative regulation of cellular metabolic process	biological_process	4/46	1993/19765	1	1	4	ENSRNOG00000003189 ENSRNOG00000007049 ENSRNOG00000014768 ENSRNOG00000006304	0.86	0
GO:0009966	regulation of signal transduction	biological_process	4/46	2073/19765	1	1	4	ENSRNOG00000006304 ENSRNOG00000061499 ENSRNOG00000022256 ENSRNOG00000003288	0.83	0
GO:0006796	phosphate-containing compound metabolic process	biological_process	5/46	2606/19765	1	1	5	ENSRNOG00000022256 ENSRNOG00000018808 ENSRNOG00000061499 ENSRNOG00000011586 ENSRNOG00000014866	0.82	0
GO:0006793	phosphorus metabolic process	biological_process	5/46	2642/19765	1	1	5	ENSRNOG00000022256 ENSRNOG00000018808 ENSRNOG00000061499 ENSRNOG00000011586 ENSRNOG00000014866	0.81	0
GO:0044237	cellular metabolic process	biological_process	16/46	8643/19765	1	1	16	ENSRNOG00000007049 ENSRNOG00000024907 ENSRNOG00000013369 ENSRNOG00000061499 ENSRNOG00000011586 ENSRNOG00000014768 ENSRNOG00000006304 ENSRNOG00000007415 ENSRNOG00000003189 ENSRNOG00000004976 ENSRNOG00000031211 ENSRNOG00000009153 ENSRNOG00000018808 ENSRNOG00000014866 ENSRNOG00000036661 ENSRNOG00000022256	0.80	0
GO:0051246	regulation of protein metabolic process	biological_process	4/46	2201/19765	1	1	4	ENSRNOG00000018808 ENSRNOG00000006304 ENSRNOG00000011586 ENSRNOG00000009681	0.78	0
GO:0006996	organelle organization	biological_process	5/46	2805/19765	1	1	5	ENSRNOG00000020650 ENSRNOG00000021010 ENSRNOG00000002919 ENSRNOG00000007374 ENSRNOG00000010050	0.77	0
GO:0007186	G-protein coupled receptor signaling pathway	biological_process	4/46	2281/19765	1	1	4	ENSRNOG00000007374 ENSRNOG00000012995 ENSRNOG00000018808 ENSRNOG00000022256	0.75	0
GO:0036211	protein modification process	biological_process	5/46	3069/19765	1	1	5	ENSRNOG00000014866 ENSRNOG00000036661 ENSRNOG00000011586 ENSRNOG00000061499 ENSRNOG00000006304	0.70	0
GO:0006464	cellular protein modification process	biological_process	5/46	3069/19765	1	1	5	ENSRNOG00000011586 ENSRNOG00000036661 ENSRNOG00000014866 ENSRNOG00000006304 ENSRNOG00000061499	0.70	0
GO:0019538	protein metabolic process	biological_process	7/46	4955/19765	1	1	7	ENSRNOG00000006304 ENSRNOG00000011586 ENSRNOG00000036661 ENSRNOG00000009681 ENSRNOG00000014866 ENSRNOG00000061499 ENSRNOG00000018808	0.61	0
GO:0044267	cellular protein metabolic process	biological_process	5/46	4291/19765	1	1	5	ENSRNOG00000061499 ENSRNOG00000006304 ENSRNOG00000014866 ENSRNOG00000036661 ENSRNOG00000011586	0.50	0

## Sheet: CC
GO_ID	Description	TYPE	GeneRatio	BgRatio	pvalue	qvalue	Count	genes	enrich_factor
GO:1902495	transmembrane transporter complex	cellular_component	4/46	251/19765	7.339e-04	7.511e-03	4	ENSRNOG00000006084 ENSRNOG00000002863 ENSRNOG00000003288 ENSRNOG00000050206	6.85	3.13436
GO:0044297	cell body	cellular_component	5/46	516/19765	3.097e-03	1.590e-02	5	ENSRNOG00000018808 ENSRNOG00000002919 ENSRNOG00000007374 ENSRNOG00000050206 ENSRNOG00000012495	4.16	2.50906
GO:0098797	plasma membrane protein complex	cellular_component	4/46	428/19765	7.379e-03	2.692e-02	4	ENSRNOG00000002863 ENSRNOG00000003288 ENSRNOG00000009681 ENSRNOG00000050206	4.02	2.132
GO:0030054	cell junction	cellular_component	6/46	898/19765	1.163e-02	3.642e-02	6	ENSRNOG00000012495 ENSRNOG00000003288 ENSRNOG00000020650 ENSRNOG00000009681 ENSRNOG00000012110 ENSRNOG00000050206	2.87	1.93442
GO:0042995	cell projection	cellular_component	10/46	1586/19765	3.150e-03	1.570e-02	10	ENSRNOG00000002919 ENSRNOG00000020650 ENSRNOG00000007374 ENSRNOG00000050206 ENSRNOG00000012495 ENSRNOG00000060831 ENSRNOG00000009681 ENSRNOG00000006084 ENSRNOG00000007415 ENSRNOG00000033261	2.71	2.50169
GO:0045202	synapse	cellular_component	4/46	641/19765	3.688e-02	7.910e-02	4	ENSRNOG00000020650 ENSRNOG00000050206 ENSRNOG00000003288 ENSRNOG00000006304	2.68	1.43321
GO:0031410	cytoplasmic vesicle	cellular_component	4/46	838/19765	9.737e-02	1.553e-01	4	ENSRNOG00000009681 ENSRNOG00000020650 ENSRNOG00000060831 ENSRNOG00000049334	2.05	1.01157
GO:0098588	bounding membrane of organelle	cellular_component	6/46	1363/19765	8.656e-02	1.429e-01	6	ENSRNOG00000050206 ENSRNOG00000020650 ENSRNOG00000060831 ENSRNOG00000014866 ENSRNOG00000009681 ENSRNOG00000036661	1.89	1.06268
GO:0043005	neuron projection	cellular_component	4/46	915/19765	1.311e-01	1.919e-01	4	ENSRNOG00000033261 ENSRNOG00000007374 ENSRNOG00000020650 ENSRNOG00000050206	1.88	0.882397
GO:0005887	integral component of plasma membrane	cellular_component	5/46	1281/19765	1.650e-01	2.288e-01	5	ENSRNOG00000003288 ENSRNOG00000012995 ENSRNOG00000018824 ENSRNOG00000050206 ENSRNOG00000060831	1.68	0.782516
GO:0031226	intrinsic component of plasma membrane	cellular_component	5/46	1330/19765	1.886e-01	2.519e-01	5	ENSRNOG00000018824 ENSRNOG00000012995 ENSRNOG00000003288 ENSRNOG00000050206 ENSRNOG00000060831	1.62	0.724458
GO:0012505	endomembrane system	cellular_component	10/46	2727/19765	1.179e-01	1.778e-01	10	ENSRNOG00000036661 ENSRNOG00000014866 ENSRNOG00000009681 ENSRNOG00000010050 ENSRNOG00000042224 ENSRNOG00000007415 ENSRNOG00000009153 ENSRNOG00000060831 ENSRNOG00000020650 ENSRNOG00000014768	1.58	0.928486
GO:0005654	nucleoplasm	cellular_component	6/46	1698/19765	2.124e-01	2.750e-01	6	ENSRNOG00000061499 ENSRNOG00000011586 ENSRNOG00000014768 ENSRNOG00000007049 ENSRNOG00000010050 ENSRNOG00000006304	1.52	0.672845
GO:0005856	cytoskeleton	cellular_component	5/46	1535/19765	3.053e-01	3.669e-01	5	ENSRNOG00000002919 ENSRNOG00000050206 ENSRNOG00000010050 ENSRNOG00000009681 ENSRNOG00000021010	1.40	0.515273
GO:0031090	organelle membrane	cellular_component	6/46	1901/19765	3.198e-01	3.801e-01	6	ENSRNOG00000036661 ENSRNOG00000009681 ENSRNOG00000014866 ENSRNOG00000060831 ENSRNOG00000050206 ENSRNOG00000020650	1.36	0.495122
GO:0005576	extracellular region	cellular_component	10/46	3458/19765	3.787e-01	4.369e-01	10	ENSRNOG00000018808 ENSRNOG00000007415 ENSRNOG00000022256 ENSRNOG00000007374 ENSRNOG00000012495 ENSRNOG00000009681 ENSRNOG00000012110 ENSRNOG00000005154 ENSRNOG00000018824 ENSRNOG00000021010	1.24	0.421705
GO:0005634	nucleus	cellular_component	15/46	5228/19765	3.367e-01	3.959e-01	15	ENSRNOG00000010050 ENSRNOG00000003189 ENSRNOG00000007049 ENSRNOG00000018824 ENSRNOG00000004976 ENSRNOG00000013460 ENSRNOG00000013369 ENSRNOG00000009153 ENSRNOG00000061499 ENSRNOG00000033261 ENSRNOG00000021010 ENSRNOG00000011586 ENSRNOG00000014768 ENSRNOG00000006304 ENSRNOG00000007415	1.23	0.472757
GO:0043234	protein complex	cellular_component	10/46	3488/19765	3.929e-01	4.505e-01	10	ENSRNOG00000010050 ENSRNOG00000011586 ENSRNOG00000009681 ENSRNOG00000002863 ENSRNOG00000012110 ENSRNOG00000006304 ENSRNOG00000050206 ENSRNOG00000006084 ENSRNOG00000003288 ENSRNOG00000061499	1.23	0.405718
GO:0031981	nuclear lumen	cellular_component	7/46	2438/19765	4.260e-01	4.812e-01	7	ENSRNOG00000061499 ENSRNOG00000006304 ENSRNOG00000014768 ENSRNOG00000018824 ENSRNOG00000011586 ENSRNOG00000010050 ENSRNOG00000007049	1.23	0.37059
GO:0031982	vesicle	cellular_component	8/46	2843/19765	4.459e-01	5.018e-01	8	ENSRNOG00000012495 ENSRNOG00000009681 ENSRNOG00000018824 ENSRNOG00000021010 ENSRNOG00000020650 ENSRNOG00000060831 ENSRNOG00000049334 ENSRNOG00000007415	1.21	0.350763
GO:0044444	cytoplasmic part	cellular_component	17/46	6025/19765	3.496e-01	4.082e-01	17	ENSRNOG00000009681 ENSRNOG00000014866 ENSRNOG00000021010 ENSRNOG00000036661 ENSRNOG00000007374 ENSRNOG00000042224 ENSRNOG00000049334 ENSRNOG00000050206 ENSRNOG00000014768 ENSRNOG00000006304 ENSRNOG00000018824 ENSRNOG00000010050 ENSRNOG00000003189 ENSRNOG00000009153 ENSRNOG00000020650 ENSRNOG00000031211 ENSRNOG00000060831	1.21	0.456429
GO:0005886	plasma membrane	cellular_component	13/46	4654/19765	4.076e-01	4.649e-01	13	ENSRNOG00000060831 ENSRNOG00000012495 ENSRNOG00000047917 ENSRNOG00000018824 ENSRNOG00000006304 ENSRNOG00000050206 ENSRNOG00000022256 ENSRNOG00000049334 ENSRNOG00000003288 ENSRNOG00000007374 ENSRNOG00000012995 ENSRNOG00000009681 ENSRNOG00000002863	1.20	0.389766
GO:0071944	cell periphery	cellular_component	13/46	4763/19765	4.542e-01	5.093e-01	13	ENSRNOG00000060831 ENSRNOG00000012495 ENSRNOG00000047917 ENSRNOG00000018824 ENSRNOG00000006304 ENSRNOG00000050206 ENSRNOG00000003288 ENSRNOG00000049334 ENSRNOG00000022256 ENSRNOG00000007374 ENSRNOG00000012995 ENSRNOG00000002863 ENSRNOG00000009681	1.17	0.342753
GO:0005829	cytosol	cellular_component	4/46	1478/19765	5.276e-01	5.768e-01	4	ENSRNOG00000018824 ENSRNOG00000006304 ENSRNOG00000003189 ENSRNOG00000007374	1.16	0.277695
GO:0016021	integral component of membrane	cellular_component	17/46	6379/19765	4.773e-01	5.309e-01	17	ENSRNOG00000016177 ENSRNOG00000060831 ENSRNOG00000020650 ENSRNOG00000018824 ENSRNOG00000012110 ENSRNOG00000012495 ENSRNOG00000003288 ENSRNOG00000006084 ENSRNOG00000049334 ENSRNOG00000050206 ENSRNOG00000046981 ENSRNOG00000003681 ENSRNOG00000012995 ENSRNOG00000002863 ENSRNOG00000014866 ENSRNOG00000007528 ENSRNOG00000042224	1.15	0.321209
GO:0043227	membrane-bounded organelle	cellular_component	25/46	9541/19765	4.738e-01	5.278e-01	25	ENSRNOG00000012495 ENSRNOG00000007049 ENSRNOG00000010050 ENSRNOG00000013369 ENSRNOG00000033261 ENSRNOG00000061499 ENSRNOG00000042224 ENSRNOG00000011586 ENSRNOG00000009681 ENSRNOG00000006304 ENSRNOG00000014768 ENSRNOG00000007415 ENSRNOG00000049334 ENSRNOG00000003189 ENSRNOG00000018824 ENSRNOG00000004976 ENSRNOG00000060831 ENSRNOG00000031211 ENSRNOG00000020650 ENSRNOG00000013460 ENSRNOG00000009153 …	1.13	0.324405
GO:0031224	intrinsic component of membrane	cellular_component	17/46	6440/19765	5.011e-01	5.530e-01	17	ENSRNOG00000020650 ENSRNOG00000060831 ENSRNOG00000016177 ENSRNOG00000012495 ENSRNOG00000012110 ENSRNOG00000018824 ENSRNOG00000050206 ENSRNOG00000046981 ENSRNOG00000049334 ENSRNOG00000006084 ENSRNOG00000003288 ENSRNOG00000042224 ENSRNOG00000007528 ENSRNOG00000014866 ENSRNOG00000002863 ENSRNOG00000003681 ENSRNOG00000012995	1.13	0.300076
GO:0043231	intracellular membrane-bounded organelle	cellular_component	22/46	8461/19765	5.129e-01	5.635e-01	22	ENSRNOG00000018824 ENSRNOG00000004976 ENSRNOG00000003189 ENSRNOG00000009153 ENSRNOG00000013460 ENSRNOG00000020650 ENSRNOG00000031211 ENSRNOG00000060831 ENSRNOG00000014866 ENSRNOG00000021010 ENSRNOG00000036661 ENSRNOG00000010050 ENSRNOG00000007049 ENSRNOG00000061499 ENSRNOG00000033261 ENSRNOG00000013369 ENSRNOG00000009681 ENSRNOG00000011586 ENSRNOG00000042224 ENSRNOG00000007415 ENSRNOG00000014768 …	1.12	0.289967
GO:0016020	membrane	cellular_component	24/46	9170/19765	4.827e-01	5.357e-01	24	ENSRNOG00000007374 ENSRNOG00000002919 ENSRNOG00000007528 ENSRNOG00000014866 ENSRNOG00000002863 ENSRNOG00000003681 ENSRNOG00000036661 ENSRNOG00000050206 ENSRNOG00000022256 ENSRNOG00000003288 ENSRNOG00000047917 ENSRNOG00000012110 ENSRNOG00000018824 ENSRNOG00000020650 ENSRNOG00000060831 ENSRNOG00000042224 ENSRNOG00000009681 ENSRNOG00000012995 ENSRNOG00000046981 ENSRNOG00000006304 ENSRNOG00000049334 …	1.12	0.316323
GO:0043229	intracellular organelle	cellular_component	25/46	9754/19765	5.423e-01	5.920e-01	25	ENSRNOG00000003288 ENSRNOG00000050206 ENSRNOG00000014866 ENSRNOG00000036661 ENSRNOG00000021010 ENSRNOG00000002919 ENSRNOG00000009153 ENSRNOG00000020650 ENSRNOG00000013460 ENSRNOG00000060831 ENSRNOG00000031211 ENSRNOG00000004976 ENSRNOG00000018824 ENSRNOG00000003189 ENSRNOG00000007415 ENSRNOG00000014768 ENSRNOG00000006304 ENSRNOG00000009681 ENSRNOG00000011586 ENSRNOG00000042224 ENSRNOG00000061499 …	1.10	0.26576
GO:0005622	intracellular	cellular_component	30/46	11927/19765	5.875e-01	6.390e-01	30	ENSRNOG00000049334 ENSRNOG00000007415 ENSRNOG00000014768 ENSRNOG00000006304 ENSRNOG00000009681 ENSRNOG00000011586 ENSRNOG00000042224 ENSRNOG00000061499 ENSRNOG00000033261 ENSRNOG00000013369 ENSRNOG00000007049 ENSRNOG00000010050 ENSRNOG00000012495 ENSRNOG00000003288 ENSRNOG00000050206 ENSRNOG00000014866 ENSRNOG00000036661 ENSRNOG00000021010 ENSRNOG00000002919 ENSRNOG00000007374 ENSRNOG00000000264 …	1.08	0.230992
GO:0005623	cell	cellular_component	37/46	14844/19765	6.012e-01	6.530e-01	37	ENSRNOG00000013369 ENSRNOG00000061499 ENSRNOG00000033261 ENSRNOG00000007049 ENSRNOG00000010050 ENSRNOG00000012495 ENSRNOG00000014768 ENSRNOG00000006304 ENSRNOG00000007415 ENSRNOG00000049334 ENSRNOG00000006084 ENSRNOG00000042224 ENSRNOG00000009681 ENSRNOG00000011586 ENSRNOG00000012995 ENSRNOG00000020650 ENSRNOG00000013460 ENSRNOG00000060831 ENSRNOG00000031211 ENSRNOG00000018808 ENSRNOG00000009153 …	1.07	0.220981
GO:0005737	cytoplasm	cellular_component	20/46	8490/19765	8.395e-01	9.060e-01	20	ENSRNOG00000014866 ENSRNOG00000036661 ENSRNOG00000021010 ENSRNOG00000007374 ENSRNOG00000002919 ENSRNOG00000050206 ENSRNOG00000018824 ENSRNOG00000003189 ENSRNOG00000009153 ENSRNOG00000020650 ENSRNOG00000060831 ENSRNOG00000031211 ENSRNOG00000009681 ENSRNOG00000042224 ENSRNOG00000007415 ENSRNOG00000049334 ENSRNOG00000014768 ENSRNOG00000006304 ENSRNOG00000010050 ENSRNOG00000012495	1.01	0.0759793
GO:0070062	extracellular vesicular exosome	cellular_component	5/46	2156/19765	1	1	5	ENSRNOG00000007415 ENSRNOG00000018824 ENSRNOG00000021010 ENSRNOG00000009681 ENSRNOG00000012495	1.00	0
GO:1903561	extracellular vesicle	cellular_component	5/46	2169/19765	1	1	5	ENSRNOG00000007415 ENSRNOG00000012495 ENSRNOG00000009681 ENSRNOG00000021010 ENSRNOG00000018824	0.99	0
GO:0032991	macromolecular complex	cellular_component	10/46	4469/19765	1	1	10	ENSRNOG00000061499 ENSRNOG00000010050 ENSRNOG00000012110 ENSRNOG00000006304 ENSRNOG00000050206 ENSRNOG00000003288 ENSRNOG00000006084 ENSRNOG00000011586 ENSRNOG00000009681 ENSRNOG00000002863	0.96	0

## Sheet: MF
GO_ID	Description	TYPE	GeneRatio	BgRatio	pvalue	qvalue	Count	genes	enrich_factor
GO:0005216	ion channel activity	molecular_function	6/46	371/19765	7.114e-05	2.932e-03	6	ENSRNOG00000007528 ENSRNOG00000060831 ENSRNOG00000020650 ENSRNOG00000003288 ENSRNOG00000002863 ENSRNOG00000006084	6.95	4.14789
GO:0005261	cation channel activity	molecular_function	4/46	265/19765	9.344e-04	8.482e-03	4	ENSRNOG00000007528 ENSRNOG00000003288 ENSRNOG00000006084 ENSRNOG00000002863	6.49	3.02947
GO:0015267	channel activity	molecular_function	6/46	413/19765	1.375e-04	4.194e-03	6	ENSRNOG00000007528 ENSRNOG00000002863 ENSRNOG00000006084 ENSRNOG00000003288 ENSRNOG00000060831 ENSRNOG00000020650	6.24	3.8617
GO:0046873	metal ion transmembrane transporter activity	molecular_function	5/46	373/19765	5.933e-04	6.509e-03	5	ENSRNOG00000007528 ENSRNOG00000049334 ENSRNOG00000020650 ENSRNOG00000002863 ENSRNOG00000003288	5.76	3.22673
GO:0008324	cation transmembrane transporter activity	molecular_function	7/46	571/19765	1.564e-04	4.587e-03	7	ENSRNOG00000020650 ENSRNOG00000002863 ENSRNOG00000049334 ENSRNOG00000006084 ENSRNOG00000003288 ENSRNOG00000018824 ENSRNOG00000007528	5.27	3.80576
GO:0032561	guanyl ribonucleotide binding	molecular_function	4/46	378/19765	4.378e-03	1.993e-02	4	ENSRNOG00000031211 ENSRNOG00000021010 ENSRNOG00000036661 ENSRNOG00000006084	4.55	2.35872
GO:0019001	guanyl nucleotide binding	molecular_function	4/46	379/19765	4.427e-03	2.003e-02	4	ENSRNOG00000036661 ENSRNOG00000006084 ENSRNOG00000021010 ENSRNOG00000031211	4.53	2.35389
GO:0015075	ion transmembrane transporter activity	molecular_function	8/46	765/19765	2.106e-04	5.180e-03	8	ENSRNOG00000007528 ENSRNOG00000018824 ENSRNOG00000003288 ENSRNOG00000006084 ENSRNOG00000060831 ENSRNOG00000049334 ENSRNOG00000002863 ENSRNOG00000020650	4.49	3.67654
GO:0022890	inorganic cation transmembrane transporter activity	molecular_function	5/46	482/19765	2.205e-03	1.288e-02	5	ENSRNOG00000007528 ENSRNOG00000020650 ENSRNOG00000049334 ENSRNOG00000003288 ENSRNOG00000002863	4.46	2.65659
GO:0022891	substrate-specific transmembrane transporter activity	molecular_function	8/46	836/19765	4.026e-04	5.961e-03	8	ENSRNOG00000002863 ENSRNOG00000020650 ENSRNOG00000003288 ENSRNOG00000006084 ENSRNOG00000049334 ENSRNOG00000060831 ENSRNOG00000007528 ENSRNOG00000018824	4.11	3.39513
GO:0022857	transmembrane transporter activity	molecular_function	8/46	914/19765	7.625e-04	7.650e-03	8	ENSRNOG00000018824 ENSRNOG00000007528 ENSRNOG00000060831 ENSRNOG00000049334 ENSRNOG00000003288 ENSRNOG00000006084 ENSRNOG00000020650 ENSRNOG00000002863	3.76	3.11776
GO:0005215	transporter activity	molecular_function	9/46	1167/19765	1.077e-03	9.125e-03	9	ENSRNOG00000002863 ENSRNOG00000006084 ENSRNOG00000003288 ENSRNOG00000049334 ENSRNOG00000018824 ENSRNOG00000020650 ENSRNOG00000047917 ENSRNOG00000060831 ENSRNOG00000007528	3.31	2.96778
GO:0017111	nucleoside-triphosphatase activity	molecular_function	4/46	662/19765	4.164e-02	8.501e-02	4	ENSRNOG00000036661 ENSRNOG00000049334 ENSRNOG00000021010 ENSRNOG00000010050	2.60	1.38049
GO:0016462	pyrophosphatase activity	molecular_function	4/46	700/19765	5.123e-02	9.902e-02	4	ENSRNOG00000010050 ENSRNOG00000021010 ENSRNOG00000036661 ENSRNOG00000049334	2.46	1.29048
GO:0016818	hydrolase activity, acting on acid anhydrides, in phosphorus-containing anhydrides	molecular_function	4/46	706/19765	5.287e-02	1.012e-01	4	ENSRNOG00000021010 ENSRNOG00000049334 ENSRNOG00000036661 ENSRNOG00000010050	2.43	1.27679
GO:0016817	hydrolase activity, acting on acid anhydrides	molecular_function	4/46	713/19765	5.482e-02	1.027e-01	4	ENSRNOG00000036661 ENSRNOG00000049334 ENSRNOG00000021010 ENSRNOG00000010050	2.41	1.26106
GO:0005102	receptor binding	molecular_function	7/46	1309/19765	2.620e-02	6.253e-02	7	ENSRNOG00000006304 ENSRNOG00000050206 ENSRNOG00000007374 ENSRNOG00000002919 ENSRNOG00000022256 ENSRNOG00000009681 ENSRNOG00000018808	2.30	1.5817
GO:0000166	nucleotide binding	molecular_function	9/46	2213/19765	7.579e-02	1.307e-01	9	ENSRNOG00000031211 ENSRNOG00000004695 ENSRNOG00000049334 ENSRNOG00000006084 ENSRNOG00000061499 ENSRNOG00000010050 ENSRNOG00000021010 ENSRNOG00000024907 ENSRNOG00000036661	1.75	1.12039
GO:0046872	metal ion binding	molecular_function	13/46	3214/19765	4.266e-02	8.686e-02	13	ENSRNOG00000002863 ENSRNOG00000047526 ENSRNOG00000025370 ENSRNOG00000057321 ENSRNOG00000042224 ENSRNOG00000007049 ENSRNOG00000000264 ENSRNOG00000061499 ENSRNOG00000049334 ENSRNOG00000013460 ENSRNOG00000014768 ENSRNOG00000006304 ENSRNOG00000031211	1.74	1.36998
GO:0017076	purine nucleotide binding	molecular_function	7/46	1733/19765	1.070e-01	1.660e-01	7	ENSRNOG00000010050 ENSRNOG00000031211 ENSRNOG00000061499 ENSRNOG00000021010 ENSRNOG00000006084 ENSRNOG00000049334 ENSRNOG00000036661	1.74	0.970616
GO:0043169	cation binding	molecular_function	13/46	3293/19765	5.088e-02	9.872e-02	13	ENSRNOG00000006304 ENSRNOG00000031211 ENSRNOG00000014768 ENSRNOG00000013460 ENSRNOG00000049334 ENSRNOG00000061499 ENSRNOG00000000264 ENSRNOG00000042224 ENSRNOG00000007049 ENSRNOG00000057321 ENSRNOG00000025370 ENSRNOG00000047526 ENSRNOG00000002863	1.70	1.29345
GO:0097367	carbohydrate derivative binding	molecular_function	8/46	2040/19765	1.064e-01	1.654e-01	8	ENSRNOG00000021010 ENSRNOG00000022256 ENSRNOG00000006084 ENSRNOG00000036661 ENSRNOG00000049334 ENSRNOG00000061499 ENSRNOG00000031211 ENSRNOG00000010050	1.68	0.973058
GO:0008270	zinc ion binding	molecular_function	4/46	1036/19765	1.956e-01	2.592e-01	4	ENSRNOG00000061499 ENSRNOG00000025370 ENSRNOG00000006304 ENSRNOG00000000264	1.66	0.708631
GO:0046914	transition metal ion binding	molecular_function	5/46	1320/19765	1.837e-01	2.475e-01	5	ENSRNOG00000042224 ENSRNOG00000006304 ENSRNOG00000000264 ENSRNOG00000061499 ENSRNOG00000025370	1.63	0.735891
GO:0036094	small molecule binding	molecular_function	9/46	2493/19765	1.427e-01	2.045e-01	9	ENSRNOG00000061499 ENSRNOG00000049334 ENSRNOG00000006084 ENSRNOG00000004695 ENSRNOG00000031211 ENSRNOG00000021010 ENSRNOG00000024907 ENSRNOG00000036661 ENSRNOG00000010050	1.55	0.845576
GO:0001883	purine nucleoside binding	molecular_function	6/46	1703/19765	2.148e-01	2.776e-01	6	ENSRNOG00000031211 ENSRNOG00000010050 ENSRNOG00000036661 ENSRNOG00000049334 ENSRNOG00000021010 ENSRNOG00000061499	1.51	0.667966
GO:0003677	DNA binding	molecular_function	6/46	1707/19765	2.167e-01	2.791e-01	6	ENSRNOG00000004976 ENSRNOG00000061499 ENSRNOG00000013369 ENSRNOG00000003189 ENSRNOG00000007049 ENSRNOG00000014768	1.51	0.664141
GO:0032549	ribonucleoside binding	molecular_function	6/46	1703/19765	2.148e-01	2.776e-01	6	ENSRNOG00000061499 ENSRNOG00000036661 ENSRNOG00000049334 ENSRNOG00000021010 ENSRNOG00000010050 ENSRNOG00000031211	1.51	0.667966
GO:0001882	nucleoside binding	molecular_function	6/46	1709/19765	2.176e-01	2.800e-01	6	ENSRNOG00000021010 ENSRNOG00000049334 ENSRNOG00000036661 ENSRNOG00000061499 ENSRNOG00000031211 ENSRNOG00000010050	1.51	0.662341
GO:0043167	ion binding	molecular_function	18/46	5208/19765	8.169e-02	1.378e-01	18	ENSRNOG00000000264 ENSRNOG00000042224 ENSRNOG00000036661 ENSRNOG00000057321 ENSRNOG00000047526 ENSRNOG00000021010 ENSRNOG00000002863 ENSRNOG00000006304 ENSRNOG00000014768 ENSRNOG00000049334 ENSRNOG00000006084 ENSRNOG00000022256 ENSRNOG00000007049 ENSRNOG00000010050 ENSRNOG00000025370 ENSRNOG00000031211 ENSRNOG00000013460 ENSRNOG00000061499	1.49	1.08783
GO:0097159	organic cyclic compound binding	molecular_function	19/46	5528/19765	7.874e-02	1.340e-01	19	ENSRNOG00000010050 ENSRNOG00000007049 ENSRNOG00000003189 ENSRNOG00000004976 ENSRNOG00000025370 ENSRNOG00000024907 ENSRNOG00000013369 ENSRNOG00000031211 ENSRNOG00000013460 ENSRNOG00000061499 ENSRNOG00000042224 ENSRNOG00000021010 ENSRNOG00000047526 ENSRNOG00000036661 ENSRNOG00000004695 ENSRNOG00000014768 ENSRNOG00000006084 ENSRNOG00000049334 ENSRNOG00000007415	1.48	1.1038
GO:0019899	enzyme binding	molecular_function	5/46	1503/19765	2.853e-01	3.472e-01	5	ENSRNOG00000002919 ENSRNOG00000006304 ENSRNOG00000009681 ENSRNOG00000061499 ENSRNOG00000011586	1.43	0.544698
GO:0043168	anion binding	molecular_function	8/46	2441/19765	2.442e-01	3.078e-01	8	ENSRNOG00000021010 ENSRNOG00000036661 ENSRNOG00000010050 ENSRNOG00000022256 ENSRNOG00000049334 ENSRNOG00000006084 ENSRNOG00000061499 ENSRNOG00000031211	1.41	0.612254
GO:0003676	nucleic acid binding	molecular_function	11/46	3598/19765	2.824e-01	3.445e-01	11	ENSRNOG00000003189 ENSRNOG00000007049 ENSRNOG00000025370 ENSRNOG00000004976 ENSRNOG00000047526 ENSRNOG00000024907 ENSRNOG00000004695 ENSRNOG00000013460 ENSRNOG00000014768 ENSRNOG00000013369 ENSRNOG00000061499	1.31	0.549135
GO:0005524	ATP binding	molecular_function	4/46	1353/19765	4.219e-01	4.773e-01	4	ENSRNOG00000049334 ENSRNOG00000061499 ENSRNOG00000031211 ENSRNOG00000010050	1.27	0.37479
GO:0030554	adenyl nucleotide binding	molecular_function	4/46	1385/19765	4.483e-01	5.034e-01	4	ENSRNOG00000031211 ENSRNOG00000010050 ENSRNOG00000049334 ENSRNOG00000061499	1.24	0.348431
GO:0005515	protein binding	molecular_function	24/46	8871/19765	3.909e-01	4.492e-01	24	ENSRNOG00000025370 ENSRNOG00000004976 ENSRNOG00000012110 ENSRNOG00000003189 ENSRNOG00000018808 ENSRNOG00000021010 ENSRNOG00000007374 ENSRNOG00000002919 ENSRNOG00000003288 ENSRNOG00000022256 ENSRNOG00000050206 ENSRNOG00000024907 ENSRNOG00000012495 ENSRNOG00000007049 ENSRNOG00000010050 ENSRNOG00000033261 ENSRNOG00000061499 ENSRNOG00000016177 ENSRNOG00000011586 ENSRNOG00000009681 ENSRNOG00000006084 …	1.16	0.407934
GO:0016787	hydrolase activity	molecular_function	5/46	2311/19765	1	1	5	ENSRNOG00000049334 ENSRNOG00000010050 ENSRNOG00000003681 ENSRNOG00000021010 ENSRNOG00000036661	0.93	0
GO:0003824	catalytic activity	molecular_function	11/46	5432/19765	1	1	11	ENSRNOG00000031211 ENSRNOG00000061499 ENSRNOG00000010050 ENSRNOG00000006304 ENSRNOG00000049334 ENSRNOG00000007415 ENSRNOG00000042224 ENSRNOG00000014866 ENSRNOG00000021010 ENSRNOG00000003681 ENSRNOG00000036661	0.87	0
GO:0016740	transferase activity	molecular_function	4/46	2111/19765	1	1	4	ENSRNOG00000003681 ENSRNOG00000014866 ENSRNOG00000061499 ENSRNOG00000006304	0.81	0
