# Supplementary material for: Electroacupuncture Alleviates Experimental Chronic Inflammatory Pain by Inhibiting Calcium Voltage-Gated Channel-Mediated Inflammation
Source: Evid Based Complement Alternat Med. 2020 Feb 10;2020:7061972. doi: 10.1155/2020/7061972 (PMC7035529; doi:10.1155/2020/7061972)
Supplement: Supplementary Materials — Supplement Tables. Table S1. The list of the 55 up-DEGs and 134 down-DEGs was identified for EA-revised genes with CIP. Table S2. The details of GO enrichment for the 55 EA-revised up-DEGs were identified for with CIP. Table S3. The details of GO enrichment for the 134 EA-revised down-DEGs were identified for with CIP. Table S4. The details of KEGG enrichment for the 55 EA-revised up-DEGs were identified for with CIP. Table S5. The details of KEGG enrichment for the 134 EA-revised down-DEGs were identified for with CIP. [file 7061972.f1.zip › 7061972.f1/supplementary material description+table/Table S3.xlsx]

## Sheet: go
GO_ID	Description	TYPE	GeneRatio	BgRatio	pvalue	qvalue	Count	genes	enrich_factor
GO:0005883	neurofilament	cellular_component	4/113	10/19765	3.400e-08	9.088e-05	4	ENSRNOG00000052880 ENSRNOG00000013658 ENSRNOG00000008716 ENSRNOG00000013916	69.96	7.46852
GO:0042995	cell projection	cellular_component	26/113	1586/19765	2.467e-06	3.297e-03	26	ENSRNOG00000007515 ENSRNOG00000023337 ENSRNOG00000043451 ENSRNOG00000011006 ENSRNOG00000011130 ENSRNOG00000021056 ENSRNOG00000008716 ENSRNOG00000000321 ENSRNOG00000010597 ENSRNOG00000018399 ENSRNOG00000012876 ENSRNOG00000016247 ENSRNOG00000052880 ENSRNOG00000014698 ENSRNOG00000027212 ENSRNOG00000030022 ENSRNOG00000017209 ENSRNOG00000025012 ENSRNOG00000001128 ENSRNOG00000013658 ENSRNOG00000011705 …	2.87	5.60783
GO:0030030	cell projection organization	biological_process	20/113	1086/19765	5.472e-06	2.925e-03	20	ENSRNOG00000013658 ENSRNOG00000030022 ENSRNOG00000017209 ENSRNOG00000009884 ENSRNOG00000010392 ENSRNOG00000034221 ENSRNOG00000003338 ENSRNOG00000010270 ENSRNOG00000011705 ENSRNOG00000011944 ENSRNOG00000008716 ENSRNOG00000000321 ENSRNOG00000043451 ENSRNOG00000023337 ENSRNOG00000007515 ENSRNOG00000005964 ENSRNOG00000027212 ENSRNOG00000001915 ENSRNOG00000015336 ENSRNOG00000018399	3.22	5.26185
GO:0048678	response to axon injury	biological_process	5/113	70/19765	1.050e-05	3.508e-03	5	ENSRNOG00000008716 ENSRNOG00000043451 ENSRNOG00000009884 ENSRNOG00000013658 ENSRNOG00000019048	12.49	4.97881
GO:0048666	neuron development	biological_process	17/113	868/19765	1.090e-05	3.237e-03	17	ENSRNOG00000000321 ENSRNOG00000008716 ENSRNOG00000013658 ENSRNOG00000005964 ENSRNOG00000017209 ENSRNOG00000001581 ENSRNOG00000043451 ENSRNOG00000007515 ENSRNOG00000023337 ENSRNOG00000009884 ENSRNOG00000010392 ENSRNOG00000019048 ENSRNOG00000015336 ENSRNOG00000001915 ENSRNOG00000003338 ENSRNOG00000018399 ENSRNOG00000011705	3.43	4.96257
GO:0007610	behavior	biological_process	15/113	731/19765	1.857e-05	4.513e-03	15	ENSRNOG00000023337 ENSRNOG00000029148 ENSRNOG00000023546 ENSRNOG00000001581 ENSRNOG00000011130 ENSRNOG00000005964 ENSRNOG00000025012 ENSRNOG00000019048 ENSRNOG00000056487 ENSRNOG00000014698 ENSRNOG00000013867 ENSRNOG00000010392 ENSRNOG00000020369 ENSRNOG00000010270 ENSRNOG00000018393	3.59	4.73119
GO:0010721	negative regulation of cell development	biological_process	9/113	286/19765	1.973e-05	4.395e-03	9	ENSRNOG00000003338 ENSRNOG00000043451 ENSRNOG00000011705 ENSRNOG00000017783 ENSRNOG00000023337 ENSRNOG00000009884 ENSRNOG00000010392 ENSRNOG00000000321 ENSRNOG00000015336	5.50	4.70487
GO:0031344	regulation of cell projection organization	biological_process	12/113	497/19765	2.068e-05	3.455e-03	12	ENSRNOG00000018399 ENSRNOG00000003338 ENSRNOG00000013658 ENSRNOG00000010270 ENSRNOG00000043451 ENSRNOG00000011705 ENSRNOG00000030022 ENSRNOG00000023337 ENSRNOG00000009884 ENSRNOG00000010392 ENSRNOG00000001915 ENSRNOG00000000321	4.22	4.68445
GO:0048145	regulation of fibroblast proliferation	biological_process	5/113	81/19765	2.298e-05	3.613e-03	5	ENSRNOG00000017783 ENSRNOG00000010362 ENSRNOG00000018393 ENSRNOG00000029148 ENSRNOG00000019048	10.80	4.63865
GO:0048468	cell development	biological_process	26/113	1805/19765	2.413e-05	3.225e-03	26	ENSRNOG00000050647 ENSRNOG00000017209 ENSRNOG00000001581 ENSRNOG00000013658 ENSRNOG00000054219 ENSRNOG00000026420 ENSRNOG00000017783 ENSRNOG00000011705 ENSRNOG00000003338 ENSRNOG00000019477 ENSRNOG00000019048 ENSRNOG00000010362 ENSRNOG00000010392 ENSRNOG00000009884 ENSRNOG00000005964 ENSRNOG00000007515 ENSRNOG00000023337 ENSRNOG00000043451 ENSRNOG00000000321 ENSRNOG00000008716 ENSRNOG00000002376 …	2.52	4.61744
GO:0030182	neuron differentiation	biological_process	19/113	1118/19765	2.786e-05	3.546e-03	19	ENSRNOG00000015336 ENSRNOG00000001915 ENSRNOG00000018399 ENSRNOG00000037687 ENSRNOG00000000321 ENSRNOG00000008716 ENSRNOG00000005964 ENSRNOG00000043451 ENSRNOG00000007515 ENSRNOG00000023337 ENSRNOG00000019048 ENSRNOG00000009884 ENSRNOG00000010392 ENSRNOG00000011705 ENSRNOG00000003338 ENSRNOG00000017209 ENSRNOG00000001581 ENSRNOG00000050647 ENSRNOG00000013658	2.97	4.55502
GO:0048144	fibroblast proliferation	biological_process	5/113	84/19765	2.793e-05	3.393e-03	5	ENSRNOG00000017783 ENSRNOG00000010362 ENSRNOG00000018393 ENSRNOG00000029148 ENSRNOG00000019048	10.41	4.55393
GO:0050768	negative regulation of neurogenesis	biological_process	8/113	237/19765	2.906e-05	3.377e-03	8	ENSRNOG00000023337 ENSRNOG00000043451 ENSRNOG00000011705 ENSRNOG00000000321 ENSRNOG00000015336 ENSRNOG00000010392 ENSRNOG00000009884 ENSRNOG00000003338	5.90	4.5367
GO:0045665	negative regulation of neuron differentiation	biological_process	7/113	182/19765	3.165e-05	3.525e-03	7	ENSRNOG00000009884 ENSRNOG00000003338 ENSRNOG00000011705 ENSRNOG00000043451 ENSRNOG00000023337 ENSRNOG00000000321 ENSRNOG00000015336	6.73	4.49963
GO:0034103	regulation of tissue remodeling	biological_process	4/113	52/19765	3.887e-05	3.996e-03	4	ENSRNOG00000011130 ENSRNOG00000043451 ENSRNOG00000000321 ENSRNOG00000017783	13.45	4.41039
GO:0030424	axon	cellular_component	10/113	384/19765	4.351e-05	4.307e-03	10	ENSRNOG00000052880 ENSRNOG00000008716 ENSRNOG00000010392 ENSRNOG00000010597 ENSRNOG00000011130 ENSRNOG00000017209 ENSRNOG00000023337 ENSRNOG00000011705 ENSRNOG00000013658 ENSRNOG00000018399	4.55	4.36141
GO:0045664	regulation of neuron differentiation	biological_process	12/113	538/19765	4.618e-05	4.409e-03	12	ENSRNOG00000011705 ENSRNOG00000003338 ENSRNOG00000018399 ENSRNOG00000015336 ENSRNOG00000001915 ENSRNOG00000009884 ENSRNOG00000010392 ENSRNOG00000050647 ENSRNOG00000043451 ENSRNOG00000023337 ENSRNOG00000013658 ENSRNOG00000000321	3.90	4.33555
GO:0010975	regulation of neuron projection development	biological_process	10/113	392/19765	5.221e-05	4.812e-03	10	ENSRNOG00000003338 ENSRNOG00000018399 ENSRNOG00000013658 ENSRNOG00000011705 ENSRNOG00000043451 ENSRNOG00000023337 ENSRNOG00000009884 ENSRNOG00000010392 ENSRNOG00000000321 ENSRNOG00000001915	4.46	4.28225
GO:0007422	peripheral nervous system development	biological_process	4/113	58/19765	6.343e-05	5.298e-03	4	ENSRNOG00000001581 ENSRNOG00000003338 ENSRNOG00000010392 ENSRNOG00000008716	12.06	4.19771
GO:0031175	neuron projection development	biological_process	14/113	734/19765	7.462e-05	6.044e-03	14	ENSRNOG00000008716 ENSRNOG00000000321 ENSRNOG00000023337 ENSRNOG00000043451 ENSRNOG00000005964 ENSRNOG00000017209 ENSRNOG00000013658 ENSRNOG00000001915 ENSRNOG00000015336 ENSRNOG00000010392 ENSRNOG00000009884 ENSRNOG00000011705 ENSRNOG00000003338 ENSRNOG00000018399	3.34	4.12714
GO:0043005	neuron projection	cellular_component	16/113	915/19765	7.524e-05	5.915e-03	16	ENSRNOG00000012876 ENSRNOG00000018399 ENSRNOG00000010270 ENSRNOG00000010597 ENSRNOG00000011705 ENSRNOG00000010392 ENSRNOG00000014698 ENSRNOG00000052880 ENSRNOG00000013658 ENSRNOG00000025012 ENSRNOG00000021056 ENSRNOG00000017209 ENSRNOG00000011130 ENSRNOG00000023337 ENSRNOG00000007515 ENSRNOG00000008716	3.06	4.12355
GO:0006935	chemotaxis	biological_process	10/113	421/19765	9.752e-05	6.684e-03	10	ENSRNOG00000010392 ENSRNOG00000015336 ENSRNOG00000013867 ENSRNOG00000029148 ENSRNOG00000005964 ENSRNOG00000011130 ENSRNOG00000017209 ENSRNOG00000023546 ENSRNOG00000023337 ENSRNOG00000043451	4.15	4.01091
GO:0021761	limbic system development	biological_process	5/113	108/19765	1.065e-04	7.117e-03	5	ENSRNOG00000013658 ENSRNOG00000005964 ENSRNOG00000023337 ENSRNOG00000007515 ENSRNOG00000008716	8.10	3.97265
GO:0030154	cell differentiation	biological_process	36/113	3139/19765	1.155e-04	7.530e-03	36	ENSRNOG00000002376 ENSRNOG00000018250 ENSRNOG00000043451 ENSRNOG00000023337 ENSRNOG00000013867 ENSRNOG00000014698 ENSRNOG00000015336 ENSRNOG00000017328 ENSRNOG00000001915 ENSRNOG00000018399 ENSRNOG00000018393 ENSRNOG00000012512 ENSRNOG00000013658 ENSRNOG00000001128 ENSRNOG00000017209 ENSRNOG00000050647 ENSRNOG00000010392 ENSRNOG00000011705 ENSRNOG00000049223 ENSRNOG00000037687 ENSRNOG00000000321 …	2.01	3.93742
GO:0048699	generation of neurons	biological_process	19/113	1245/19765	1.196e-04	7.435e-03	19	ENSRNOG00000011705 ENSRNOG00000003338 ENSRNOG00000019048 ENSRNOG00000009884 ENSRNOG00000010392 ENSRNOG00000017209 ENSRNOG00000001581 ENSRNOG00000050647 ENSRNOG00000013658 ENSRNOG00000018399 ENSRNOG00000015336 ENSRNOG00000001915 ENSRNOG00000005964 ENSRNOG00000043451 ENSRNOG00000007515 ENSRNOG00000023337 ENSRNOG00000037687 ENSRNOG00000000321 ENSRNOG00000008716	2.67	3.92227
GO:0010977	negative regulation of neuron projection development	biological_process	5/113	115/19765	1.484e-04	8.264e-03	5	ENSRNOG00000011705 ENSRNOG00000043451 ENSRNOG00000009884 ENSRNOG00000023337 ENSRNOG00000003338	7.60	3.82857
GO:0040011	locomotion	biological_process	19/113	1267/19765	1.506e-04	8.215e-03	19	ENSRNOG00000009884 ENSRNOG00000010392 ENSRNOG00000017783 ENSRNOG00000013658 ENSRNOG00000017209 ENSRNOG00000029148 ENSRNOG00000027212 ENSRNOG00000013867 ENSRNOG00000015336 ENSRNOG00000007905 ENSRNOG00000018393 ENSRNOG00000012512 ENSRNOG00000002376 ENSRNOG00000000321 ENSRNOG00000011130 ENSRNOG00000005964 ENSRNOG00000023546 ENSRNOG00000043451 ENSRNOG00000023337	2.62	3.82218
GO:0006928	cellular component movement	biological_process	20/113	1390/19765	1.838e-04	9.270e-03	20	ENSRNOG00000011130 ENSRNOG00000005964 ENSRNOG00000023546 ENSRNOG00000043451 ENSRNOG00000023337 ENSRNOG00000007515 ENSRNOG00000000321 ENSRNOG00000008716 ENSRNOG00000002376 ENSRNOG00000012512 ENSRNOG00000018393 ENSRNOG00000013867 ENSRNOG00000015336 ENSRNOG00000007905 ENSRNOG00000027212 ENSRNOG00000017209 ENSRNOG00000029148 ENSRNOG00000013658 ENSRNOG00000017783 ENSRNOG00000010392	2.52	3.73565
GO:0005929	cilium	cellular_component	9/113	379/19765	1.959e-04	5.289e-03	9	ENSRNOG00000016247 ENSRNOG00000052880 ENSRNOG00000000321 ENSRNOG00000027212 ENSRNOG00000034221 ENSRNOG00000008467 ENSRNOG00000007515 ENSRNOG00000030022 ENSRNOG00000011006	4.15	3.70797
GO:0005615	extracellular space	cellular_component	17/113	1092/19765	1.994e-04	5.330e-03	17	ENSRNOG00000017783 ENSRNOG00000010362 ENSRNOG00000009884 ENSRNOG00000010392 ENSRNOG00000010478 ENSRNOG00000029148 ENSRNOG00000053400 ENSRNOG00000018393 ENSRNOG00000020369 ENSRNOG00000013867 ENSRNOG00000021619 ENSRNOG00000011130 ENSRNOG00000023546 ENSRNOG00000043451 ENSRNOG00000010977 ENSRNOG00000023337 ENSRNOG00000037687	2.72	3.70027
GO:0048869	cellular developmental process	biological_process	37/113	3407/19765	2.762e-04	7.099e-03	37	ENSRNOG00000010392 ENSRNOG00000011705 ENSRNOG00000050647 ENSRNOG00000017209 ENSRNOG00000013658 ENSRNOG00000001128 ENSRNOG00000015336 ENSRNOG00000017328 ENSRNOG00000013867 ENSRNOG00000014698 ENSRNOG00000001915 ENSRNOG00000027212 ENSRNOG00000012512 ENSRNOG00000018393 ENSRNOG00000018399 ENSRNOG00000002376 ENSRNOG00000018250 ENSRNOG00000023337 ENSRNOG00000043451 ENSRNOG00000019048 ENSRNOG00000010362 …	1.90	3.55878
GO:0021766	hippocampus development	biological_process	4/113	82/19765	2.979e-04	7.373e-03	4	ENSRNOG00000013658 ENSRNOG00000005964 ENSRNOG00000007515 ENSRNOG00000008716	8.53	3.52593
GO:0003073	regulation of systemic arterial blood pressure	biological_process	4/113	82/19765	2.979e-04	7.373e-03	4	ENSRNOG00000018250 ENSRNOG00000019048 ENSRNOG00000018393 ENSRNOG00000011130	8.53	3.52593
GO:0051960	regulation of nervous system development	biological_process	13/113	742/19765	2.996e-04	7.280e-03	13	ENSRNOG00000043451 ENSRNOG00000023337 ENSRNOG00000050647 ENSRNOG00000013658 ENSRNOG00000000321 ENSRNOG00000011705 ENSRNOG00000017783 ENSRNOG00000003338 ENSRNOG00000018399 ENSRNOG00000001915 ENSRNOG00000015336 ENSRNOG00000009884 ENSRNOG00000010392	3.06	3.52346
GO:0031345	negative regulation of cell projection organization	biological_process	5/113	132/19765	3.057e-04	7.362e-03	5	ENSRNOG00000023337 ENSRNOG00000043451 ENSRNOG00000011705 ENSRNOG00000003338 ENSRNOG00000009884	6.63	3.5147
GO:0022008	neurogenesis	biological_process	19/113	1342/19765	3.167e-04	7.558e-03	19	ENSRNOG00000008716 ENSRNOG00000037687 ENSRNOG00000000321 ENSRNOG00000043451 ENSRNOG00000007515 ENSRNOG00000023337 ENSRNOG00000005964 ENSRNOG00000001915 ENSRNOG00000015336 ENSRNOG00000018399 ENSRNOG00000013658 ENSRNOG00000017209 ENSRNOG00000001581 ENSRNOG00000050647 ENSRNOG00000009884 ENSRNOG00000010392 ENSRNOG00000019048 ENSRNOG00000003338 ENSRNOG00000011705	2.48	3.49935
GO:0050767	regulation of neurogenesis	biological_process	12/113	661/19765	3.439e-04	7.993e-03	12	ENSRNOG00000003338 ENSRNOG00000018399 ENSRNOG00000011705 ENSRNOG00000010392 ENSRNOG00000009884 ENSRNOG00000001915 ENSRNOG00000015336 ENSRNOG00000013658 ENSRNOG00000023337 ENSRNOG00000043451 ENSRNOG00000050647 ENSRNOG00000000321	3.18	3.46357
GO:0000902	cell morphogenesis	biological_process	16/113	1050/19765	3.754e-04	8.576e-03	16	ENSRNOG00000054219 ENSRNOG00000017783 ENSRNOG00000010392 ENSRNOG00000013658 ENSRNOG00000017209 ENSRNOG00000018399 ENSRNOG00000027212 ENSRNOG00000015336 ENSRNOG00000007905 ENSRNOG00000005964 ENSRNOG00000043451 ENSRNOG00000007515 ENSRNOG00000023337 ENSRNOG00000002376 ENSRNOG00000011944 ENSRNOG00000008716	2.67	3.42551
GO:0060560	developmental growth involved in morphogenesis	biological_process	6/113	203/19765	4.543e-04	7.937e-03	6	ENSRNOG00000018399 ENSRNOG00000010392 ENSRNOG00000013867 ENSRNOG00000017783 ENSRNOG00000023337 ENSRNOG00000043451	5.17	3.34266
GO:0048858	cell projection morphogenesis	biological_process	12/113	686/19765	4.872e-04	8.456e-03	12	ENSRNOG00000013658 ENSRNOG00000005964 ENSRNOG00000017209 ENSRNOG00000023337 ENSRNOG00000007515 ENSRNOG00000043451 ENSRNOG00000008716 ENSRNOG00000011944 ENSRNOG00000018399 ENSRNOG00000010392 ENSRNOG00000027212 ENSRNOG00000015336	3.06	3.31229
GO:0030246	carbohydrate binding	molecular_function	6/113	207/19765	5.093e-04	8.727e-03	6	ENSRNOG00000000321 ENSRNOG00000031067 ENSRNOG00000016214 ENSRNOG00000033389 ENSRNOG00000002218 ENSRNOG00000009884	5.07	3.29303
GO:0034599	cellular response to oxidative stress	biological_process	6/113	211/19765	5.696e-04	9.516e-03	6	ENSRNOG00000019048 ENSRNOG00000056487 ENSRNOG00000029148 ENSRNOG00000023546 ENSRNOG00000005964 ENSRNOG00000008716	4.97	3.24443
GO:0007409	axonogenesis	biological_process	8/113	355/19765	5.720e-04	9.497e-03	8	ENSRNOG00000010392 ENSRNOG00000015336 ENSRNOG00000008716 ENSRNOG00000013658 ENSRNOG00000017209 ENSRNOG00000005964 ENSRNOG00000023337 ENSRNOG00000043451	3.94	3.2426
GO:0097305	response to alcohol	biological_process	9/113	438/19765	6.053e-04	9.806e-03	9	ENSRNOG00000008716 ENSRNOG00000019048 ENSRNOG00000017783 ENSRNOG00000020369 ENSRNOG00000043451 ENSRNOG00000050647 ENSRNOG00000025012 ENSRNOG00000013658 ENSRNOG00000018393	3.59	3.21803
GO:0032990	cell part morphogenesis	biological_process	12/113	704/19765	6.195e-04	9.975e-03	12	ENSRNOG00000018399 ENSRNOG00000015336 ENSRNOG00000027212 ENSRNOG00000010392 ENSRNOG00000043451 ENSRNOG00000007515 ENSRNOG00000023337 ENSRNOG00000017209 ENSRNOG00000005964 ENSRNOG00000013658 ENSRNOG00000011944 ENSRNOG00000008716	2.98	3.20796
GO:0031346	positive regulation of cell projection organization	biological_process	7/113	287/19765	6.683e-04	9.114e-03	7	ENSRNOG00000018399 ENSRNOG00000013658 ENSRNOG00000010270 ENSRNOG00000011705 ENSRNOG00000030022 ENSRNOG00000010392 ENSRNOG00000000321	4.27	3.17503
GO:0043624	cellular protein complex disassembly	biological_process	4/113	100/19765	7.154e-04	9.467e-03	4	ENSRNOG00000005659 ENSRNOG00000011705 ENSRNOG00000010392 ENSRNOG00000002376	7.00	3.14545
GO:0051781	positive regulation of cell division	biological_process	4/113	102/19765	7.803e-04	1.022e-02	4	ENSRNOG00000029148 ENSRNOG00000013867 ENSRNOG00000020369 ENSRNOG00000005659	6.86	3.10774
GO:0009653	anatomical structure morphogenesis	biological_process	26/113	2251/19765	8.176e-04	1.061e-02	26	ENSRNOG00000027212 ENSRNOG00000015336 ENSRNOG00000013867 ENSRNOG00000018393 ENSRNOG00000018399 ENSRNOG00000018250 ENSRNOG00000002376 ENSRNOG00000023337 ENSRNOG00000043451 ENSRNOG00000010392 ENSRNOG00000013658 ENSRNOG00000017209 ENSRNOG00000007905 ENSRNOG00000020369 ENSRNOG00000008716 ENSRNOG00000011944 ENSRNOG00000037687 ENSRNOG00000007515 ENSRNOG00000005964 ENSRNOG00000023546 ENSRNOG00000010362 …	2.02	3.08746
GO:0048856	anatomical structure development	biological_process	45/113	4660/19765	8.622e-04	1.113e-02	45	ENSRNOG00000011944 ENSRNOG00000007905 ENSRNOG00000029148 ENSRNOG00000001581 ENSRNOG00000009884 ENSRNOG00000010362 ENSRNOG00000010797 ENSRNOG00000003338 ENSRNOG00000017783 ENSRNOG00000026420 ENSRNOG00000018250 ENSRNOG00000043451 ENSRNOG00000027212 ENSRNOG00000016247 ENSRNOG00000001915 ENSRNOG00000015336 ENSRNOG00000017328 ENSRNOG00000013867 ENSRNOG00000014698 ENSRNOG00000018393 ENSRNOG00000018399 …	1.69	3.06439
GO:0008217	regulation of blood pressure	biological_process	5/113	162/19765	8.788e-04	1.129e-02	5	ENSRNOG00000011130 ENSRNOG00000019048 ENSRNOG00000018393 ENSRNOG00000018250 ENSRNOG00000010392	5.40	3.05611
GO:0050795	regulation of behavior	biological_process	6/113	230/19765	9.391e-04	1.201e-02	6	ENSRNOG00000023337 ENSRNOG00000029148 ENSRNOG00000005964 ENSRNOG00000013867 ENSRNOG00000023546 ENSRNOG00000018393	4.56	3.02729
GO:0021510	spinal cord development	biological_process	4/113	107/19765	9.619e-04	1.037e-02	4	ENSRNOG00000008716 ENSRNOG00000001581 ENSRNOG00000013658 ENSRNOG00000015336	6.54	3.01687
GO:0050905	neuromuscular process	biological_process	4/113	107/19765	9.619e-04	1.037e-02	4	ENSRNOG00000005964 ENSRNOG00000001581 ENSRNOG00000013658 ENSRNOG00000010392	6.54	3.01687
GO:0021543	pallium development	biological_process	5/113	165/19765	9.649e-04	1.032e-02	5	ENSRNOG00000013658 ENSRNOG00000005964 ENSRNOG00000007515 ENSRNOG00000023337 ENSRNOG00000008716	5.30	3.01552
GO:0045596	negative regulation of cell differentiation	biological_process	10/113	554/19765	9.754e-04	1.031e-02	10	ENSRNOG00000043451 ENSRNOG00000023337 ENSRNOG00000000321 ENSRNOG00000003338 ENSRNOG00000011705 ENSRNOG00000017783 ENSRNOG00000009884 ENSRNOG00000010392 ENSRNOG00000019048 ENSRNOG00000015336	3.16	3.01082
GO:0051494	negative regulation of cytoskeleton organization	biological_process	4/113	108/19765	1.002e-03	1.054e-02	4	ENSRNOG00000005659 ENSRNOG00000011705 ENSRNOG00000010270 ENSRNOG00000002376	6.48	2.99913
GO:0061564	axon development	biological_process	8/113	385/19765	1.011e-03	1.060e-02	8	ENSRNOG00000023337 ENSRNOG00000043451 ENSRNOG00000005964 ENSRNOG00000017209 ENSRNOG00000013658 ENSRNOG00000008716 ENSRNOG00000015336 ENSRNOG00000010392	3.63	2.99525
GO:0000904	cell morphogenesis involved in differentiation	biological_process	11/113	654/19765	1.094e-03	1.129e-02	11	ENSRNOG00000054219 ENSRNOG00000017783 ENSRNOG00000010392 ENSRNOG00000015336 ENSRNOG00000013658 ENSRNOG00000017209 ENSRNOG00000005964 ENSRNOG00000023337 ENSRNOG00000043451 ENSRNOG00000002376 ENSRNOG00000008716	2.94	2.96098
GO:0043209	myelin sheath	cellular_component	5/113	170/19765	1.123e-03	1.155e-02	5	ENSRNOG00000008716 ENSRNOG00000019048 ENSRNOG00000010362 ENSRNOG00000013658 ENSRNOG00000003338	5.14	2.94962
GO:0036477	somatodendritic compartment	cellular_component	11/113	660/19765	1.183e-03	1.212e-02	11	ENSRNOG00000010392 ENSRNOG00000011705 ENSRNOG00000010597 ENSRNOG00000018399 ENSRNOG00000010270 ENSRNOG00000008716 ENSRNOG00000023337 ENSRNOG00000017209 ENSRNOG00000021056 ENSRNOG00000011130 ENSRNOG00000012562	2.92	2.92702
GO:0050793	regulation of developmental process	biological_process	23/113	1954/19765	1.201e-03	1.225e-02	23	ENSRNOG00000011705 ENSRNOG00000017783 ENSRNOG00000003338 ENSRNOG00000019048 ENSRNOG00000009884 ENSRNOG00000010392 ENSRNOG00000029148 ENSRNOG00000050647 ENSRNOG00000001128 ENSRNOG00000013658 ENSRNOG00000020369 ENSRNOG00000018399 ENSRNOG00000018393 ENSRNOG00000007905 ENSRNOG00000001915 ENSRNOG00000013867 ENSRNOG00000015336 ENSRNOG00000043451 ENSRNOG00000023337 ENSRNOG00000023546 ENSRNOG00000037687 …	2.06	2.92046
GO:0008324	cation transmembrane transporter activity	molecular_function	10/113	571/19765	1.243e-03	1.249e-02	10	ENSRNOG00000012989 ENSRNOG00000012562 ENSRNOG00000051860 ENSRNOG00000021056 ENSRNOG00000054314 ENSRNOG00000019118 ENSRNOG00000033299 ENSRNOG00000012876 ENSRNOG00000010597 ENSRNOG00000014698	3.06	2.90553
GO:0048812	neuron projection morphogenesis	biological_process	9/113	482/19765	1.248e-03	1.249e-02	9	ENSRNOG00000023337 ENSRNOG00000043451 ENSRNOG00000017209 ENSRNOG00000005964 ENSRNOG00000013658 ENSRNOG00000018399 ENSRNOG00000008716 ENSRNOG00000015336 ENSRNOG00000010392	3.27	2.90379
GO:0021537	telencephalon development	biological_process	6/113	244/19765	1.317e-03	1.309e-02	6	ENSRNOG00000005964 ENSRNOG00000008716 ENSRNOG00000007515 ENSRNOG00000023337 ENSRNOG00000013658 ENSRNOG00000010392	4.30	2.88041
GO:0043241	protein complex disassembly	biological_process	4/113	116/19765	1.367e-03	1.145e-02	4	ENSRNOG00000002376 ENSRNOG00000010392 ENSRNOG00000011705 ENSRNOG00000005659	6.03	2.86423
GO:0001558	regulation of cell growth	biological_process	7/113	322/19765	1.392e-03	1.163e-02	7	ENSRNOG00000010392 ENSRNOG00000010797 ENSRNOG00000018399 ENSRNOG00000043451 ENSRNOG00000010977 ENSRNOG00000017783 ENSRNOG00000023337	3.80	2.85636
GO:0051128	regulation of cellular component organization	biological_process	22/113	1863/19765	1.440e-03	1.199e-02	22	ENSRNOG00000043451 ENSRNOG00000010977 ENSRNOG00000007515 ENSRNOG00000023337 ENSRNOG00000002376 ENSRNOG00000000321 ENSRNOG00000018399 ENSRNOG00000020369 ENSRNOG00000012512 ENSRNOG00000007905 ENSRNOG00000001915 ENSRNOG00000013658 ENSRNOG00000030022 ENSRNOG00000010797 ENSRNOG00000003338 ENSRNOG00000010270 ENSRNOG00000011705 ENSRNOG00000017783 ENSRNOG00000009884 ENSRNOG00000010392 ENSRNOG00000010362 …	2.07	2.84164
GO:0072359	circulatory system development	biological_process	13/113	884/19765	1.628e-03	1.339e-02	13	ENSRNOG00000018393 ENSRNOG00000010797 ENSRNOG00000012512 ENSRNOG00000010362 ENSRNOG00000010392 ENSRNOG00000013867 ENSRNOG00000019048 ENSRNOG00000007905 ENSRNOG00000016247 ENSRNOG00000023546 ENSRNOG00000029148 ENSRNOG00000007515 ENSRNOG00000018250	2.57	2.78835
GO:0072358	cardiovascular system development	biological_process	13/113	884/19765	1.628e-03	1.339e-02	13	ENSRNOG00000018250 ENSRNOG00000007515 ENSRNOG00000029148 ENSRNOG00000023546 ENSRNOG00000010392 ENSRNOG00000010362 ENSRNOG00000016247 ENSRNOG00000007905 ENSRNOG00000019048 ENSRNOG00000013867 ENSRNOG00000010797 ENSRNOG00000018393 ENSRNOG00000012512	2.57	2.78835
GO:0032502	developmental process	biological_process	46/113	4964/19765	1.757e-03	1.427e-02	46	ENSRNOG00000007905 ENSRNOG00000011944 ENSRNOG00000010797 ENSRNOG00000003338 ENSRNOG00000017783 ENSRNOG00000026420 ENSRNOG00000009884 ENSRNOG00000010362 ENSRNOG00000029148 ENSRNOG00000001581 ENSRNOG00000018393 ENSRNOG00000018399 ENSRNOG00000027212 ENSRNOG00000016247 ENSRNOG00000001915 ENSRNOG00000015336 ENSRNOG00000017328 ENSRNOG00000013867 ENSRNOG00000014698 ENSRNOG00000043451 ENSRNOG00000018250 …	1.62	2.75523
GO:0005179	hormone activity	molecular_function	4/113	125/19765	1.887e-03	1.441e-02	4	ENSRNOG00000011130 ENSRNOG00000018393 ENSRNOG00000011074 ENSRNOG00000020369	5.60	2.72423
GO:0009611	response to wounding	biological_process	10/113	617/19765	2.287e-03	1.596e-02	10	ENSRNOG00000010362 ENSRNOG00000009884 ENSRNOG00000019048 ENSRNOG00000020369 ENSRNOG00000002376 ENSRNOG00000000321 ENSRNOG00000008716 ENSRNOG00000013658 ENSRNOG00000023546 ENSRNOG00000043451	2.83	2.64073
GO:0060326	cell chemotaxis	biological_process	5/113	197/19765	2.350e-03	1.636e-02	5	ENSRNOG00000029148 ENSRNOG00000011130 ENSRNOG00000013867 ENSRNOG00000023546 ENSRNOG00000043451	4.44	2.62893
GO:0007626	locomotory behavior	biological_process	5/113	198/19765	2.410e-03	1.673e-02	5	ENSRNOG00000001581 ENSRNOG00000056487 ENSRNOG00000019048 ENSRNOG00000010392 ENSRNOG00000010270	4.42	2.61798
GO:0031099	regeneration	biological_process	5/113	198/19765	2.410e-03	1.673e-02	5	ENSRNOG00000043451 ENSRNOG00000005930 ENSRNOG00000008716 ENSRNOG00000005964 ENSRNOG00000013658	4.42	2.61798
GO:0048520	positive regulation of behavior	biological_process	4/113	134/19765	2.542e-03	1.725e-02	4	ENSRNOG00000023546 ENSRNOG00000005964 ENSRNOG00000029148 ENSRNOG00000018393	5.22	2.59482
GO:0048667	cell morphogenesis involved in neuron differentiation	biological_process	8/113	448/19765	2.841e-03	1.804e-02	8	ENSRNOG00000010392 ENSRNOG00000008716 ENSRNOG00000015336 ENSRNOG00000013658 ENSRNOG00000023337 ENSRNOG00000043451 ENSRNOG00000005964 ENSRNOG00000017209	3.12	2.54653
GO:0022604	regulation of cell morphogenesis	biological_process	8/113	448/19765	2.841e-03	1.804e-02	8	ENSRNOG00000023337 ENSRNOG00000017783 ENSRNOG00000043451 ENSRNOG00000013658 ENSRNOG00000018399 ENSRNOG00000007905 ENSRNOG00000010392 ENSRNOG00000002376	3.12	2.54653
GO:0045595	regulation of cell differentiation	biological_process	17/113	1379/19765	2.847e-03	1.799e-02	17	ENSRNOG00000002376 ENSRNOG00000000321 ENSRNOG00000023337 ENSRNOG00000043451 ENSRNOG00000015336 ENSRNOG00000001915 ENSRNOG00000018393 ENSRNOG00000018399 ENSRNOG00000013658 ENSRNOG00000001128 ENSRNOG00000050647 ENSRNOG00000010392 ENSRNOG00000009884 ENSRNOG00000019048 ENSRNOG00000003338 ENSRNOG00000017783 ENSRNOG00000011705	2.16	2.54561
GO:0034112	positive regulation of homotypic cell-cell adhesion	biological_process	4/113	139/19765	2.971e-03	1.873e-02	4	ENSRNOG00000020369 ENSRNOG00000000321 ENSRNOG00000005964 ENSRNOG00000009884	5.03	2.5271
GO:0030017	sarcomere	cellular_component	4/113	139/19765	2.971e-03	1.873e-02	4	ENSRNOG00000023546 ENSRNOG00000012512 ENSRNOG00000028545 ENSRNOG00000018250	5.03	2.5271
GO:0048771	tissue remodeling	biological_process	4/113	140/19765	3.063e-03	1.922e-02	4	ENSRNOG00000043451 ENSRNOG00000017783 ENSRNOG00000011130 ENSRNOG00000000321	5.00	2.51385
GO:0005882	intermediate filament	cellular_component	4/113	140/19765	3.063e-03	1.922e-02	4	ENSRNOG00000013916 ENSRNOG00000013658 ENSRNOG00000008716 ENSRNOG00000052880	5.00	2.51385
GO:1903039	positive regulation of leukocyte cell-cell adhesion	biological_process	4/113	141/19765	3.157e-03	1.967e-02	4	ENSRNOG00000020369 ENSRNOG00000000321 ENSRNOG00000005964 ENSRNOG00000009884	4.96	2.50073
GO:0008284	positive regulation of cell proliferation	biological_process	11/113	744/19765	3.198e-03	1.988e-02	11	ENSRNOG00000013867 ENSRNOG00000010392 ENSRNOG00000010362 ENSRNOG00000017783 ENSRNOG00000020369 ENSRNOG00000010797 ENSRNOG00000018393 ENSRNOG00000000321 ENSRNOG00000007515 ENSRNOG00000029148 ENSRNOG00000005964	2.59	2.49512
GO:0006898	receptor-mediated endocytosis	biological_process	5/113	210/19765	3.220e-03	1.997e-02	5	ENSRNOG00000010362 ENSRNOG00000000321 ENSRNOG00000053400 ENSRNOG00000007515 ENSRNOG00000033389	4.16	2.49214
GO:0010632	regulation of epithelial cell migration	biological_process	4/113	142/19765	3.253e-03	2.013e-02	4	ENSRNOG00000002376 ENSRNOG00000023337 ENSRNOG00000013867 ENSRNOG00000023546	4.93	2.48772
GO:0048638	regulation of developmental growth	biological_process	6/113	287/19765	3.272e-03	2.020e-02	6	ENSRNOG00000010392 ENSRNOG00000018399 ENSRNOG00000017783 ENSRNOG00000023337 ENSRNOG00000043451 ENSRNOG00000020369	3.66	2.48519
GO:0007275	multicellular organismal development	biological_process	39/113	4181/19765	3.351e-03	2.059e-02	39	ENSRNOG00000001581 ENSRNOG00000029148 ENSRNOG00000010362 ENSRNOG00000009884 ENSRNOG00000017783 ENSRNOG00000003338 ENSRNOG00000010797 ENSRNOG00000011944 ENSRNOG00000007905 ENSRNOG00000050647 ENSRNOG00000013658 ENSRNOG00000001128 ENSRNOG00000005659 ENSRNOG00000010392 ENSRNOG00000011705 ENSRNOG00000018250 ENSRNOG00000043451 ENSRNOG00000013867 ENSRNOG00000015336 ENSRNOG00000001915 ENSRNOG00000016247 …	1.63	2.47483
GO:0008406	gonad development	biological_process	5/113	215/19765	3.612e-03	2.041e-02	5	ENSRNOG00000025012 ENSRNOG00000001128 ENSRNOG00000023337 ENSRNOG00000008716 ENSRNOG00000017783	4.07	2.44225
GO:0032886	regulation of microtubule-based process	biological_process	4/113	146/19765	3.658e-03	2.063e-02	4	ENSRNOG00000002376 ENSRNOG00000008716 ENSRNOG00000011705 ENSRNOG00000005659	4.79	2.43676
GO:0030534	adult behavior	biological_process	4/113	147/19765	3.765e-03	2.119e-02	4	ENSRNOG00000056487 ENSRNOG00000005964 ENSRNOG00000014698 ENSRNOG00000001581	4.76	2.42424
GO:0051302	regulation of cell division	biological_process	5/113	218/19765	3.865e-03	2.148e-02	5	ENSRNOG00000013867 ENSRNOG00000029148 ENSRNOG00000005659 ENSRNOG00000020369 ENSRNOG00000033389	4.01	2.41285
GO:0040017	positive regulation of locomotion	biological_process	7/113	380/19765	3.868e-03	2.145e-02	7	ENSRNOG00000023337 ENSRNOG00000023546 ENSRNOG00000029148 ENSRNOG00000018393 ENSRNOG00000013867 ENSRNOG00000009884 ENSRNOG00000002376	3.22	2.41251
GO:0050880	regulation of blood vessel size	biological_process	4/113	148/19765	3.874e-03	2.144e-02	4	ENSRNOG00000018393 ENSRNOG00000011130 ENSRNOG00000050647 ENSRNOG00000019048	4.73	2.41184
GO:0090150	establishment of protein localization to membrane	biological_process	5/113	219/19765	3.952e-03	2.178e-02	5	ENSRNOG00000000321 ENSRNOG00000001128 ENSRNOG00000012562 ENSRNOG00000010362 ENSRNOG00000008481	3.99	2.40318
GO:0035150	regulation of tube size	biological_process	4/113	149/19765	3.985e-03	2.192e-02	4	ENSRNOG00000018393 ENSRNOG00000011130 ENSRNOG00000050647 ENSRNOG00000019048	4.70	2.39957
GO:0009266	response to temperature stimulus	biological_process	4/113	149/19765	3.985e-03	2.192e-02	4	ENSRNOG00000020032 ENSRNOG00000019048 ENSRNOG00000013867 ENSRNOG00000011130	4.70	2.39957
GO:0050769	positive regulation of neurogenesis	biological_process	7/113	382/19765	3.992e-03	2.187e-02	7	ENSRNOG00000018399 ENSRNOG00000013658 ENSRNOG00000011705 ENSRNOG00000023337 ENSRNOG00000050647 ENSRNOG00000010392 ENSRNOG00000000321	3.21	2.39881
GO:0045137	development of primary sexual characteristics	biological_process	5/113	220/19765	4.040e-03	2.208e-02	5	ENSRNOG00000001128 ENSRNOG00000025012 ENSRNOG00000023337 ENSRNOG00000008716 ENSRNOG00000017783	3.98	2.39362
GO:0050679	positive regulation of epithelial cell proliferation	biological_process	4/113	150/19765	4.099e-03	2.222e-02	4	ENSRNOG00000017783 ENSRNOG00000007515 ENSRNOG00000005964 ENSRNOG00000013867	4.66	2.38732
GO:0048545	response to steroid hormone	biological_process	9/113	569/19765	4.159e-03	2.126e-02	9	ENSRNOG00000013658 ENSRNOG00000005964 ENSRNOG00000043451 ENSRNOG00000000321 ENSRNOG00000008716 ENSRNOG00000018393 ENSRNOG00000020369 ENSRNOG00000016214 ENSRNOG00000017783	2.77	2.38101
GO:0010769	regulation of cell morphogenesis involved in differentiation	biological_process	6/113	300/19765	4.172e-03	2.128e-02	6	ENSRNOG00000010392 ENSRNOG00000002376 ENSRNOG00000043451 ENSRNOG00000017783 ENSRNOG00000023337 ENSRNOG00000013658	3.50	2.37966
GO:0040012	regulation of locomotion	biological_process	10/113	670/19765	4.292e-03	2.185e-02	10	ENSRNOG00000018393 ENSRNOG00000012512 ENSRNOG00000017783 ENSRNOG00000009884 ENSRNOG00000010392 ENSRNOG00000013867 ENSRNOG00000023546 ENSRNOG00000029148 ENSRNOG00000023337 ENSRNOG00000002376	2.61	2.36734
GO:0048589	developmental growth	biological_process	9/113	573/19765	4.369e-03	2.212e-02	9	ENSRNOG00000037687 ENSRNOG00000023337 ENSRNOG00000043451 ENSRNOG00000025012 ENSRNOG00000013867 ENSRNOG00000010392 ENSRNOG00000017783 ENSRNOG00000020369 ENSRNOG00000018399	2.75	2.35962
GO:0051270	regulation of cellular component movement	biological_process	10/113	672/19765	4.390e-03	2.218e-02	10	ENSRNOG00000023337 ENSRNOG00000023546 ENSRNOG00000029148 ENSRNOG00000008716 ENSRNOG00000002376 ENSRNOG00000017783 ENSRNOG00000012512 ENSRNOG00000018393 ENSRNOG00000013867 ENSRNOG00000010392	2.60	2.35754
GO:0045666	positive regulation of neuron differentiation	biological_process	6/113	303/19765	4.404e-03	2.221e-02	6	ENSRNOG00000013658 ENSRNOG00000018399 ENSRNOG00000011705 ENSRNOG00000050647 ENSRNOG00000010392 ENSRNOG00000000321	3.46	2.35615
GO:0007584	response to nutrient	biological_process	5/113	224/19765	4.409e-03	2.219e-02	5	ENSRNOG00000025012 ENSRNOG00000019048 ENSRNOG00000016214 ENSRNOG00000017783 ENSRNOG00000043451	3.90	2.35566
GO:0008015	blood circulation	biological_process	7/113	389/19765	4.452e-03	2.237e-02	7	ENSRNOG00000018393 ENSRNOG00000023337 ENSRNOG00000050647 ENSRNOG00000011130 ENSRNOG00000010392 ENSRNOG00000018250 ENSRNOG00000019048	3.15	2.35144
GO:0050770	regulation of axonogenesis	biological_process	4/113	153/19765	4.455e-03	2.234e-02	4	ENSRNOG00000010392 ENSRNOG00000013658 ENSRNOG00000023337 ENSRNOG00000043451	4.57	2.35115
GO:0048870	cell motility	biological_process	14/113	1098/19765	4.468e-03	2.237e-02	14	ENSRNOG00000000321 ENSRNOG00000002376 ENSRNOG00000043451 ENSRNOG00000023337 ENSRNOG00000023546 ENSRNOG00000011130 ENSRNOG00000007905 ENSRNOG00000013867 ENSRNOG00000027212 ENSRNOG00000012512 ENSRNOG00000018393 ENSRNOG00000029148 ENSRNOG00000010392 ENSRNOG00000017783	2.23	2.34989
GO:0022890	inorganic cation transmembrane transporter activity	molecular_function	8/113	482/19765	4.601e-03	2.299e-02	8	ENSRNOG00000054314 ENSRNOG00000012876 ENSRNOG00000033299 ENSRNOG00000019118 ENSRNOG00000012562 ENSRNOG00000010597 ENSRNOG00000021056 ENSRNOG00000051860	2.90	2.33715
GO:0010976	positive regulation of neuron projection development	biological_process	5/113	226/19765	4.603e-03	2.295e-02	5	ENSRNOG00000013658 ENSRNOG00000018399 ENSRNOG00000010392 ENSRNOG00000000321 ENSRNOG00000011705	3.87	2.33696
GO:0072372	primary cilium	cellular_component	4/113	155/19765	4.704e-03	2.324e-02	4	ENSRNOG00000034221 ENSRNOG00000007515 ENSRNOG00000030022 ENSRNOG00000052880	4.51	2.32753
GO:0045785	positive regulation of cell adhesion	biological_process	6/113	307/19765	4.729e-03	2.332e-02	6	ENSRNOG00000010392 ENSRNOG00000009884 ENSRNOG00000000321 ENSRNOG00000043451 ENSRNOG00000020369 ENSRNOG00000005964	3.42	2.32523
GO:0045471	response to ethanol	biological_process	4/113	158/19765	5.096e-03	2.398e-02	4	ENSRNOG00000025012 ENSRNOG00000020369 ENSRNOG00000019048 ENSRNOG00000050647	4.43	2.29277
GO:0016049	cell growth	biological_process	7/113	400/19765	5.259e-03	2.471e-02	7	ENSRNOG00000010797 ENSRNOG00000018399 ENSRNOG00000043451 ENSRNOG00000010977 ENSRNOG00000017783 ENSRNOG00000023337 ENSRNOG00000010392	3.06	2.2791
GO:0048729	tissue morphogenesis	biological_process	9/113	590/19765	5.360e-03	2.514e-02	9	ENSRNOG00000007515 ENSRNOG00000023337 ENSRNOG00000005964 ENSRNOG00000018250 ENSRNOG00000002376 ENSRNOG00000037687 ENSRNOG00000017783 ENSRNOG00000010392 ENSRNOG00000013867	2.67	2.27084
GO:0030016	myofibril	cellular_component	4/113	160/19765	5.371e-03	2.514e-02	4	ENSRNOG00000018250 ENSRNOG00000028545 ENSRNOG00000023546 ENSRNOG00000012512	4.37	2.26994
GO:0002573	myeloid leukocyte differentiation	biological_process	4/113	160/19765	5.371e-03	2.514e-02	4	ENSRNOG00000010362 ENSRNOG00000001128 ENSRNOG00000011944 ENSRNOG00000017783	4.37	2.26994
GO:0030334	regulation of cell migration	biological_process	9/113	591/19765	5.423e-03	2.530e-02	9	ENSRNOG00000013867 ENSRNOG00000010392 ENSRNOG00000012512 ENSRNOG00000017783 ENSRNOG00000018393 ENSRNOG00000002376 ENSRNOG00000023546 ENSRNOG00000029148 ENSRNOG00000023337	2.66	2.26576
GO:0016477	cell migration	biological_process	13/113	1011/19765	5.458e-03	2.542e-02	13	ENSRNOG00000011130 ENSRNOG00000023546 ENSRNOG00000029148 ENSRNOG00000043451 ENSRNOG00000023337 ENSRNOG00000000321 ENSRNOG00000002376 ENSRNOG00000012512 ENSRNOG00000017783 ENSRNOG00000018393 ENSRNOG00000013867 ENSRNOG00000007905 ENSRNOG00000010392	2.25	2.26297
GO:0002443	leukocyte mediated immunity	biological_process	5/113	235/19765	5.555e-03	2.582e-02	5	ENSRNOG00000039204 ENSRNOG00000020369 ENSRNOG00000005964 ENSRNOG00000050647 ENSRNOG00000000321	3.72	2.25532
GO:0007369	gastrulation	biological_process	4/113	162/19765	5.656e-03	2.507e-02	4	ENSRNOG00000002376 ENSRNOG00000017783 ENSRNOG00000007905 ENSRNOG00000005964	4.32	2.24749
GO:0045177	apical part of cell	cellular_component	6/113	321/19765	6.015e-03	2.653e-02	6	ENSRNOG00000020562 ENSRNOG00000043451 ENSRNOG00000010597 ENSRNOG00000050647 ENSRNOG00000010392 ENSRNOG00000034221	3.27	2.22076
GO:0050920	regulation of chemotaxis	biological_process	4/113	165/19765	6.104e-03	2.688e-02	4	ENSRNOG00000013867 ENSRNOG00000023546 ENSRNOG00000029148 ENSRNOG00000023337	4.24	2.21439
GO:0042493	response to drug	biological_process	8/113	509/19765	6.539e-03	2.744e-02	8	ENSRNOG00000019048 ENSRNOG00000009884 ENSRNOG00000020369 ENSRNOG00000020562 ENSRNOG00000017783 ENSRNOG00000005930 ENSRNOG00000025012 ENSRNOG00000018393	2.75	2.18449
GO:0061061	muscle structure development	biological_process	8/113	510/19765	6.622e-03	2.766e-02	8	ENSRNOG00000020369 ENSRNOG00000001581 ENSRNOG00000012512 ENSRNOG00000009884 ENSRNOG00000010392 ENSRNOG00000018250 ENSRNOG00000007905 ENSRNOG00000014698	2.74	2.17901
GO:0016324	apical plasma membrane	cellular_component	5/113	244/19765	6.647e-03	2.772e-02	5	ENSRNOG00000020562 ENSRNOG00000050647 ENSRNOG00000010597 ENSRNOG00000010392 ENSRNOG00000034221	3.58	2.17737
GO:0060047	heart contraction	biological_process	4/113	171/19765	7.075e-03	2.941e-02	4	ENSRNOG00000018250 ENSRNOG00000018393 ENSRNOG00000023337 ENSRNOG00000011130	4.09	2.15027
GO:0007411	axon guidance	biological_process	4/113	171/19765	7.075e-03	2.941e-02	4	ENSRNOG00000023337 ENSRNOG00000015336 ENSRNOG00000017209 ENSRNOG00000005964	4.09	2.15027
GO:0043292	contractile fiber	cellular_component	4/113	171/19765	7.075e-03	2.941e-02	4	ENSRNOG00000018250 ENSRNOG00000023546 ENSRNOG00000012512 ENSRNOG00000028545	4.09	2.15027
GO:0044297	cell body	cellular_component	8/113	516/19765	7.134e-03	2.952e-02	8	ENSRNOG00000012562 ENSRNOG00000017209 ENSRNOG00000021056 ENSRNOG00000011130 ENSRNOG00000008716 ENSRNOG00000011705 ENSRNOG00000010597 ENSRNOG00000010392	2.71	2.14667
GO:0022409	positive regulation of cell-cell adhesion	biological_process	4/113	172/19765	7.247e-03	2.994e-02	4	ENSRNOG00000020369 ENSRNOG00000000321 ENSRNOG00000005964 ENSRNOG00000009884	4.07	2.13984
GO:0097485	neuron projection guidance	biological_process	4/113	172/19765	7.247e-03	2.994e-02	4	ENSRNOG00000015336 ENSRNOG00000005964 ENSRNOG00000017209 ENSRNOG00000023337	4.07	2.13984
GO:2000145	regulation of cell motility	biological_process	9/113	618/19765	7.375e-03	2.934e-02	9	ENSRNOG00000017783 ENSRNOG00000012512 ENSRNOG00000018393 ENSRNOG00000013867 ENSRNOG00000010392 ENSRNOG00000023337 ENSRNOG00000029148 ENSRNOG00000023546 ENSRNOG00000002376	2.55	2.13224
GO:0048514	blood vessel morphogenesis	biological_process	7/113	425/19765	7.516e-03	2.985e-02	7	ENSRNOG00000013867 ENSRNOG00000007905 ENSRNOG00000010362 ENSRNOG00000018250 ENSRNOG00000023546 ENSRNOG00000018393 ENSRNOG00000010797	2.88	2.12401
GO:0001568	blood vessel development	biological_process	8/113	522/19765	7.676e-03	3.044e-02	8	ENSRNOG00000018393 ENSRNOG00000010797 ENSRNOG00000010362 ENSRNOG00000013867 ENSRNOG00000007905 ENSRNOG00000023546 ENSRNOG00000029148 ENSRNOG00000018250	2.68	2.11487
GO:0048588	developmental cell growth	biological_process	4/113	175/19765	7.781e-03	3.063e-02	4	ENSRNOG00000023337 ENSRNOG00000043451 ENSRNOG00000018399 ENSRNOG00000010392	4.00	2.10896
GO:0001822	kidney development	biological_process	5/113	254/19765	8.040e-03	3.160e-02	5	ENSRNOG00000007515 ENSRNOG00000017783 ENSRNOG00000013867 ENSRNOG00000029148 ENSRNOG00000000321	3.44	2.09474
GO:0070482	response to oxygen levels	biological_process	6/113	339/19765	8.041e-03	3.156e-02	6	ENSRNOG00000033299 ENSRNOG00000018393 ENSRNOG00000025012 ENSRNOG00000017783 ENSRNOG00000019048 ENSRNOG00000000321	3.10	2.09469
GO:0044708	single-organism behavior	biological_process	7/113	430/19765	8.045e-03	3.153e-02	7	ENSRNOG00000025012 ENSRNOG00000018393 ENSRNOG00000020369 ENSRNOG00000001581 ENSRNOG00000005964 ENSRNOG00000056487 ENSRNOG00000014698	2.85	2.09447
GO:0030155	regulation of cell adhesion	biological_process	8/113	526/19765	8.056e-03	3.153e-02	8	ENSRNOG00000020369 ENSRNOG00000010392 ENSRNOG00000009884 ENSRNOG00000001128 ENSRNOG00000043451 ENSRNOG00000005964 ENSRNOG00000002376 ENSRNOG00000000321	2.66	2.09388
GO:0005576	extracellular region	cellular_component	32/113	3458/19765	8.250e-03	3.224e-02	32	ENSRNOG00000010977 ENSRNOG00000043451 ENSRNOG00000023337 ENSRNOG00000011130 ENSRNOG00000002376 ENSRNOG00000016716 ENSRNOG00000018399 ENSRNOG00000018393 ENSRNOG00000027212 ENSRNOG00000013867 ENSRNOG00000052880 ENSRNOG00000017328 ENSRNOG00000017209 ENSRNOG00000053400 ENSRNOG00000019118 ENSRNOG00000031067 ENSRNOG00000010392 ENSRNOG00000011074 ENSRNOG00000021619 ENSRNOG00000023546 ENSRNOG00000037687 …	1.62	2.08355
GO:0040008	regulation of growth	biological_process	8/113	528/19765	8.251e-03	3.220e-02	8	ENSRNOG00000010392 ENSRNOG00000010797 ENSRNOG00000018399 ENSRNOG00000020369 ENSRNOG00000017783 ENSRNOG00000010977 ENSRNOG00000043451 ENSRNOG00000023337	2.65	2.08349
GO:0009605	response to external stimulus	biological_process	20/113	1900/19765	8.407e-03	3.174e-02	20	ENSRNOG00000043451 ENSRNOG00000023337 ENSRNOG00000023546 ENSRNOG00000011130 ENSRNOG00000005964 ENSRNOG00000006151 ENSRNOG00000002376 ENSRNOG00000000321 ENSRNOG00000020369 ENSRNOG00000013867 ENSRNOG00000015336 ENSRNOG00000025012 ENSRNOG00000017209 ENSRNOG00000029148 ENSRNOG00000050647 ENSRNOG00000017783 ENSRNOG00000016214 ENSRNOG00000010392 ENSRNOG00000010362 ENSRNOG00000019048	1.84	2.07536
GO:0030336	negative regulation of cell migration	biological_process	4/113	179/19765	8.536e-03	3.209e-02	4	ENSRNOG00000010392 ENSRNOG00000002376 ENSRNOG00000017783 ENSRNOG00000023337	3.91	2.06875
GO:0001894	tissue homeostasis	biological_process	4/113	179/19765	8.536e-03	3.209e-02	4	ENSRNOG00000054219 ENSRNOG00000011130 ENSRNOG00000023546 ENSRNOG00000043451	3.91	2.06875
GO:0048513	organ development	biological_process	28/113	2933/19765	8.566e-03	3.198e-02	28	ENSRNOG00000013658 ENSRNOG00000025012 ENSRNOG00000001128 ENSRNOG00000010392 ENSRNOG00000002376 ENSRNOG00000018250 ENSRNOG00000023337 ENSRNOG00000043451 ENSRNOG00000015336 ENSRNOG00000013867 ENSRNOG00000016247 ENSRNOG00000012512 ENSRNOG00000029148 ENSRNOG00000001581 ENSRNOG00000019048 ENSRNOG00000010362 ENSRNOG00000009884 ENSRNOG00000017783 ENSRNOG00000000321 ENSRNOG00000037687 ENSRNOG00000008716 …	1.67	2.06722
GO:0070062	extracellular vesicular exosome	cellular_component	22/113	2156/19765	8.615e-03	3.212e-02	22	ENSRNOG00000019118 ENSRNOG00000031067 ENSRNOG00000053400 ENSRNOG00000017209 ENSRNOG00000027212 ENSRNOG00000052880 ENSRNOG00000017328 ENSRNOG00000018399 ENSRNOG00000002376 ENSRNOG00000016716 ENSRNOG00000010977 ENSRNOG00000043451 ENSRNOG00000010362 ENSRNOG00000009884 ENSRNOG00000026420 ENSRNOG00000017783 ENSRNOG00000012989 ENSRNOG00000029148 ENSRNOG00000033389 ENSRNOG00000012876 ENSRNOG00000020369 …	1.78	2.06474
GO:0007399	nervous system development	biological_process	20/113	1905/19765	8.652e-03	3.221e-02	20	ENSRNOG00000005964 ENSRNOG00000043451 ENSRNOG00000007515 ENSRNOG00000023337 ENSRNOG00000037687 ENSRNOG00000000321 ENSRNOG00000008716 ENSRNOG00000018399 ENSRNOG00000015336 ENSRNOG00000001915 ENSRNOG00000013658 ENSRNOG00000017209 ENSRNOG00000001581 ENSRNOG00000050647 ENSRNOG00000003338 ENSRNOG00000011705 ENSRNOG00000017783 ENSRNOG00000009884 ENSRNOG00000010392 ENSRNOG00000019048	1.84	2.06288
GO:0040007	growth	biological_process	11/113	848/19765	8.944e-03	3.320e-02	11	ENSRNOG00000037687 ENSRNOG00000025012 ENSRNOG00000023337 ENSRNOG00000010977 ENSRNOG00000043451 ENSRNOG00000010392 ENSRNOG00000013867 ENSRNOG00000018399 ENSRNOG00000010797 ENSRNOG00000017783 ENSRNOG00000020369	2.27	2.04847
GO:1903561	extracellular vesicle	cellular_component	22/113	2169/19765	9.231e-03	3.408e-02	22	ENSRNOG00000043451 ENSRNOG00000010977 ENSRNOG00000016716 ENSRNOG00000002376 ENSRNOG00000018399 ENSRNOG00000017328 ENSRNOG00000052880 ENSRNOG00000027212 ENSRNOG00000017209 ENSRNOG00000053400 ENSRNOG00000031067 ENSRNOG00000019118 ENSRNOG00000023546 ENSRNOG00000020369 ENSRNOG00000012876 ENSRNOG00000029148 ENSRNOG00000033389 ENSRNOG00000012989 ENSRNOG00000026420 ENSRNOG00000017783 ENSRNOG00000010362 …	1.77	2.03475
GO:0030425	dendrite	cellular_component	7/113	441/19765	9.311e-03	3.336e-02	7	ENSRNOG00000010392 ENSRNOG00000017209 ENSRNOG00000021056 ENSRNOG00000010597 ENSRNOG00000023337 ENSRNOG00000018399 ENSRNOG00000010270	2.78	2.031
GO:0005102	receptor binding	molecular_function	15/113	1309/19765	9.340e-03	3.342e-02	15	ENSRNOG00000013867 ENSRNOG00000007905 ENSRNOG00000020369 ENSRNOG00000018393 ENSRNOG00000037687 ENSRNOG00000005964 ENSRNOG00000011130 ENSRNOG00000023337 ENSRNOG00000043451 ENSRNOG00000008481 ENSRNOG00000011074 ENSRNOG00000010392 ENSRNOG00000017783 ENSRNOG00000010797 ENSRNOG00000029148	2.00	2.02965
GO:0045202	synapse	cellular_component	9/113	641/19765	9.444e-03	3.357e-02	9	ENSRNOG00000011130 ENSRNOG00000007515 ENSRNOG00000012562 ENSRNOG00000008716 ENSRNOG00000010597 ENSRNOG00000010270 ENSRNOG00000014698 ENSRNOG00000007905 ENSRNOG00000010392	2.46	2.02484
GO:0001944	vasculature development	biological_process	8/113	541/19765	9.610e-03	3.407e-02	8	ENSRNOG00000013867 ENSRNOG00000007905 ENSRNOG00000010362 ENSRNOG00000018393 ENSRNOG00000010797 ENSRNOG00000018250 ENSRNOG00000029148 ENSRNOG00000023546	2.59	2.01728
GO:0045111	intermediate filament cytoskeleton	cellular_component	4/113	185/19765	9.765e-03	3.457e-02	4	ENSRNOG00000013916 ENSRNOG00000013658 ENSRNOG00000008716 ENSRNOG00000052880	3.78	2.01033
GO:2000146	negative regulation of cell motility	biological_process	4/113	187/19765	1.020e-02	3.578e-02	4	ENSRNOG00000017783 ENSRNOG00000023337 ENSRNOG00000002376 ENSRNOG00000010392	3.74	1.9914
GO:0031982	vesicle	cellular_component	27/113	2843/19765	1.036e-02	3.620e-02	27	ENSRNOG00000028545 ENSRNOG00000007515 ENSRNOG00000023546 ENSRNOG00000049223 ENSRNOG00000012876 ENSRNOG00000020369 ENSRNOG00000012989 ENSRNOG00000033389 ENSRNOG00000029148 ENSRNOG00000017783 ENSRNOG00000026420 ENSRNOG00000009884 ENSRNOG00000010362 ENSRNOG00000043451 ENSRNOG00000010977 ENSRNOG00000002376 ENSRNOG00000016716 ENSRNOG00000018399 ENSRNOG00000010597 ENSRNOG00000027212 ENSRNOG00000052880 …	1.66	1.98464
GO:0030335	positive regulation of cell migration	biological_process	6/113	356/19765	1.039e-02	3.538e-02	6	ENSRNOG00000018393 ENSRNOG00000023337 ENSRNOG00000029148 ENSRNOG00000023546 ENSRNOG00000002376 ENSRNOG00000013867	2.95	1.98338
GO:0010631	epithelial cell migration	biological_process	4/113	188/19765	1.042e-02	3.544e-02	4	ENSRNOG00000013867 ENSRNOG00000023546 ENSRNOG00000023337 ENSRNOG00000002376	3.72	1.98213
GO:0007548	sex differentiation	biological_process	5/113	269/19765	1.052e-02	3.573e-02	5	ENSRNOG00000023337 ENSRNOG00000017783 ENSRNOG00000001128 ENSRNOG00000025012 ENSRNOG00000008716	3.25	1.97798
GO:0072001	renal system development	biological_process	5/113	270/19765	1.070e-02	3.630e-02	5	ENSRNOG00000029148 ENSRNOG00000017783 ENSRNOG00000007515 ENSRNOG00000013867 ENSRNOG00000000321	3.24	1.97062
GO:0090132	epithelium migration	biological_process	4/113	190/19765	1.088e-02	3.686e-02	4	ENSRNOG00000023337 ENSRNOG00000023546 ENSRNOG00000013867 ENSRNOG00000002376	3.68	1.96337
GO:0050730	regulation of peptidyl-tyrosine phosphorylation	biological_process	4/113	190/19765	1.088e-02	3.686e-02	4	ENSRNOG00000017783 ENSRNOG00000000321 ENSRNOG00000029148 ENSRNOG00000010392	3.68	1.96337
GO:0034109	homotypic cell-cell adhesion	biological_process	5/113	271/19765	1.089e-02	3.680e-02	5	ENSRNOG00000020369 ENSRNOG00000023546 ENSRNOG00000005964 ENSRNOG00000000321 ENSRNOG00000009884	3.23	1.96297
GO:0048871	multicellular organismal homeostasis	biological_process	5/113	273/19765	1.126e-02	3.800e-02	5	ENSRNOG00000043451 ENSRNOG00000023546 ENSRNOG00000005964 ENSRNOG00000011130 ENSRNOG00000054219	3.20	1.94846
GO:0015075	ion transmembrane transporter activity	molecular_function	10/113	765/19765	1.129e-02	3.806e-02	10	ENSRNOG00000014698 ENSRNOG00000010597 ENSRNOG00000033299 ENSRNOG00000012876 ENSRNOG00000019118 ENSRNOG00000054314 ENSRNOG00000021056 ENSRNOG00000051860 ENSRNOG00000012989 ENSRNOG00000012562	2.29	1.94731
GO:0043025	neuronal cell body	cellular_component	7/113	458/19765	1.156e-02	3.805e-02	7	ENSRNOG00000021056 ENSRNOG00000017209 ENSRNOG00000011130 ENSRNOG00000010597 ENSRNOG00000011705 ENSRNOG00000012562 ENSRNOG00000008716	2.67	1.93704
GO:2000147	positive regulation of cell motility	biological_process	6/113	364/19765	1.166e-02	3.834e-02	6	ENSRNOG00000018393 ENSRNOG00000023337 ENSRNOG00000029148 ENSRNOG00000023546 ENSRNOG00000002376 ENSRNOG00000013867	2.88	1.9333
GO:0005874	microtubule	cellular_component	5/113	276/19765	1.185e-02	3.858e-02	5	ENSRNOG00000007515 ENSRNOG00000017209 ENSRNOG00000027212 ENSRNOG00000002376 ENSRNOG00000005659	3.17	1.92628
GO:0045597	positive regulation of cell differentiation	biological_process	10/113	772/19765	1.204e-02	3.915e-02	10	ENSRNOG00000013658 ENSRNOG00000001128 ENSRNOG00000050647 ENSRNOG00000023337 ENSRNOG00000000321 ENSRNOG00000018399 ENSRNOG00000018393 ENSRNOG00000011705 ENSRNOG00000017783 ENSRNOG00000010392	2.27	1.91937
GO:0006091	generation of precursor metabolites and energy	biological_process	5/113	277/19765	1.205e-02	3.914e-02	5	ENSRNOG00000002218 ENSRNOG00000019048 ENSRNOG00000037688 ENSRNOG00000005964 ENSRNOG00000016214	3.16	1.91901
GO:0006979	response to oxidative stress	biological_process	6/113	369/19765	1.251e-02	4.034e-02	6	ENSRNOG00000023546 ENSRNOG00000005964 ENSRNOG00000029148 ENSRNOG00000008716 ENSRNOG00000019048 ENSRNOG00000056487	2.84	1.90274
GO:1901342	regulation of vasculature development	biological_process	4/113	197/19765	1.259e-02	4.055e-02	4	ENSRNOG00000018393 ENSRNOG00000029148 ENSRNOG00000023546 ENSRNOG00000013867	3.55	1.89997
GO:0009888	tissue development	biological_process	17/113	1598/19765	1.268e-02	3.960e-02	17	ENSRNOG00000029148 ENSRNOG00000001581 ENSRNOG00000010392 ENSRNOG00000017783 ENSRNOG00000054219 ENSRNOG00000000321 ENSRNOG00000037687 ENSRNOG00000018250 ENSRNOG00000002376 ENSRNOG00000007515 ENSRNOG00000023337 ENSRNOG00000043451 ENSRNOG00000005964 ENSRNOG00000007905 ENSRNOG00000017328 ENSRNOG00000013867 ENSRNOG00000012512	1.86	1.89688
GO:0061138	morphogenesis of a branching epithelium	biological_process	4/113	198/19765	1.285e-02	4.003e-02	4	ENSRNOG00000013867 ENSRNOG00000037687 ENSRNOG00000017783 ENSRNOG00000023337	3.53	1.8911
GO:0030900	forebrain development	biological_process	6/113	372/19765	1.305e-02	4.042e-02	6	ENSRNOG00000008716 ENSRNOG00000010392 ENSRNOG00000007515 ENSRNOG00000023337 ENSRNOG00000005964 ENSRNOG00000013658	2.82	1.88439
GO:0010720	positive regulation of cell development	biological_process	7/113	468/19765	1.307e-02	4.044e-02	7	ENSRNOG00000018399 ENSRNOG00000013658 ENSRNOG00000050647 ENSRNOG00000011705 ENSRNOG00000023337 ENSRNOG00000010392 ENSRNOG00000000321	2.62	1.88372
GO:0046873	metal ion transmembrane transporter activity	molecular_function	6/113	373/19765	1.323e-02	4.074e-02	6	ENSRNOG00000054314 ENSRNOG00000012562 ENSRNOG00000019118 ENSRNOG00000012876 ENSRNOG00000021056 ENSRNOG00000010597	2.81	1.87844
GO:0051272	positive regulation of cellular component movement	biological_process	6/113	374/19765	1.341e-02	4.125e-02	6	ENSRNOG00000013867 ENSRNOG00000002376 ENSRNOG00000023337 ENSRNOG00000029148 ENSRNOG00000023546 ENSRNOG00000018393	2.81	1.87257
GO:0001667	ameboidal cell migration	biological_process	5/113	288/19765	1.441e-02	4.333e-02	5	ENSRNOG00000018393 ENSRNOG00000023337 ENSRNOG00000023546 ENSRNOG00000002376 ENSRNOG00000013867	3.04	1.84134
GO:0048646	anatomical structure formation involved in morphogenesis	biological_process	12/113	1027/19765	1.540e-02	4.504e-02	12	ENSRNOG00000010797 ENSRNOG00000003338 ENSRNOG00000017783 ENSRNOG00000010362 ENSRNOG00000007515 ENSRNOG00000023546 ENSRNOG00000005964 ENSRNOG00000002376 ENSRNOG00000011944 ENSRNOG00000018393 ENSRNOG00000007905 ENSRNOG00000013867	2.04	1.81248
GO:0022857	transmembrane transporter activity	molecular_function	11/113	914/19765	1.564e-02	4.569e-02	11	ENSRNOG00000014698 ENSRNOG00000033299 ENSRNOG00000012876 ENSRNOG00000019118 ENSRNOG00000010597 ENSRNOG00000054314 ENSRNOG00000012989 ENSRNOG00000012562 ENSRNOG00000021056 ENSRNOG00000051860 ENSRNOG00000020562	2.11	1.80576
GO:0050865	regulation of cell activation	biological_process	6/113	391/19765	1.681e-02	4.780e-02	6	ENSRNOG00000009884 ENSRNOG00000000321 ENSRNOG00000005964 ENSRNOG00000020369 ENSRNOG00000039204 ENSRNOG00000017783	2.68	1.77443
GO:0001763	morphogenesis of a branching structure	biological_process	4/113	212/19765	1.687e-02	4.792e-02	4	ENSRNOG00000023337 ENSRNOG00000017783 ENSRNOG00000037687 ENSRNOG00000013867	3.30	1.77288
GO:0002521	leukocyte differentiation	biological_process	6/113	394/19765	1.747e-02	4.947e-02	6	ENSRNOG00000001128 ENSRNOG00000017783 ENSRNOG00000010362 ENSRNOG00000009884 ENSRNOG00000000321 ENSRNOG00000011944	2.66	1.75771
GO:0051656	establishment of organelle localization	biological_process	5/113	302/19765	1.787e-02	4.981e-02	5	ENSRNOG00000005964 ENSRNOG00000013658 ENSRNOG00000008716 ENSRNOG00000000321 ENSRNOG00000002376	2.90	1.74788
GO:0051271	negative regulation of cellular component movement	biological_process	4/113	216/19765	1.816e-02	5.056e-02	4	ENSRNOG00000017783 ENSRNOG00000023337 ENSRNOG00000002376 ENSRNOG00000010392	3.24	1.74088
GO:0005856	cytoskeleton	cellular_component	16/113	1535/19765	1.821e-02	5.065e-02	16	ENSRNOG00000007515 ENSRNOG00000018250 ENSRNOG00000002376 ENSRNOG00000008716 ENSRNOG00000011944 ENSRNOG00000012512 ENSRNOG00000027212 ENSRNOG00000052880 ENSRNOG00000013658 ENSRNOG00000030022 ENSRNOG00000017209 ENSRNOG00000013916 ENSRNOG00000010270 ENSRNOG00000008467 ENSRNOG00000034221 ENSRNOG00000005659	1.82	1.73969
GO:0045927	positive regulation of growth	biological_process	4/113	217/19765	1.849e-02	5.132e-02	4	ENSRNOG00000010392 ENSRNOG00000018399 ENSRNOG00000017783 ENSRNOG00000020369	3.22	1.73306
GO:0010033	response to organic substance	biological_process	23/113	2448/19765	1.906e-02	5.285e-02	23	ENSRNOG00000019048 ENSRNOG00000010362 ENSRNOG00000009884 ENSRNOG00000017783 ENSRNOG00000029148 ENSRNOG00000005930 ENSRNOG00000020369 ENSRNOG00000000321 ENSRNOG00000008716 ENSRNOG00000005964 ENSRNOG00000023546 ENSRNOG00000022141 ENSRNOG00000016214 ENSRNOG00000011705 ENSRNOG00000050647 ENSRNOG00000013658 ENSRNOG00000025012 ENSRNOG00000001128 ENSRNOG00000013867 ENSRNOG00000014698 ENSRNOG00000018393 …	1.64	1.71988
GO:0051258	protein polymerization	biological_process	4/113	220/19765	1.952e-02	5.330e-02	4	ENSRNOG00000011705 ENSRNOG00000017209 ENSRNOG00000002376 ENSRNOG00000013658	3.18	1.70952
GO:0001655	urogenital system development	biological_process	5/113	308/19765	1.952e-02	5.330e-02	5	ENSRNOG00000000321 ENSRNOG00000013867 ENSRNOG00000029148 ENSRNOG00000017783 ENSRNOG00000007515	2.84	1.70952
GO:0071363	cellular response to growth factor stimulus	biological_process	7/113	504/19765	1.973e-02	5.365e-02	7	ENSRNOG00000022141 ENSRNOG00000023546 ENSRNOG00000011130 ENSRNOG00000029148 ENSRNOG00000011705 ENSRNOG00000017783 ENSRNOG00000013867	2.43	1.70487
GO:0051301	cell division	biological_process	6/113	404/19765	1.982e-02	5.384e-02	6	ENSRNOG00000002376 ENSRNOG00000013867 ENSRNOG00000005659 ENSRNOG00000029148 ENSRNOG00000020369 ENSRNOG00000033389	2.60	1.7029
GO:0001666	response to hypoxia	biological_process	5/113	311/19765	2.039e-02	5.528e-02	5	ENSRNOG00000018393 ENSRNOG00000025012 ENSRNOG00000017783 ENSRNOG00000019048 ENSRNOG00000000321	2.81	1.69058
GO:0002696	positive regulation of leukocyte activation	biological_process	4/113	223/19765	2.058e-02	5.573e-02	4	ENSRNOG00000000321 ENSRNOG00000005964 ENSRNOG00000020369 ENSRNOG00000009884	3.14	1.68655
GO:0022891	substrate-specific transmembrane transporter activity	molecular_function	10/113	836/19765	2.084e-02	5.548e-02	10	ENSRNOG00000021056 ENSRNOG00000051860 ENSRNOG00000012562 ENSRNOG00000012989 ENSRNOG00000054314 ENSRNOG00000010597 ENSRNOG00000012876 ENSRNOG00000033299 ENSRNOG00000019118 ENSRNOG00000014698	2.09	1.6811
GO:0003002	regionalization	biological_process	5/113	315/19765	2.158e-02	5.723e-02	5	ENSRNOG00000001581 ENSRNOG00000007515 ENSRNOG00000023337 ENSRNOG00000017783 ENSRNOG00000013867	2.78	1.66595
GO:0007389	pattern specification process	biological_process	6/113	411/19765	2.158e-02	5.723e-02	6	ENSRNOG00000017783 ENSRNOG00000023337 ENSRNOG00000007515 ENSRNOG00000001581 ENSRNOG00000016247 ENSRNOG00000013867	2.55	1.66595
GO:0045165	cell fate commitment	biological_process	4/113	226/19765	2.168e-02	5.738e-02	4	ENSRNOG00000010392 ENSRNOG00000017783 ENSRNOG00000001581 ENSRNOG00000015336	3.10	1.66394
GO:0030031	cell projection assembly	biological_process	5/113	316/19765	2.189e-02	5.759e-02	5	ENSRNOG00000010270 ENSRNOG00000003338 ENSRNOG00000007515 ENSRNOG00000030022 ENSRNOG00000011944	2.77	1.65975
GO:0033993	response to lipid	biological_process	11/113	961/19765	2.242e-02	5.818e-02	11	ENSRNOG00000018393 ENSRNOG00000016214 ENSRNOG00000017783 ENSRNOG00000020369 ENSRNOG00000019048 ENSRNOG00000013658 ENSRNOG00000001128 ENSRNOG00000005964 ENSRNOG00000043451 ENSRNOG00000000321 ENSRNOG00000008716	2.00	1.64936
GO:0043066	negative regulation of apoptotic process	biological_process	9/113	734/19765	2.279e-02	5.903e-02	9	ENSRNOG00000010392 ENSRNOG00000056487 ENSRNOG00000019048 ENSRNOG00000005659 ENSRNOG00000017783 ENSRNOG00000013658 ENSRNOG00000050647 ENSRNOG00000005964 ENSRNOG00000023546	2.14	1.64226
GO:0040013	negative regulation of locomotion	biological_process	4/113	230/19765	2.321e-02	5.994e-02	4	ENSRNOG00000023337 ENSRNOG00000017783 ENSRNOG00000002376 ENSRNOG00000010392	3.04	1.63432
GO:0050867	positive regulation of cell activation	biological_process	4/113	231/19765	2.361e-02	6.080e-02	4	ENSRNOG00000000321 ENSRNOG00000005964 ENSRNOG00000020369 ENSRNOG00000009884	3.03	1.6269
GO:0015672	monovalent inorganic cation transport	biological_process	7/113	522/19765	2.387e-02	6.065e-02	7	ENSRNOG00000010597 ENSRNOG00000019118 ENSRNOG00000033299 ENSRNOG00000054314 ENSRNOG00000051860 ENSRNOG00000021056 ENSRNOG00000001128	2.35	1.62215
GO:0050900	leukocyte migration	biological_process	4/113	232/19765	2.401e-02	6.083e-02	4	ENSRNOG00000000321 ENSRNOG00000029148 ENSRNOG00000011130 ENSRNOG00000043451	3.02	1.61961
GO:0042127	regulation of cell proliferation	biological_process	14/113	1334/19765	2.415e-02	6.113e-02	14	ENSRNOG00000018393 ENSRNOG00000020369 ENSRNOG00000013867 ENSRNOG00000007515 ENSRNOG00000005964 ENSRNOG00000000321 ENSRNOG00000010797 ENSRNOG00000003338 ENSRNOG00000017783 ENSRNOG00000010392 ENSRNOG00000010362 ENSRNOG00000019048 ENSRNOG00000001128 ENSRNOG00000029148	1.84	1.61708
GO:0051130	positive regulation of cellular component organization	biological_process	11/113	975/19765	2.483e-02	6.279e-02	11	ENSRNOG00000011705 ENSRNOG00000020369 ENSRNOG00000010270 ENSRNOG00000018399 ENSRNOG00000010362 ENSRNOG00000010392 ENSRNOG00000030022 ENSRNOG00000007515 ENSRNOG00000013658 ENSRNOG00000000321 ENSRNOG00000002376	1.97	1.60502
GO:0051146	striated muscle cell differentiation	biological_process	4/113	235/19765	2.523e-02	6.362e-02	4	ENSRNOG00000010392 ENSRNOG00000020369 ENSRNOG00000014698 ENSRNOG00000012512	2.98	1.59808
GO:0042692	muscle cell differentiation	biological_process	5/113	327/19765	2.547e-02	6.363e-02	5	ENSRNOG00000020369 ENSRNOG00000012512 ENSRNOG00000009884 ENSRNOG00000010392 ENSRNOG00000014698	2.67	1.59397
GO:0001664	G-protein coupled receptor binding	molecular_function	4/113	236/19765	2.565e-02	6.402e-02	4	ENSRNOG00000008481 ENSRNOG00000011130 ENSRNOG00000037687 ENSRNOG00000017783	2.96	1.59091
GO:0043069	negative regulation of programmed cell death	biological_process	9/113	748/19765	2.565e-02	6.402e-02	9	ENSRNOG00000010392 ENSRNOG00000056487 ENSRNOG00000019048 ENSRNOG00000005659 ENSRNOG00000017783 ENSRNOG00000013658 ENSRNOG00000050647 ENSRNOG00000005964 ENSRNOG00000023546	2.10	1.59091
GO:0014706	striated muscle tissue development	biological_process	5/113	329/19765	2.616e-02	6.505e-02	5	ENSRNOG00000001581 ENSRNOG00000012512 ENSRNOG00000010392 ENSRNOG00000018250 ENSRNOG00000007905	2.66	1.58236
GO:0070848	response to growth factor	biological_process	7/113	533/19765	2.670e-02	6.602e-02	7	ENSRNOG00000022141 ENSRNOG00000029148 ENSRNOG00000011130 ENSRNOG00000023546 ENSRNOG00000017783 ENSRNOG00000011705 ENSRNOG00000013867	2.30	1.57349
GO:0009887	organ morphogenesis	biological_process	10/113	868/19765	2.676e-02	6.605e-02	10	ENSRNOG00000023337 ENSRNOG00000007515 ENSRNOG00000001581 ENSRNOG00000005964 ENSRNOG00000037687 ENSRNOG00000018250 ENSRNOG00000017783 ENSRNOG00000020369 ENSRNOG00000013867 ENSRNOG00000010392	2.02	1.57251
GO:0072657	protein localization to membrane	biological_process	5/113	332/19765	2.723e-02	6.635e-02	5	ENSRNOG00000010362 ENSRNOG00000008481 ENSRNOG00000000321 ENSRNOG00000001128 ENSRNOG00000012562	2.63	1.56495
GO:0005789	endoplasmic reticulum membrane	cellular_component	7/113	535/19765	2.724e-02	6.631e-02	7	ENSRNOG00000004629 ENSRNOG00000002218 ENSRNOG00000008481 ENSRNOG00000006858 ENSRNOG00000003400 ENSRNOG00000015321 ENSRNOG00000012989	2.29	1.56479
GO:0008283	cell proliferation	biological_process	16/113	1608/19765	2.740e-02	6.658e-02	16	ENSRNOG00000005659 ENSRNOG00000019048 ENSRNOG00000010392 ENSRNOG00000010362 ENSRNOG00000017783 ENSRNOG00000010797 ENSRNOG00000003338 ENSRNOG00000029148 ENSRNOG00000001128 ENSRNOG00000020032 ENSRNOG00000013867 ENSRNOG00000020369 ENSRNOG00000018393 ENSRNOG00000000321 ENSRNOG00000007515 ENSRNOG00000005964	1.74	1.56225
GO:0015631	tubulin binding	molecular_function	4/113	244/19765	2.915e-02	6.982e-02	4	ENSRNOG00000011705 ENSRNOG00000007515 ENSRNOG00000002376 ENSRNOG00000008481	2.87	1.53536
GO:0014070	response to organic cyclic compound	biological_process	11/113	1000/19765	2.961e-02	7.079e-02	11	ENSRNOG00000043451 ENSRNOG00000005964 ENSRNOG00000013658 ENSRNOG00000008716 ENSRNOG00000000321 ENSRNOG00000020369 ENSRNOG00000016214 ENSRNOG00000017783 ENSRNOG00000018393 ENSRNOG00000014698 ENSRNOG00000009884	1.92	1.52856
GO:0006897	endocytosis	biological_process	6/113	439/19765	2.982e-02	7.123e-02	6	ENSRNOG00000053400 ENSRNOG00000000321 ENSRNOG00000011944 ENSRNOG00000010362 ENSRNOG00000033389 ENSRNOG00000007515	2.39	1.52549
GO:0007017	microtubule-based process	biological_process	7/113	547/19765	3.065e-02	7.124e-02	7	ENSRNOG00000011705 ENSRNOG00000005659 ENSRNOG00000007515 ENSRNOG00000017209 ENSRNOG00000013658 ENSRNOG00000008716 ENSRNOG00000002376	2.24	1.51357
GO:0045121	membrane raft	cellular_component	4/113	249/19765	3.149e-02	7.307e-02	4	ENSRNOG00000010362 ENSRNOG00000010597 ENSRNOG00000011006 ENSRNOG00000000321	2.81	1.50183
GO:0060537	muscle tissue development	biological_process	5/113	344/19765	3.178e-02	7.355e-02	5	ENSRNOG00000012512 ENSRNOG00000001581 ENSRNOG00000010392 ENSRNOG00000018250 ENSRNOG00000007905	2.54	1.49785
GO:0042175	nuclear outer membrane-endoplasmic reticulum membrane network	cellular_component	7/113	552/19765	3.216e-02	7.366e-02	7	ENSRNOG00000012989 ENSRNOG00000003400 ENSRNOG00000015321 ENSRNOG00000002218 ENSRNOG00000006858 ENSRNOG00000008481 ENSRNOG00000004629	2.22	1.49268
GO:0043627	response to estrogen	biological_process	4/113	251/19765	3.247e-02	7.431e-02	4	ENSRNOG00000017783 ENSRNOG00000008716 ENSRNOG00000020369 ENSRNOG00000000321	2.79	1.48852
GO:0001503	ossification	biological_process	5/113	346/19765	3.258e-02	7.450e-02	5	ENSRNOG00000011130 ENSRNOG00000020369 ENSRNOG00000043451 ENSRNOG00000017783 ENSRNOG00000037687	2.53	1.48705
GO:0048863	stem cell differentiation	biological_process	4/113	252/19765	3.296e-02	7.511e-02	4	ENSRNOG00000023337 ENSRNOG00000017783 ENSRNOG00000002376 ENSRNOG00000010392	2.78	1.48201
GO:0001525	angiogenesis	biological_process	5/113	348/19765	3.340e-02	7.598e-02	5	ENSRNOG00000010362 ENSRNOG00000013867 ENSRNOG00000010797 ENSRNOG00000018393 ENSRNOG00000023546	2.51	1.47625
GO:0044444	cytoplasmic part	cellular_component	47/113	6025/19765	3.387e-02	7.679e-02	47	ENSRNOG00000010011 ENSRNOG00000010362 ENSRNOG00000008467 ENSRNOG00000031641 ENSRNOG00000017783 ENSRNOG00000011944 ENSRNOG00000031628 ENSRNOG00000004629 ENSRNOG00000013916 ENSRNOG00000013658 ENSRNOG00000015321 ENSRNOG00000050647 ENSRNOG00000016214 ENSRNOG00000011705 ENSRNOG00000018250 ENSRNOG00000010977 ENSRNOG00000043451 ENSRNOG00000003400 ENSRNOG00000027212 ENSRNOG00000001915 ENSRNOG00000013867 …	1.36	1.47018
GO:0048598	embryonic morphogenesis	biological_process	7/113	560/19765	3.468e-02	7.738e-02	7	ENSRNOG00000017783 ENSRNOG00000007905 ENSRNOG00000001581 ENSRNOG00000005964 ENSRNOG00000007515 ENSRNOG00000037687 ENSRNOG00000002376	2.19	1.45992
GO:0002009	morphogenesis of an epithelium	biological_process	6/113	457/19765	3.616e-02	7.955e-02	6	ENSRNOG00000017783 ENSRNOG00000023337 ENSRNOG00000007515 ENSRNOG00000013867 ENSRNOG00000037687 ENSRNOG00000002376	2.30	1.44177
GO:0005578	proteinaceous extracellular matrix	cellular_component	4/113	260/19765	3.709e-02	8.146e-02	4	ENSRNOG00000013867 ENSRNOG00000010362 ENSRNOG00000009884 ENSRNOG00000017783	2.69	1.43074
GO:0007067	mitosis	biological_process	4/113	261/19765	3.763e-02	8.211e-02	4	ENSRNOG00000020369 ENSRNOG00000017209 ENSRNOG00000002376 ENSRNOG00000005659	2.68	1.42447
GO:0035239	tube morphogenesis	biological_process	5/113	358/19765	3.772e-02	8.224e-02	5	ENSRNOG00000037687 ENSRNOG00000013867 ENSRNOG00000005964 ENSRNOG00000007515 ENSRNOG00000017783	2.44	1.42343
GO:0005261	cation channel activity	molecular_function	4/113	265/19765	3.983e-02	8.450e-02	4	ENSRNOG00000014698 ENSRNOG00000054314 ENSRNOG00000012562 ENSRNOG00000021056	2.64	1.39979
GO:0004674	protein serine/threonine kinase activity	molecular_function	5/113	365/19765	4.096e-02	8.676e-02	5	ENSRNOG00000030022 ENSRNOG00000027066 ENSRNOG00000012512 ENSRNOG00000002412 ENSRNOG00000005659	2.40	1.38764
GO:0051493	regulation of cytoskeleton organization	biological_process	5/113	366/19765	4.144e-02	8.770e-02	5	ENSRNOG00000010270 ENSRNOG00000012512 ENSRNOG00000011705 ENSRNOG00000002376 ENSRNOG00000005659	2.39	1.38258
GO:0008092	cytoskeletal protein binding	molecular_function	8/113	693/19765	4.150e-02	8.776e-02	8	ENSRNOG00000012512 ENSRNOG00000011705 ENSRNOG00000010270 ENSRNOG00000008481 ENSRNOG00000010362 ENSRNOG00000007515 ENSRNOG00000002376 ENSRNOG00000018250	2.02	1.38195
GO:0060548	negative regulation of cell death	biological_process	9/113	814/19765	4.285e-02	8.913e-02	9	ENSRNOG00000050647 ENSRNOG00000005964 ENSRNOG00000023546 ENSRNOG00000013658 ENSRNOG00000017783 ENSRNOG00000056487 ENSRNOG00000019048 ENSRNOG00000005659 ENSRNOG00000010392	1.93	1.36805
GO:0006810	transport	biological_process	31/113	3776/19765	4.325e-02	8.990e-02	31	ENSRNOG00000010011 ENSRNOG00000039204 ENSRNOG00000020562 ENSRNOG00000033389 ENSRNOG00000012989 ENSRNOG00000008481 ENSRNOG00000010362 ENSRNOG00000017783 ENSRNOG00000000321 ENSRNOG00000011944 ENSRNOG00000008716 ENSRNOG00000049223 ENSRNOG00000021056 ENSRNOG00000005964 ENSRNOG00000007515 ENSRNOG00000051860 ENSRNOG00000022141 ENSRNOG00000012876 ENSRNOG00000053400 ENSRNOG00000000956 ENSRNOG00000054314 …	1.44	1.36401
GO:0001775	cell activation	biological_process	8/113	700/19765	4.387e-02	9.034e-02	8	ENSRNOG00000039204 ENSRNOG00000005964 ENSRNOG00000023546 ENSRNOG00000000321 ENSRNOG00000017783 ENSRNOG00000020369 ENSRNOG00000009884 ENSRNOG00000020032	2.00	1.35783
GO:0050678	regulation of epithelial cell proliferation	biological_process	4/113	273/19765	4.449e-02	9.155e-02	4	ENSRNOG00000013867 ENSRNOG00000017783 ENSRNOG00000007515 ENSRNOG00000005964	2.56	1.35174
GO:0009725	response to hormone	biological_process	10/113	940/19765	4.466e-02	9.183e-02	10	ENSRNOG00000000321 ENSRNOG00000008716 ENSRNOG00000005964 ENSRNOG00000043451 ENSRNOG00000013658 ENSRNOG00000010362 ENSRNOG00000016214 ENSRNOG00000017783 ENSRNOG00000020369 ENSRNOG00000018393	1.86	1.35008
GO:0006812	cation transport	biological_process	10/113	948/19765	4.709e-02	9.529e-02	10	ENSRNOG00000014698 ENSRNOG00000010597 ENSRNOG00000019118 ENSRNOG00000033299 ENSRNOG00000054314 ENSRNOG00000051860 ENSRNOG00000021056 ENSRNOG00000012989 ENSRNOG00000012562 ENSRNOG00000001128	1.85	1.32707
GO:0022414	reproductive process	biological_process	12/113	1202/19765	4.854e-02	9.712e-02	12	ENSRNOG00000001581 ENSRNOG00000001128 ENSRNOG00000025012 ENSRNOG00000026420 ENSRNOG00000017783 ENSRNOG00000019477 ENSRNOG00000008716 ENSRNOG00000049223 ENSRNOG00000011130 ENSRNOG00000023337 ENSRNOG00000027212 ENSRNOG00000020369	1.75	1.3139
GO:0000003	reproduction	biological_process	12/113	1205/19765	4.938e-02	9.865e-02	12	ENSRNOG00000001128 ENSRNOG00000025012 ENSRNOG00000001581 ENSRNOG00000019477 ENSRNOG00000026420 ENSRNOG00000017783 ENSRNOG00000049223 ENSRNOG00000008716 ENSRNOG00000011130 ENSRNOG00000023337 ENSRNOG00000027212 ENSRNOG00000020369	1.74	1.30645
GO:0031252	cell leading edge	cellular_component	4/113	282/19765	5.014e-02	9.898e-02	4	ENSRNOG00000001128 ENSRNOG00000011705 ENSRNOG00000010362 ENSRNOG00000010392	2.48	1.29982
GO:0044702	single organism reproductive process	biological_process	11/113	1082/19765	5.025e-02	9.913e-02	11	ENSRNOG00000049223 ENSRNOG00000008716 ENSRNOG00000023337 ENSRNOG00000011130 ENSRNOG00000027212 ENSRNOG00000001128 ENSRNOG00000025012 ENSRNOG00000001581 ENSRNOG00000019477 ENSRNOG00000017783 ENSRNOG00000026420	1.78	1.29886
GO:0000226	microtubule cytoskeleton organization	biological_process	5/113	389/19765	5.348e-02	1.034e-01	5	ENSRNOG00000002376 ENSRNOG00000005659 ENSRNOG00000008716 ENSRNOG00000013658 ENSRNOG00000011705	2.25	1.27181
GO:0005829	cytosol	cellular_component	14/113	1478/19765	5.349e-02	1.034e-01	14	ENSRNOG00000031641 ENSRNOG00000008467 ENSRNOG00000010362 ENSRNOG00000017783 ENSRNOG00000010011 ENSRNOG00000011573 ENSRNOG00000050647 ENSRNOG00000013658 ENSRNOG00000013867 ENSRNOG00000005930 ENSRNOG00000018393 ENSRNOG00000000321 ENSRNOG00000011130 ENSRNOG00000031061	1.66	1.27173
GO:0002684	positive regulation of immune system process	biological_process	7/113	616/19765	5.641e-02	1.072e-01	7	ENSRNOG00000001128 ENSRNOG00000029148 ENSRNOG00000050647 ENSRNOG00000005964 ENSRNOG00000000321 ENSRNOG00000020369 ENSRNOG00000009884	1.99	1.24864
GO:0018108	peptidyl-tyrosine phosphorylation	biological_process	4/113	292/19765	5.694e-02	1.074e-01	4	ENSRNOG00000000321 ENSRNOG00000010392 ENSRNOG00000029148 ENSRNOG00000017783	2.40	1.24458
GO:0009314	response to radiation	biological_process	5/113	396/19765	5.756e-02	1.084e-01	5	ENSRNOG00000050647 ENSRNOG00000020369 ENSRNOG00000017783 ENSRNOG00000019048 ENSRNOG00000005659	2.21	1.23988
GO:0007507	heart development	biological_process	6/113	507/19765	5.864e-02	1.100e-01	6	ENSRNOG00000016247 ENSRNOG00000019048 ENSRNOG00000010392 ENSRNOG00000018250 ENSRNOG00000007515 ENSRNOG00000012512	2.07	1.23181
GO:0007517	muscle organ development	biological_process	4/113	295/19765	5.908e-02	1.104e-01	4	ENSRNOG00000007905 ENSRNOG00000018250 ENSRNOG00000010392 ENSRNOG00000001581	2.37	1.22856
GO:0031090	organelle membrane	cellular_component	17/113	1901/19765	5.938e-02	1.108e-01	17	ENSRNOG00000008481 ENSRNOG00000010362 ENSRNOG00000019048 ENSRNOG00000033299 ENSRNOG00000010011 ENSRNOG00000037688 ENSRNOG00000012989 ENSRNOG00000015321 ENSRNOG00000027212 ENSRNOG00000002218 ENSRNOG00000006858 ENSRNOG00000052880 ENSRNOG00000004629 ENSRNOG00000011944 ENSRNOG00000000321 ENSRNOG00000028545 ENSRNOG00000003400	1.56	1.22636
GO:0006950	response to stress	biological_process	24/113	2879/19765	6.041e-02	1.124e-01	24	ENSRNOG00000033299 ENSRNOG00000011074 ENSRNOG00000050647 ENSRNOG00000013658 ENSRNOG00000025012 ENSRNOG00000013916 ENSRNOG00000018393 ENSRNOG00000013867 ENSRNOG00000056487 ENSRNOG00000011130 ENSRNOG00000043451 ENSRNOG00000002376 ENSRNOG00000017783 ENSRNOG00000019048 ENSRNOG00000010362 ENSRNOG00000009884 ENSRNOG00000029148 ENSRNOG00000020369 ENSRNOG00000020032 ENSRNOG00000005964 ENSRNOG00000023546 …	1.46	1.21889
GO:0030099	myeloid cell differentiation	biological_process	4/113	298/19765	6.128e-02	1.138e-01	4	ENSRNOG00000010362 ENSRNOG00000011944 ENSRNOG00000001128 ENSRNOG00000017783	2.35	1.21268
GO:0003006	developmental process involved in reproduction	biological_process	7/113	627/19765	6.159e-02	1.136e-01	7	ENSRNOG00000023337 ENSRNOG00000025012 ENSRNOG00000001128 ENSRNOG00000008716 ENSRNOG00000017783 ENSRNOG00000026420 ENSRNOG00000019477	1.95	1.21049
GO:0022407	regulation of cell-cell adhesion	biological_process	4/113	299/19765	6.202e-02	1.142e-01	4	ENSRNOG00000009884 ENSRNOG00000000321 ENSRNOG00000020369 ENSRNOG00000005964	2.34	1.20747
GO:0060429	epithelium development	biological_process	10/113	993/19765	6.255e-02	1.151e-01	10	ENSRNOG00000007515 ENSRNOG00000023337 ENSRNOG00000002376 ENSRNOG00000000321 ENSRNOG00000037687 ENSRNOG00000054219 ENSRNOG00000017783 ENSRNOG00000010392 ENSRNOG00000017328 ENSRNOG00000013867	1.76	1.20377
GO:0003779	actin binding	molecular_function	4/113	300/19765	6.277e-02	1.153e-01	4	ENSRNOG00000018250 ENSRNOG00000010362 ENSRNOG00000010270 ENSRNOG00000012512	2.33	1.20225
GO:0003012	muscle system process	biological_process	4/113	301/19765	6.353e-02	1.165e-01	4	ENSRNOG00000011130 ENSRNOG00000005964 ENSRNOG00000018250 ENSRNOG00000014698	2.32	1.19702
GO:0031667	response to nutrient levels	biological_process	6/113	517/19765	6.405e-02	1.167e-01	6	ENSRNOG00000019048 ENSRNOG00000020369 ENSRNOG00000017783 ENSRNOG00000016214 ENSRNOG00000025012 ENSRNOG00000043451	2.03	1.19348
GO:0032403	protein complex binding	molecular_function	9/113	873/19765	6.425e-02	1.170e-01	9	ENSRNOG00000007905 ENSRNOG00000010362 ENSRNOG00000008481 ENSRNOG00000012512 ENSRNOG00000020369 ENSRNOG00000010270 ENSRNOG00000010797 ENSRNOG00000002376 ENSRNOG00000007515	1.80	1.19213
GO:0010035	response to inorganic substance	biological_process	6/113	518/19765	6.461e-02	1.174e-01	6	ENSRNOG00000008716 ENSRNOG00000005964 ENSRNOG00000029148 ENSRNOG00000013658 ENSRNOG00000019048 ENSRNOG00000018399	2.03	1.1897
GO:0048471	perinuclear region of cytoplasm	cellular_component	6/113	521/19765	6.631e-02	1.196e-01	6	ENSRNOG00000043451 ENSRNOG00000010011 ENSRNOG00000011705 ENSRNOG00000002218 ENSRNOG00000010362 ENSRNOG00000001915	2.01	1.17842
GO:0002376	immune system process	biological_process	16/113	1792/19765	6.664e-02	1.200e-01	16	ENSRNOG00000039204 ENSRNOG00000033389 ENSRNOG00000029148 ENSRNOG00000050647 ENSRNOG00000001128 ENSRNOG00000019048 ENSRNOG00000009884 ENSRNOG00000010362 ENSRNOG00000017783 ENSRNOG00000011944 ENSRNOG00000000321 ENSRNOG00000043451 ENSRNOG00000005964 ENSRNOG00000011130 ENSRNOG00000020032 ENSRNOG00000020369	1.56	1.17627
GO:0010256	endomembrane system organization	biological_process	5/113	412/19765	6.764e-02	1.215e-01	5	ENSRNOG00000002376 ENSRNOG00000008481 ENSRNOG00000010362 ENSRNOG00000011944 ENSRNOG00000001128	2.12	1.1698
GO:0031988	membrane-bounded vesicle	cellular_component	8/113	760/19765	6.833e-02	1.227e-01	8	ENSRNOG00000010362 ENSRNOG00000027212 ENSRNOG00000010597 ENSRNOG00000018399 ENSRNOG00000049223 ENSRNOG00000028545 ENSRNOG00000007515 ENSRNOG00000043451	1.84	1.16539
GO:0051347	positive regulation of transferase activity	biological_process	5/113	414/19765	6.897e-02	1.228e-01	5	ENSRNOG00000010392 ENSRNOG00000013867 ENSRNOG00000000321 ENSRNOG00000012989 ENSRNOG00000011130	2.11	1.16134
GO:0030097	hemopoiesis	biological_process	7/113	644/19765	7.020e-02	1.248e-01	7	ENSRNOG00000011944 ENSRNOG00000000321 ENSRNOG00000001128 ENSRNOG00000019048 ENSRNOG00000009884 ENSRNOG00000010362 ENSRNOG00000017783	1.90	1.15366
GO:0006468	protein phosphorylation	biological_process	14/113	1535/19765	7.048e-02	1.252e-01	14	ENSRNOG00000030022 ENSRNOG00000029148 ENSRNOG00000017783 ENSRNOG00000027066 ENSRNOG00000005659 ENSRNOG00000010392 ENSRNOG00000010362 ENSRNOG00000023546 ENSRNOG00000011130 ENSRNOG00000002412 ENSRNOG00000000321 ENSRNOG00000020369 ENSRNOG00000012512 ENSRNOG00000013867	1.60	1.15193
GO:0098655	cation transmembrane transport	biological_process	7/113	645/19765	7.073e-02	1.255e-01	7	ENSRNOG00000014698 ENSRNOG00000033299 ENSRNOG00000054314 ENSRNOG00000012562 ENSRNOG00000001128 ENSRNOG00000021056 ENSRNOG00000051860	1.90	1.1504
GO:0005737	cytoplasm	cellular_component	61/113	8490/19765	7.147e-02	1.257e-01	61	ENSRNOG00000031641 ENSRNOG00000010362 ENSRNOG00000011944 ENSRNOG00000013658 ENSRNOG00000001128 ENSRNOG00000050647 ENSRNOG00000010392 ENSRNOG00000005659 ENSRNOG00000010977 ENSRNOG00000016716 ENSRNOG00000018393 ENSRNOG00000027212 ENSRNOG00000001915 ENSRNOG00000011573 ENSRNOG00000010270 ENSRNOG00000019048 ENSRNOG00000005964 ENSRNOG00000031061 ENSRNOG00000049223 ENSRNOG00000000321 ENSRNOG00000005930 …	1.26	1.14588
GO:0006874	cellular calcium ion homeostasis	biological_process	4/113	313/19765	7.302e-02	1.281e-01	4	ENSRNOG00000011130 ENSRNOG00000018393 ENSRNOG00000000321 ENSRNOG00000018250	2.24	1.13656
GO:0007169	transmembrane receptor protein tyrosine kinase signaling pathway	biological_process	5/113	421/19765	7.378e-02	1.285e-01	5	ENSRNOG00000010977 ENSRNOG00000020369 ENSRNOG00000023546 ENSRNOG00000010797 ENSRNOG00000010392	2.08	1.13206
GO:0030054	cell junction	cellular_component	9/113	898/19765	7.526e-02	1.309e-01	9	ENSRNOG00000010270 ENSRNOG00000003338 ENSRNOG00000012512 ENSRNOG00000007905 ENSRNOG00000020032 ENSRNOG00000014698 ENSRNOG00000012562 ENSRNOG00000023546 ENSRNOG00000002376	1.75	1.12344
GO:0009986	cell surface	cellular_component	7/113	656/19765	7.675e-02	1.323e-01	7	ENSRNOG00000000321 ENSRNOG00000037687 ENSRNOG00000017783 ENSRNOG00000007905 ENSRNOG00000010362 ENSRNOG00000010392 ENSRNOG00000009884	1.87	1.11492
GO:0043623	cellular protein complex assembly	biological_process	5/113	427/19765	7.806e-02	1.342e-01	5	ENSRNOG00000010392 ENSRNOG00000002376 ENSRNOG00000013658 ENSRNOG00000011705 ENSRNOG00000017209	2.05	1.10757
GO:0060562	epithelial tube morphogenesis	biological_process	4/113	319/19765	7.808e-02	1.341e-01	4	ENSRNOG00000007515 ENSRNOG00000017783 ENSRNOG00000037687 ENSRNOG00000013867	2.19	1.10746
GO:0032535	regulation of cellular component size	biological_process	4/113	319/19765	7.808e-02	1.341e-01	4	ENSRNOG00000013658 ENSRNOG00000043451 ENSRNOG00000023337 ENSRNOG00000010392	2.19	1.10746
GO:0048608	reproductive structure development	biological_process	5/113	428/19765	7.879e-02	1.339e-01	5	ENSRNOG00000023337 ENSRNOG00000017783 ENSRNOG00000025012 ENSRNOG00000001128 ENSRNOG00000008716	2.04	1.10353
GO:0009991	response to extracellular stimulus	biological_process	6/113	543/19765	7.967e-02	1.352e-01	6	ENSRNOG00000043451 ENSRNOG00000025012 ENSRNOG00000019048 ENSRNOG00000016214 ENSRNOG00000017783 ENSRNOG00000020369	1.93	1.09871
GO:0005215	transporter activity	molecular_function	11/113	1167/19765	8.112e-02	1.375e-01	11	ENSRNOG00000020562 ENSRNOG00000012989 ENSRNOG00000012562 ENSRNOG00000054314 ENSRNOG00000019118 ENSRNOG00000033299 ENSRNOG00000051860 ENSRNOG00000021056 ENSRNOG00000010597 ENSRNOG00000012876 ENSRNOG00000014698	1.65	1.09087
GO:0055074	calcium ion homeostasis	biological_process	4/113	323/19765	8.157e-02	1.378e-01	4	ENSRNOG00000018393 ENSRNOG00000011130 ENSRNOG00000018250 ENSRNOG00000000321	2.17	1.08847
GO:0061458	reproductive system development	biological_process	5/113	432/19765	8.175e-02	1.380e-01	5	ENSRNOG00000001128 ENSRNOG00000025012 ENSRNOG00000017783 ENSRNOG00000023337 ENSRNOG00000008716	2.02	1.08751
GO:0018193	peptidyl-amino acid modification	biological_process	9/113	913/19765	8.245e-02	1.391e-01	9	ENSRNOG00000029148 ENSRNOG00000030022 ENSRNOG00000000321 ENSRNOG00000027066 ENSRNOG00000004629 ENSRNOG00000017783 ENSRNOG00000005659 ENSRNOG00000008467 ENSRNOG00000010392	1.72	1.08381
GO:0005924	cell-substrate adherens junction	cellular_component	4/113	325/19765	8.335e-02	1.406e-01	4	ENSRNOG00000002376 ENSRNOG00000007905 ENSRNOG00000023546 ENSRNOG00000012512	2.15	1.07909
GO:0010243	response to organonitrogen compound	biological_process	8/113	795/19765	8.627e-02	1.443e-01	8	ENSRNOG00000005964 ENSRNOG00000029148 ENSRNOG00000013658 ENSRNOG00000008716 ENSRNOG00000020369 ENSRNOG00000017783 ENSRNOG00000005930 ENSRNOG00000014698	1.76	1.06414
GO:0030055	cell-substrate junction	cellular_component	4/113	330/19765	8.790e-02	1.460e-01	4	ENSRNOG00000007905 ENSRNOG00000002376 ENSRNOG00000023546 ENSRNOG00000012512	2.12	1.05601
GO:0050673	epithelial cell proliferation	biological_process	4/113	330/19765	8.790e-02	1.460e-01	4	ENSRNOG00000005964 ENSRNOG00000007515 ENSRNOG00000017783 ENSRNOG00000013867	2.12	1.05601
GO:0007167	enzyme linked receptor protein signaling pathway	biological_process	7/113	676/19765	8.855e-02	1.469e-01	7	ENSRNOG00000010977 ENSRNOG00000023546 ENSRNOG00000022141 ENSRNOG00000010392 ENSRNOG00000020369 ENSRNOG00000017783 ENSRNOG00000010797	1.81	1.05281
GO:0045859	regulation of protein kinase activity	biological_process	6/113	557/19765	8.902e-02	1.476e-01	6	ENSRNOG00000000321 ENSRNOG00000023546 ENSRNOG00000011130 ENSRNOG00000013867 ENSRNOG00000010392 ENSRNOG00000017783	1.88	1.05051
GO:0006461	protein complex assembly	biological_process	10/113	1060/19765	9.178e-02	1.507e-01	10	ENSRNOG00000000321 ENSRNOG00000002376 ENSRNOG00000017209 ENSRNOG00000013658 ENSRNOG00000054314 ENSRNOG00000011705 ENSRNOG00000019048 ENSRNOG00000005659 ENSRNOG00000010362 ENSRNOG00000010392	1.65	1.03725
GO:0046982	protein heterodimerization activity	molecular_function	5/113	447/19765	9.347e-02	1.528e-01	5	ENSRNOG00000008716 ENSRNOG00000007905 ENSRNOG00000052880 ENSRNOG00000013658 ENSRNOG00000028975	1.96	1.02933
GO:0031012	extracellular matrix	cellular_component	4/113	340/19765	9.743e-02	1.576e-01	4	ENSRNOG00000017783 ENSRNOG00000009884 ENSRNOG00000010362 ENSRNOG00000013867	2.06	1.01131
GO:0042060	wound healing	biological_process	4/113	341/19765	9.842e-02	1.583e-01	4	ENSRNOG00000002376 ENSRNOG00000010362 ENSRNOG00000020369 ENSRNOG00000023546	2.05	1.00692
GO:0055085	transmembrane transport	biological_process	11/113	1205/19765	9.848e-02	1.583e-01	11	ENSRNOG00000012876 ENSRNOG00000010597 ENSRNOG00000014698 ENSRNOG00000051860 ENSRNOG00000021056 ENSRNOG00000019118 ENSRNOG00000033299 ENSRNOG00000012562 ENSRNOG00000001128 ENSRNOG00000020562 ENSRNOG00000054314	1.60	1.00665
GO:0007155	cell adhesion	biological_process	10/113	1075/19765	9.941e-02	1.592e-01	10	ENSRNOG00000009884 ENSRNOG00000010392 ENSRNOG00000001128 ENSRNOG00000020369 ENSRNOG00000007905 ENSRNOG00000043451 ENSRNOG00000005964 ENSRNOG00000023546 ENSRNOG00000002376 ENSRNOG00000000321	1.63	1.00257
GO:0009790	embryo development	biological_process	9/113	946/19765	9.990e-02	1.599e-01	9	ENSRNOG00000002376 ENSRNOG00000037687 ENSRNOG00000005964 ENSRNOG00000001581 ENSRNOG00000007515 ENSRNOG00000023337 ENSRNOG00000010392 ENSRNOG00000007905 ENSRNOG00000017783	1.66	1.00043
GO:0016337	single organismal cell-cell adhesion	biological_process	6/113	574/19765	1.013e-01	1.610e-01	6	ENSRNOG00000020369 ENSRNOG00000009884 ENSRNOG00000007905 ENSRNOG00000023546 ENSRNOG00000005964 ENSRNOG00000000321	1.83	0.994391
GO:0044089	positive regulation of cellular component biogenesis	biological_process	4/113	348/19765	1.055e-01	1.663e-01	4	ENSRNOG00000010270 ENSRNOG00000030022 ENSRNOG00000002376 ENSRNOG00000000321	2.01	0.976748
GO:0050776	regulation of immune response	biological_process	5/113	463/19765	1.071e-01	1.678e-01	5	ENSRNOG00000050647 ENSRNOG00000005964 ENSRNOG00000020369 ENSRNOG00000039204 ENSRNOG00000000321	1.89	0.970211
GO:0002682	regulation of immune system process	biological_process	9/113	960/19765	1.080e-01	1.689e-01	9	ENSRNOG00000009884 ENSRNOG00000017783 ENSRNOG00000020369 ENSRNOG00000000321 ENSRNOG00000029148 ENSRNOG00000050647 ENSRNOG00000005964 ENSRNOG00000039204 ENSRNOG00000001128	1.64	0.966576
GO:0098588	bounding membrane of organelle	cellular_component	12/113	1363/19765	1.102e-01	1.718e-01	12	ENSRNOG00000000321 ENSRNOG00000011944 ENSRNOG00000003400 ENSRNOG00000052880 ENSRNOG00000002218 ENSRNOG00000006858 ENSRNOG00000027212 ENSRNOG00000004629 ENSRNOG00000015321 ENSRNOG00000012989 ENSRNOG00000008481 ENSRNOG00000010362	1.54	0.957818
GO:0070486	leukocyte aggregation	biological_process	4/113	353/19765	1.107e-01	1.724e-01	4	ENSRNOG00000009884 ENSRNOG00000000321 ENSRNOG00000020369 ENSRNOG00000005964	1.98	0.955852
GO:0060627	regulation of vesicle-mediated transport	biological_process	4/113	353/19765	1.107e-01	1.724e-01	4	ENSRNOG00000010362 ENSRNOG00000002376 ENSRNOG00000039204 ENSRNOG00000007515	1.98	0.955852
GO:0045860	positive regulation of protein kinase activity	biological_process	4/113	353/19765	1.107e-01	1.724e-01	4	ENSRNOG00000010392 ENSRNOG00000013867 ENSRNOG00000000321 ENSRNOG00000011130	1.98	0.955852
GO:0019899	enzyme binding	molecular_function	13/113	1503/19765	1.119e-01	1.739e-01	13	ENSRNOG00000023546 ENSRNOG00000005964 ENSRNOG00000000321 ENSRNOG00000011944 ENSRNOG00000008716 ENSRNOG00000018250 ENSRNOG00000050647 ENSRNOG00000020562 ENSRNOG00000013658 ENSRNOG00000013321 ENSRNOG00000019477 ENSRNOG00000019048 ENSRNOG00000010362	1.51	0.95117
GO:0071900	regulation of protein serine/threonine kinase activity	biological_process	4/113	359/19765	1.172e-01	1.801e-01	4	ENSRNOG00000017783 ENSRNOG00000023546 ENSRNOG00000000321 ENSRNOG00000013867	1.95	0.931072
GO:0016192	vesicle-mediated transport	biological_process	9/113	978/19765	1.190e-01	1.821e-01	9	ENSRNOG00000039204 ENSRNOG00000007515 ENSRNOG00000033389 ENSRNOG00000005964 ENSRNOG00000002376 ENSRNOG00000011944 ENSRNOG00000053400 ENSRNOG00000000321 ENSRNOG00000010362	1.61	0.924453
GO:0005783	endoplasmic reticulum	cellular_component	10/113	1112/19765	1.201e-01	1.837e-01	10	ENSRNOG00000016214 ENSRNOG00000008481 ENSRNOG00000012989 ENSRNOG00000015321 ENSRNOG00000010011 ENSRNOG00000004629 ENSRNOG00000002218 ENSRNOG00000006858 ENSRNOG00000003400 ENSRNOG00000011944	1.57	0.920457
GO:0002520	immune system development	biological_process	7/113	726/19765	1.231e-01	1.869e-01	7	ENSRNOG00000019048 ENSRNOG00000009884 ENSRNOG00000010362 ENSRNOG00000017783 ENSRNOG00000011944 ENSRNOG00000000321 ENSRNOG00000001128	1.69	0.909742
GO:0005198	structural molecule activity	molecular_function	8/113	855/19765	1.239e-01	1.880e-01	8	ENSRNOG00000008716 ENSRNOG00000013916 ENSRNOG00000017209 ENSRNOG00000031061 ENSRNOG00000013658 ENSRNOG00000052880 ENSRNOG00000031641 ENSRNOG00000012512	1.64	0.906929
GO:0007005	mitochondrion organization	biological_process	5/113	483/19765	1.256e-01	1.895e-01	5	ENSRNOG00000011074 ENSRNOG00000013916 ENSRNOG00000010392 ENSRNOG00000019048 ENSRNOG00000000321	1.81	0.90101
GO:0043549	regulation of kinase activity	biological_process	6/113	605/19765	1.263e-01	1.902e-01	6	ENSRNOG00000017783 ENSRNOG00000010392 ENSRNOG00000013867 ENSRNOG00000011130 ENSRNOG00000023546 ENSRNOG00000000321	1.73	0.898597
GO:0022607	cellular component assembly	biological_process	16/113	1961/19765	1.297e-01	1.944e-01	16	ENSRNOG00000011944 ENSRNOG00000008716 ENSRNOG00000000321 ENSRNOG00000002376 ENSRNOG00000007515 ENSRNOG00000054314 ENSRNOG00000030022 ENSRNOG00000017209 ENSRNOG00000013658 ENSRNOG00000005659 ENSRNOG00000019048 ENSRNOG00000010392 ENSRNOG00000010362 ENSRNOG00000011705 ENSRNOG00000003338 ENSRNOG00000010270	1.43	0.88706
GO:0019901	protein kinase binding	molecular_function	5/113	488/19765	1.306e-01	1.943e-01	5	ENSRNOG00000008716 ENSRNOG00000000321 ENSRNOG00000018250 ENSRNOG00000023546 ENSRNOG00000005964	1.79	0.884057
GO:0035295	tube development	biological_process	6/113	610/19765	1.306e-01	1.943e-01	6	ENSRNOG00000013867 ENSRNOG00000017783 ENSRNOG00000037687 ENSRNOG00000000321 ENSRNOG00000005964 ENSRNOG00000007515	1.72	0.884057
GO:0005216	ion channel activity	molecular_function	4/113	371/19765	1.307e-01	1.942e-01	4	ENSRNOG00000014698 ENSRNOG00000054314 ENSRNOG00000012562 ENSRNOG00000021056	1.89	0.883724
GO:0033043	regulation of organelle organization	biological_process	8/113	867/19765	1.325e-01	1.967e-01	8	ENSRNOG00000002376 ENSRNOG00000005659 ENSRNOG00000010392 ENSRNOG00000010362 ENSRNOG00000011705 ENSRNOG00000020369 ENSRNOG00000012512 ENSRNOG00000010270	1.61	0.877784
GO:0097190	apoptotic signaling pathway	biological_process	5/113	490/19765	1.326e-01	1.967e-01	5	ENSRNOG00000000321 ENSRNOG00000019048 ENSRNOG00000010392 ENSRNOG00000023546 ENSRNOG00000017783	1.78	0.877456
GO:0016023	cytoplasmic membrane-bounded vesicle	cellular_component	7/113	741/19765	1.349e-01	1.993e-01	7	ENSRNOG00000010597 ENSRNOG00000018399 ENSRNOG00000010362 ENSRNOG00000027212 ENSRNOG00000028545 ENSRNOG00000007515 ENSRNOG00000049223	1.65	0.869988
GO:0000165	MAPK cascade	biological_process	6/113	616/19765	1.360e-01	2.006e-01	6	ENSRNOG00000020369 ENSRNOG00000017783 ENSRNOG00000010392 ENSRNOG00000013867 ENSRNOG00000002412 ENSRNOG00000000321	1.70	0.866461
GO:0005515	protein binding	molecular_function	61/113	8871/19765	1.383e-01	2.032e-01	61	ENSRNOG00000010270 ENSRNOG00000019048 ENSRNOG00000005964 ENSRNOG00000037687 ENSRNOG00000000321 ENSRNOG00000049223 ENSRNOG00000010262 ENSRNOG00000011074 ENSRNOG00000017209 ENSRNOG00000056487 ENSRNOG00000052880 ENSRNOG00000011130 ENSRNOG00000023337 ENSRNOG00000003338 ENSRNOG00000010362 ENSRNOG00000001581 ENSRNOG00000011944 ENSRNOG00000005659 ENSRNOG00000010392 ENSRNOG00000050647 ENSRNOG00000013658 …	1.20	0.859178
GO:0007159	leukocyte cell-cell adhesion	biological_process	4/113	379/19765	1.402e-01	2.052e-01	4	ENSRNOG00000009884 ENSRNOG00000000321 ENSRNOG00000020369 ENSRNOG00000005964	1.85	0.853252
GO:0007417	central nervous system development	biological_process	8/113	878/19765	1.407e-01	2.059e-01	8	ENSRNOG00000008716 ENSRNOG00000023337 ENSRNOG00000007515 ENSRNOG00000005964 ENSRNOG00000001581 ENSRNOG00000013658 ENSRNOG00000015336 ENSRNOG00000010392	1.59	0.851706
GO:0033674	positive regulation of kinase activity	biological_process	4/113	380/19765	1.414e-01	2.068e-01	4	ENSRNOG00000000321 ENSRNOG00000013867 ENSRNOG00000010392 ENSRNOG00000011130	1.84	0.849551
GO:0046649	lymphocyte activation	biological_process	5/113	499/19765	1.418e-01	2.072e-01	5	ENSRNOG00000009884 ENSRNOG00000000321 ENSRNOG00000020032 ENSRNOG00000017783 ENSRNOG00000020369	1.75	0.848324
GO:0007268	synaptic transmission	biological_process	5/113	500/19765	1.428e-01	2.086e-01	5	ENSRNOG00000014698 ENSRNOG00000000321 ENSRNOG00000012876 ENSRNOG00000018393 ENSRNOG00000010597	1.75	0.845272
GO:0071310	cellular response to organic substance	biological_process	14/113	1705/19765	1.436e-01	2.086e-01	14	ENSRNOG00000013867 ENSRNOG00000020369 ENSRNOG00000008716 ENSRNOG00000000321 ENSRNOG00000023546 ENSRNOG00000005964 ENSRNOG00000011130 ENSRNOG00000022141 ENSRNOG00000019048 ENSRNOG00000009884 ENSRNOG00000011705 ENSRNOG00000017783 ENSRNOG00000029148 ENSRNOG00000001128	1.44	0.842846
GO:0015630	microtubule cytoskeleton	cellular_component	8/113	891/19765	1.507e-01	2.167e-01	8	ENSRNOG00000005659 ENSRNOG00000027212 ENSRNOG00000008467 ENSRNOG00000034221 ENSRNOG00000011944 ENSRNOG00000002376 ENSRNOG00000007515 ENSRNOG00000017209	1.57	0.821887
GO:0043168	anion binding	molecular_function	19/113	2441/19765	1.510e-01	2.170e-01	19	ENSRNOG00000010362 ENSRNOG00000014575 ENSRNOG00000027066 ENSRNOG00000017783 ENSRNOG00000037688 ENSRNOG00000011573 ENSRNOG00000010262 ENSRNOG00000037687 ENSRNOG00000011944 ENSRNOG00000002412 ENSRNOG00000007515 ENSRNOG00000005659 ENSRNOG00000000956 ENSRNOG00000017209 ENSRNOG00000050647 ENSRNOG00000030022 ENSRNOG00000013867 ENSRNOG00000018399 ENSRNOG00000003400	1.36	0.821023
GO:0005912	adherens junction	cellular_component	4/113	389/19765	1.526e-01	2.189e-01	4	ENSRNOG00000023546 ENSRNOG00000012512 ENSRNOG00000002376 ENSRNOG00000007905	1.80	0.816445
GO:0008219	cell death	biological_process	13/113	1582/19765	1.540e-01	2.197e-01	13	ENSRNOG00000005659 ENSRNOG00000019048 ENSRNOG00000009884 ENSRNOG00000010392 ENSRNOG00000017783 ENSRNOG00000003338 ENSRNOG00000050647 ENSRNOG00000013658 ENSRNOG00000056487 ENSRNOG00000000321 ENSRNOG00000023337 ENSRNOG00000023546 ENSRNOG00000005964	1.44	0.812479
GO:0005815	microtubule organizing center	cellular_component	5/113	512/19765	1.557e-01	2.218e-01	5	ENSRNOG00000034221 ENSRNOG00000008467 ENSRNOG00000005659 ENSRNOG00000002376 ENSRNOG00000011944	1.71	0.807711
GO:0016310	phosphorylation	biological_process	15/113	1870/19765	1.558e-01	2.219e-01	15	ENSRNOG00000017783 ENSRNOG00000027066 ENSRNOG00000005659 ENSRNOG00000010392 ENSRNOG00000010362 ENSRNOG00000030022 ENSRNOG00000029148 ENSRNOG00000037688 ENSRNOG00000020369 ENSRNOG00000012512 ENSRNOG00000013867 ENSRNOG00000011130 ENSRNOG00000023546 ENSRNOG00000002412 ENSRNOG00000000321	1.40	0.807433
GO:0006915	apoptotic process	biological_process	12/113	1450/19765	1.593e-01	2.253e-01	12	ENSRNOG00000000321 ENSRNOG00000023337 ENSRNOG00000023546 ENSRNOG00000005964 ENSRNOG00000056487 ENSRNOG00000050647 ENSRNOG00000013658 ENSRNOG00000005659 ENSRNOG00000019048 ENSRNOG00000010392 ENSRNOG00000009884 ENSRNOG00000017783	1.45	0.797784
GO:0006796	phosphate-containing compound metabolic process	biological_process	20/113	2606/19765	1.593e-01	2.253e-01	20	ENSRNOG00000033299 ENSRNOG00000005659 ENSRNOG00000010392 ENSRNOG00000030022 ENSRNOG00000012512 ENSRNOG00000013867 ENSRNOG00000011130 ENSRNOG00000012481 ENSRNOG00000027066 ENSRNOG00000017783 ENSRNOG00000010362 ENSRNOG00000029148 ENSRNOG00000012989 ENSRNOG00000037688 ENSRNOG00000020369 ENSRNOG00000006858 ENSRNOG00000023546 ENSRNOG00000002412 ENSRNOG00000022141 ENSRNOG00000000321	1.34	0.797784
GO:0023014	signal transduction by phosphorylation	biological_process	6/113	642/19765	1.606e-01	2.258e-01	6	ENSRNOG00000013867 ENSRNOG00000010392 ENSRNOG00000017783 ENSRNOG00000020369 ENSRNOG00000000321 ENSRNOG00000002412	1.63	0.794254
GO:0055114	oxidation-reduction process	biological_process	8/113	911/19765	1.671e-01	2.336e-01	8	ENSRNOG00000015321 ENSRNOG00000003400 ENSRNOG00000005964 ENSRNOG00000016214 ENSRNOG00000020032 ENSRNOG00000056487 ENSRNOG00000019048 ENSRNOG00000002218	1.54	0.777024
GO:0033554	cellular response to stress	biological_process	12/113	1462/19765	1.671e-01	2.336e-01	12	ENSRNOG00000017783 ENSRNOG00000019048 ENSRNOG00000011074 ENSRNOG00000029148 ENSRNOG00000013658 ENSRNOG00000013916 ENSRNOG00000056487 ENSRNOG00000013867 ENSRNOG00000043451 ENSRNOG00000023546 ENSRNOG00000005964 ENSRNOG00000008716	1.44	0.777024
GO:0007166	cell surface receptor signaling pathway	biological_process	15/113	1893/19765	1.687e-01	2.352e-01	15	ENSRNOG00000012562 ENSRNOG00000039204 ENSRNOG00000010392 ENSRNOG00000010797 ENSRNOG00000017783 ENSRNOG00000037687 ENSRNOG00000000321 ENSRNOG00000022141 ENSRNOG00000023546 ENSRNOG00000005964 ENSRNOG00000010977 ENSRNOG00000007515 ENSRNOG00000023337 ENSRNOG00000007905 ENSRNOG00000020369	1.39	0.772885
GO:0006875	cellular metal ion homeostasis	biological_process	4/113	402/19765	1.696e-01	2.357e-01	4	ENSRNOG00000000321 ENSRNOG00000018250 ENSRNOG00000011130 ENSRNOG00000018393	1.74	0.770574
GO:0097367	carbohydrate derivative binding	molecular_function	16/113	2040/19765	1.698e-01	2.359e-01	16	ENSRNOG00000014575 ENSRNOG00000005659 ENSRNOG00000009884 ENSRNOG00000027066 ENSRNOG00000017783 ENSRNOG00000037688 ENSRNOG00000000956 ENSRNOG00000017209 ENSRNOG00000050647 ENSRNOG00000030022 ENSRNOG00000013867 ENSRNOG00000018399 ENSRNOG00000037687 ENSRNOG00000002376 ENSRNOG00000007515 ENSRNOG00000002412	1.37	0.770062
GO:0043086	negative regulation of catalytic activity	biological_process	6/113	654/19765	1.728e-01	2.393e-01	6	ENSRNOG00000018250 ENSRNOG00000001128 ENSRNOG00000023546 ENSRNOG00000050647 ENSRNOG00000010362 ENSRNOG00000017783	1.60	0.762456
GO:0034220	ion transmembrane transport	biological_process	8/113	920/19765	1.748e-01	2.413e-01	8	ENSRNOG00000051860 ENSRNOG00000021056 ENSRNOG00000012562 ENSRNOG00000001128 ENSRNOG00000054314 ENSRNOG00000019118 ENSRNOG00000033299 ENSRNOG00000014698	1.52	0.757459
GO:0012501	programmed cell death	biological_process	12/113	1476/19765	1.764e-01	2.428e-01	12	ENSRNOG00000000321 ENSRNOG00000005964 ENSRNOG00000023546 ENSRNOG00000023337 ENSRNOG00000056487 ENSRNOG00000013658 ENSRNOG00000050647 ENSRNOG00000010392 ENSRNOG00000009884 ENSRNOG00000019048 ENSRNOG00000005659 ENSRNOG00000017783	1.42	0.753501
GO:0006793	phosphorus metabolic process	biological_process	20/113	2642/19765	1.766e-01	2.429e-01	20	ENSRNOG00000005659 ENSRNOG00000010392 ENSRNOG00000033299 ENSRNOG00000030022 ENSRNOG00000013867 ENSRNOG00000012512 ENSRNOG00000012481 ENSRNOG00000011130 ENSRNOG00000010362 ENSRNOG00000027066 ENSRNOG00000017783 ENSRNOG00000037688 ENSRNOG00000029148 ENSRNOG00000012989 ENSRNOG00000006858 ENSRNOG00000020369 ENSRNOG00000000321 ENSRNOG00000023546 ENSRNOG00000002412 ENSRNOG00000022141	1.32	0.753009
GO:0006811	ion transport	biological_process	11/113	1336/19765	1.771e-01	2.435e-01	11	ENSRNOG00000021056 ENSRNOG00000051860 ENSRNOG00000010597 ENSRNOG00000012876 ENSRNOG00000014698 ENSRNOG00000012562 ENSRNOG00000001128 ENSRNOG00000012989 ENSRNOG00000054314 ENSRNOG00000033299 ENSRNOG00000019118	1.44	0.751781
GO:0010564	regulation of cell cycle process	biological_process	4/113	409/19765	1.791e-01	2.460e-01	4	ENSRNOG00000020369 ENSRNOG00000033389 ENSRNOG00000017783 ENSRNOG00000005659	1.71	0.746904
GO:0071417	cellular response to organonitrogen compound	biological_process	4/113	410/19765	1.805e-01	2.476e-01	4	ENSRNOG00000020369 ENSRNOG00000017783 ENSRNOG00000005964 ENSRNOG00000029148	1.71	0.743523
GO:0015267	channel activity	molecular_function	4/113	413/19765	1.847e-01	2.523e-01	4	ENSRNOG00000054314 ENSRNOG00000014698 ENSRNOG00000021056 ENSRNOG00000012562	1.69	0.733533
GO:0051051	negative regulation of transport	biological_process	4/113	413/19765	1.847e-01	2.523e-01	4	ENSRNOG00000010362 ENSRNOG00000010392 ENSRNOG00000017783 ENSRNOG00000018393	1.69	0.733533
GO:0042592	homeostatic process	biological_process	11/113	1347/19765	1.851e-01	2.526e-01	11	ENSRNOG00000019048 ENSRNOG00000009884 ENSRNOG00000054219 ENSRNOG00000018393 ENSRNOG00000000321 ENSRNOG00000018250 ENSRNOG00000011130 ENSRNOG00000005964 ENSRNOG00000023546 ENSRNOG00000043451 ENSRNOG00000007515	1.43	0.732594
GO:0051050	positive regulation of transport	biological_process	7/113	798/19765	1.858e-01	2.533e-01	7	ENSRNOG00000010392 ENSRNOG00000010362 ENSRNOG00000007515 ENSRNOG00000005964 ENSRNOG00000022141 ENSRNOG00000001128 ENSRNOG00000002376	1.53	0.730954
GO:0042981	regulation of apoptotic process	biological_process	10/113	1213/19765	1.899e-01	2.583e-01	10	ENSRNOG00000000321 ENSRNOG00000005964 ENSRNOG00000023546 ENSRNOG00000056487 ENSRNOG00000050647 ENSRNOG00000013658 ENSRNOG00000005659 ENSRNOG00000019048 ENSRNOG00000010392 ENSRNOG00000017783	1.44	0.721475
GO:0008285	negative regulation of cell proliferation	biological_process	5/113	542/19765	1.908e-01	2.588e-01	5	ENSRNOG00000017783 ENSRNOG00000003338 ENSRNOG00000019048 ENSRNOG00000001128 ENSRNOG00000000321	1.61	0.719422
GO:0007010	cytoskeleton organization	biological_process	8/113	940/19765	1.927e-01	2.612e-01	8	ENSRNOG00000011705 ENSRNOG00000012512 ENSRNOG00000010270 ENSRNOG00000005659 ENSRNOG00000052880 ENSRNOG00000013658 ENSRNOG00000008716 ENSRNOG00000002376	1.49	0.715118
GO:0005768	endosome	cellular_component	5/113	544/19765	1.933e-01	2.619e-01	5	ENSRNOG00000049223 ENSRNOG00000011944 ENSRNOG00000010362 ENSRNOG00000010597 ENSRNOG00000011705	1.61	0.713768
GO:0001501	skeletal system development	biological_process	4/113	424/19765	2.004e-01	2.692e-01	4	ENSRNOG00000037687 ENSRNOG00000010362 ENSRNOG00000017783 ENSRNOG00000001581	1.65	0.698102
GO:0019900	kinase binding	molecular_function	5/113	550/19765	2.008e-01	2.696e-01	5	ENSRNOG00000005964 ENSRNOG00000023546 ENSRNOG00000018250 ENSRNOG00000000321 ENSRNOG00000008716	1.59	0.697236
GO:0043067	regulation of programmed cell death	biological_process	10/113	1229/19765	2.029e-01	2.716e-01	10	ENSRNOG00000010392 ENSRNOG00000005659 ENSRNOG00000019048 ENSRNOG00000017783 ENSRNOG00000013658 ENSRNOG00000050647 ENSRNOG00000056487 ENSRNOG00000000321 ENSRNOG00000023546 ENSRNOG00000005964	1.42	0.692718
GO:0001932	regulation of protein phosphorylation	biological_process	9/113	1092/19765	2.055e-01	2.742e-01	9	ENSRNOG00000017783 ENSRNOG00000010362 ENSRNOG00000010392 ENSRNOG00000029148 ENSRNOG00000020369 ENSRNOG00000013867 ENSRNOG00000011130 ENSRNOG00000023546 ENSRNOG00000000321	1.44	0.687188
GO:0098797	plasma membrane protein complex	cellular_component	4/113	428/19765	2.063e-01	2.749e-01	4	ENSRNOG00000012562 ENSRNOG00000007905 ENSRNOG00000054314 ENSRNOG00000014698	1.63	0.685501
GO:0007420	brain development	biological_process	6/113	685/19765	2.066e-01	2.752e-01	6	ENSRNOG00000013658 ENSRNOG00000005964 ENSRNOG00000023337 ENSRNOG00000007515 ENSRNOG00000008716 ENSRNOG00000010392	1.53	0.68487
GO:0005813	centrosome	cellular_component	4/113	429/19765	2.078e-01	2.766e-01	4	ENSRNOG00000011944 ENSRNOG00000005659 ENSRNOG00000008467 ENSRNOG00000002376	1.63	0.682354
GO:0061024	membrane organization	biological_process	6/113	688/19765	2.100e-01	2.784e-01	6	ENSRNOG00000000321 ENSRNOG00000012562 ENSRNOG00000001128 ENSRNOG00000014698 ENSRNOG00000008481 ENSRNOG00000010362	1.53	0.677781
GO:0012505	endomembrane system	cellular_component	20/113	2727/19765	2.221e-01	2.922e-01	20	ENSRNOG00000008481 ENSRNOG00000010362 ENSRNOG00000010011 ENSRNOG00000037688 ENSRNOG00000012989 ENSRNOG00000020562 ENSRNOG00000006858 ENSRNOG00000002218 ENSRNOG00000004629 ENSRNOG00000049223 ENSRNOG00000011944 ENSRNOG00000007515 ENSRNOG00000016214 ENSRNOG00000011705 ENSRNOG00000015321 ENSRNOG00000027212 ENSRNOG00000010597 ENSRNOG00000002376 ENSRNOG00000003400 ENSRNOG00000010977	1.28	0.653451
GO:0031410	cytoplasmic vesicle	cellular_component	7/113	838/19765	2.272e-01	2.971e-01	7	ENSRNOG00000007515 ENSRNOG00000028545 ENSRNOG00000049223 ENSRNOG00000018399 ENSRNOG00000010597 ENSRNOG00000010362 ENSRNOG00000027212	1.46	0.643592
GO:0098609	cell-cell adhesion	biological_process	6/113	705/19765	2.302e-01	2.997e-01	6	ENSRNOG00000007905 ENSRNOG00000009884 ENSRNOG00000020369 ENSRNOG00000000321 ENSRNOG00000005964 ENSRNOG00000023546	1.49	0.637895
GO:0043227	membrane-bounded organelle	cellular_component	63/113	9541/19765	2.305e-01	3.000e-01	63	ENSRNOG00000020369 ENSRNOG00000012876 ENSRNOG00000020032 ENSRNOG00000002218 ENSRNOG00000006858 ENSRNOG00000023546 ENSRNOG00000007515 ENSRNOG00000028545 ENSRNOG00000022141 ENSRNOG00000008716 ENSRNOG00000011775 ENSRNOG00000019477 ENSRNOG00000002314 ENSRNOG00000008481 ENSRNOG00000012989 ENSRNOG00000037688 ENSRNOG00000002376 ENSRNOG00000025012 ENSRNOG00000053400 ENSRNOG00000054314 ENSRNOG00000004629 …	1.15	0.637329
GO:0034613	cellular protein localization	biological_process	10/113	1271/19765	2.392e-01	3.087e-01	10	ENSRNOG00000022141 ENSRNOG00000000321 ENSRNOG00000011944 ENSRNOG00000049223 ENSRNOG00000005659 ENSRNOG00000008481 ENSRNOG00000010362 ENSRNOG00000010392 ENSRNOG00000012562 ENSRNOG00000001128	1.38	0.621239
GO:0051641	cellular localization	biological_process	17/113	2308/19765	2.431e-01	3.127e-01	17	ENSRNOG00000039204 ENSRNOG00000017783 ENSRNOG00000008481 ENSRNOG00000010362 ENSRNOG00000005964 ENSRNOG00000022141 ENSRNOG00000008716 ENSRNOG00000011944 ENSRNOG00000000321 ENSRNOG00000049223 ENSRNOG00000012562 ENSRNOG00000001128 ENSRNOG00000013658 ENSRNOG00000005659 ENSRNOG00000010392 ENSRNOG00000002376 ENSRNOG00000018393	1.29	0.614215
GO:0030003	cellular cation homeostasis	biological_process	4/113	454/19765	2.467e-01	3.157e-01	4	ENSRNOG00000000321 ENSRNOG00000018250 ENSRNOG00000011130 ENSRNOG00000018393	1.54	0.607831
GO:0010638	positive regulation of organelle organization	biological_process	4/113	455/19765	2.483e-01	3.176e-01	4	ENSRNOG00000010362 ENSRNOG00000010392 ENSRNOG00000020369 ENSRNOG00000011705	1.54	0.605023
GO:0004672	protein kinase activity	molecular_function	5/113	588/19765	2.519e-01	3.220e-01	5	ENSRNOG00000005659 ENSRNOG00000027066 ENSRNOG00000012512 ENSRNOG00000002412 ENSRNOG00000030022	1.49	0.598772
GO:0060322	head development	biological_process	6/113	723/19765	2.525e-01	3.222e-01	6	ENSRNOG00000007515 ENSRNOG00000023337 ENSRNOG00000005964 ENSRNOG00000013658 ENSRNOG00000008716 ENSRNOG00000010392	1.45	0.597739
GO:0048732	gland development	biological_process	4/113	463/19765	2.614e-01	3.321e-01	4	ENSRNOG00000019048 ENSRNOG00000020369 ENSRNOG00000017783 ENSRNOG00000023337	1.51	0.582694
GO:0050801	ion homeostasis	biological_process	5/113	595/19765	2.619e-01	3.326e-01	5	ENSRNOG00000000321 ENSRNOG00000018250 ENSRNOG00000011130 ENSRNOG00000019048 ENSRNOG00000018393	1.47	0.581865
GO:0055082	cellular chemical homeostasis	biological_process	5/113	599/19765	2.678e-01	3.383e-01	5	ENSRNOG00000018250 ENSRNOG00000000321 ENSRNOG00000011130 ENSRNOG00000009884 ENSRNOG00000018393	1.46	0.572189
GO:0006873	cellular ion homeostasis	biological_process	4/113	467/19765	2.681e-01	3.385e-01	4	ENSRNOG00000018393 ENSRNOG00000011130 ENSRNOG00000018250 ENSRNOG00000000321	1.50	0.571703
GO:0006996	organelle organization	biological_process	20/113	2805/19765	2.697e-01	3.404e-01	20	ENSRNOG00000011705 ENSRNOG00000005659 ENSRNOG00000010392 ENSRNOG00000034221 ENSRNOG00000011074 ENSRNOG00000017209 ENSRNOG00000013658 ENSRNOG00000013916 ENSRNOG00000012512 ENSRNOG00000052880 ENSRNOG00000002376 ENSRNOG00000010270 ENSRNOG00000019048 ENSRNOG00000008481 ENSRNOG00000010362 ENSRNOG00000020369 ENSRNOG00000007515 ENSRNOG00000008716 ENSRNOG00000011944 ENSRNOG00000000321	1.25	0.569119
GO:0048523	negative regulation of cellular process	biological_process	25/113	3584/19765	2.726e-01	3.431e-01	25	ENSRNOG00000011130 ENSRNOG00000023337 ENSRNOG00000043451 ENSRNOG00000002376 ENSRNOG00000018393 ENSRNOG00000015336 ENSRNOG00000056487 ENSRNOG00000050647 ENSRNOG00000013658 ENSRNOG00000001128 ENSRNOG00000011705 ENSRNOG00000005659 ENSRNOG00000010392 ENSRNOG00000023546 ENSRNOG00000005964 ENSRNOG00000022141 ENSRNOG00000000321 ENSRNOG00000033389 ENSRNOG00000017783 ENSRNOG00000010270 ENSRNOG00000003338 …	1.22	0.564474
GO:0051726	regulation of cell cycle	biological_process	6/113	740/19765	2.746e-01	3.453e-01	6	ENSRNOG00000017783 ENSRNOG00000020369 ENSRNOG00000003338 ENSRNOG00000005659 ENSRNOG00000005964 ENSRNOG00000033389	1.42	0.561299
GO:0051046	regulation of secretion	biological_process	5/113	604/19765	2.751e-01	3.457e-01	5	ENSRNOG00000002376 ENSRNOG00000039204 ENSRNOG00000010392 ENSRNOG00000018393 ENSRNOG00000017783	1.45	0.560509
GO:0044092	negative regulation of molecular function	biological_process	7/113	880/19765	2.757e-01	3.450e-01	7	ENSRNOG00000017783 ENSRNOG00000005659 ENSRNOG00000010362 ENSRNOG00000023546 ENSRNOG00000050647 ENSRNOG00000001128 ENSRNOG00000018250	1.39	0.559563
GO:0042802	identical protein binding	molecular_function	8/113	1025/19765	2.796e-01	3.491e-01	8	ENSRNOG00000023546 ENSRNOG00000011130 ENSRNOG00000005964 ENSRNOG00000013658 ENSRNOG00000001128 ENSRNOG00000017783 ENSRNOG00000009884 ENSRNOG00000019048	1.37	0.553463
GO:0050790	regulation of catalytic activity	biological_process	13/113	1759/19765	2.815e-01	3.508e-01	13	ENSRNOG00000013321 ENSRNOG00000050647 ENSRNOG00000001128 ENSRNOG00000012989 ENSRNOG00000019048 ENSRNOG00000010362 ENSRNOG00000010392 ENSRNOG00000017783 ENSRNOG00000000321 ENSRNOG00000018250 ENSRNOG00000011130 ENSRNOG00000023546 ENSRNOG00000013867	1.29	0.550522
GO:0046903	secretion	biological_process	7/113	885/19765	2.818e-01	3.510e-01	7	ENSRNOG00000017783 ENSRNOG00000018393 ENSRNOG00000010362 ENSRNOG00000010392 ENSRNOG00000005964 ENSRNOG00000039204 ENSRNOG00000002376	1.38	0.550059
GO:0010941	regulation of cell death	biological_process	10/113	1317/19765	2.828e-01	3.521e-01	10	ENSRNOG00000000321 ENSRNOG00000005964 ENSRNOG00000023546 ENSRNOG00000056487 ENSRNOG00000050647 ENSRNOG00000013658 ENSRNOG00000005659 ENSRNOG00000019048 ENSRNOG00000010392 ENSRNOG00000017783	1.33	0.548521
GO:0001934	positive regulation of protein phosphorylation	biological_process	6/113	752/19765	2.908e-01	3.607e-01	6	ENSRNOG00000011130 ENSRNOG00000000321 ENSRNOG00000020369 ENSRNOG00000010392 ENSRNOG00000010362 ENSRNOG00000013867	1.40	0.536406
GO:0071407	cellular response to organic cyclic compound	biological_process	4/113	481/19765	2.921e-01	3.616e-01	4	ENSRNOG00000017783 ENSRNOG00000005964 ENSRNOG00000008716 ENSRNOG00000009884	1.45	0.534468
GO:0031226	intrinsic component of plasma membrane	cellular_component	10/113	1330/19765	2.959e-01	3.650e-01	10	ENSRNOG00000054314 ENSRNOG00000012562 ENSRNOG00000010392 ENSRNOG00000019118 ENSRNOG00000000321 ENSRNOG00000011006 ENSRNOG00000021056 ENSRNOG00000014698 ENSRNOG00000007905 ENSRNOG00000012876	1.32	0.528855
GO:0043167	ion binding	molecular_function	35/113	5208/19765	2.966e-01	3.654e-01	35	ENSRNOG00000007905 ENSRNOG00000002412 ENSRNOG00000011944 ENSRNOG00000027066 ENSRNOG00000017783 ENSRNOG00000010362 ENSRNOG00000008467 ENSRNOG00000014575 ENSRNOG00000018399 ENSRNOG00000010597 ENSRNOG00000017328 ENSRNOG00000015336 ENSRNOG00000013867 ENSRNOG00000014698 ENSRNOG00000003400 ENSRNOG00000018250 ENSRNOG00000005659 ENSRNOG00000001128 ENSRNOG00000050647 ENSRNOG00000015321 ENSRNOG00000030022 …	1.18	0.527829
GO:0042325	regulation of phosphorylation	biological_process	9/113	1185/19765	2.971e-01	3.658e-01	9	ENSRNOG00000029148 ENSRNOG00000017783 ENSRNOG00000010392 ENSRNOG00000010362 ENSRNOG00000011130 ENSRNOG00000023546 ENSRNOG00000000321 ENSRNOG00000020369 ENSRNOG00000013867	1.33	0.527097
GO:0045184	establishment of protein localization	biological_process	11/113	1487/19765	3.051e-01	3.729e-01	11	ENSRNOG00000018393 ENSRNOG00000022141 ENSRNOG00000000321 ENSRNOG00000049223 ENSRNOG00000017783 ENSRNOG00000010392 ENSRNOG00000010362 ENSRNOG00000008481 ENSRNOG00000001128 ENSRNOG00000012562 ENSRNOG00000000956	1.29	0.515558
GO:0032386	regulation of intracellular transport	biological_process	4/113	491/19765	3.097e-01	3.775e-01	4	ENSRNOG00000008716 ENSRNOG00000008481 ENSRNOG00000010392 ENSRNOG00000022141	1.42	0.509059
GO:0071396	cellular response to lipid	biological_process	4/113	491/19765	3.097e-01	3.775e-01	4	ENSRNOG00000008716 ENSRNOG00000001128 ENSRNOG00000017783 ENSRNOG00000005964	1.42	0.509059
GO:0046983	protein dimerization activity	molecular_function	8/113	1053/19765	3.121e-01	3.795e-01	8	ENSRNOG00000005964 ENSRNOG00000008716 ENSRNOG00000007905 ENSRNOG00000052880 ENSRNOG00000001128 ENSRNOG00000028975 ENSRNOG00000013658 ENSRNOG00000009884	1.33	0.505706
GO:0005975	carbohydrate metabolic process	biological_process	5/113	632/19765	3.181e-01	3.863e-01	5	ENSRNOG00000020369 ENSRNOG00000016214 ENSRNOG00000031067 ENSRNOG00000015867 ENSRNOG00000002218	1.38	0.497436
GO:0060341	regulation of cellular localization	biological_process	8/113	1063/19765	3.241e-01	3.929e-01	8	ENSRNOG00000002376 ENSRNOG00000008716 ENSRNOG00000022141 ENSRNOG00000018393 ENSRNOG00000039204 ENSRNOG00000010392 ENSRNOG00000008481 ENSRNOG00000017783	1.32	0.489321
GO:0031328	positive regulation of cellular biosynthetic process	biological_process	11/113	1513/19765	3.310e-01	4.003e-01	11	ENSRNOG00000017783 ENSRNOG00000010392 ENSRNOG00000019048 ENSRNOG00000001128 ENSRNOG00000001581 ENSRNOG00000000956 ENSRNOG00000020369 ENSRNOG00000013867 ENSRNOG00000005964 ENSRNOG00000011130 ENSRNOG00000023546	1.27	0.480172
GO:1903047	mitotic cell cycle process	biological_process	4/113	503/19765	3.315e-01	4.008e-01	4	ENSRNOG00000005659 ENSRNOG00000002376 ENSRNOG00000017209 ENSRNOG00000020369	1.39	0.479516
GO:0016301	kinase activity	molecular_function	6/113	785/19765	3.374e-01	4.068e-01	6	ENSRNOG00000030022 ENSRNOG00000002412 ENSRNOG00000037688 ENSRNOG00000027066 ENSRNOG00000012512 ENSRNOG00000005659	1.34	0.471855
GO:0042327	positive regulation of phosphorylation	biological_process	6/113	789/19765	3.432e-01	4.130e-01	6	ENSRNOG00000010362 ENSRNOG00000010392 ENSRNOG00000013867 ENSRNOG00000020369 ENSRNOG00000000321 ENSRNOG00000011130	1.33	0.464453
GO:0019953	sexual reproduction	biological_process	5/113	654/19765	3.537e-01	4.242e-01	5	ENSRNOG00000049223 ENSRNOG00000001581 ENSRNOG00000027212 ENSRNOG00000019477 ENSRNOG00000026420	1.34	0.451365
GO:0010557	positive regulation of macromolecule biosynthetic process	biological_process	10/113	1395/19765	3.656e-01	4.361e-01	10	ENSRNOG00000013867 ENSRNOG00000020369 ENSRNOG00000018393 ENSRNOG00000005964 ENSRNOG00000023546 ENSRNOG00000010392 ENSRNOG00000017783 ENSRNOG00000000956 ENSRNOG00000001581 ENSRNOG00000001128	1.25	0.436994
GO:0043269	regulation of ion transport	biological_process	4/113	523/19765	3.690e-01	4.397e-01	4	ENSRNOG00000054314 ENSRNOG00000012562 ENSRNOG00000001128 ENSRNOG00000021056	1.34	0.432974
GO:0005622	intracellular	cellular_component	75/113	11927/19765	3.751e-01	4.462e-01	75	ENSRNOG00000015321 ENSRNOG00000000956 ENSRNOG00000013916 ENSRNOG00000011678 ENSRNOG00000011705 ENSRNOG00000016214 ENSRNOG00000043451 ENSRNOG00000003400 ENSRNOG00000018250 ENSRNOG00000010597 ENSRNOG00000018399 ENSRNOG00000013867 ENSRNOG00000015336 ENSRNOG00000020562 ENSRNOG00000028975 ENSRNOG00000010011 ENSRNOG00000017783 ENSRNOG00000009884 ENSRNOG00000008467 ENSRNOG00000004629 ENSRNOG00000007905 …	1.10	0.425853
GO:0006955	immune response	biological_process	7/113	957/19765	3.764e-01	4.476e-01	7	ENSRNOG00000000321 ENSRNOG00000005964 ENSRNOG00000050647 ENSRNOG00000039204 ENSRNOG00000033389 ENSRNOG00000009884 ENSRNOG00000020369	1.28	0.42435
GO:0009967	positive regulation of signal transduction	biological_process	8/113	1107/19765	3.794e-01	4.503e-01	8	ENSRNOG00000017783 ENSRNOG00000010797 ENSRNOG00000010392 ENSRNOG00000009884 ENSRNOG00000020369 ENSRNOG00000013867 ENSRNOG00000000321 ENSRNOG00000037687	1.26	0.420903
GO:0008289	lipid binding	molecular_function	4/113	531/19765	3.845e-01	4.558e-01	4	ENSRNOG00000011944 ENSRNOG00000010011 ENSRNOG00000018399 ENSRNOG00000010362	1.32	0.415104
GO:0036094	small molecule binding	molecular_function	17/113	2493/19765	3.846e-01	4.557e-01	17	ENSRNOG00000000956 ENSRNOG00000025012 ENSRNOG00000030022 ENSRNOG00000050647 ENSRNOG00000017209 ENSRNOG00000005659 ENSRNOG00000003400 ENSRNOG00000018399 ENSRNOG00000010597 ENSRNOG00000010011 ENSRNOG00000045569 ENSRNOG00000037688 ENSRNOG00000002314 ENSRNOG00000014575 ENSRNOG00000027066 ENSRNOG00000002412 ENSRNOG00000007515	1.19	0.414991
GO:0007267	cell-cell signaling	biological_process	6/113	817/19765	3.855e-01	4.566e-01	6	ENSRNOG00000000321 ENSRNOG00000017783 ENSRNOG00000010597 ENSRNOG00000012876 ENSRNOG00000018393 ENSRNOG00000014698	1.28	0.413976
GO:0030855	epithelial cell differentiation	biological_process	4/113	534/19765	3.903e-01	4.612e-01	4	ENSRNOG00000017328 ENSRNOG00000010392 ENSRNOG00000054219 ENSRNOG00000000321	1.31	0.408601
GO:0071944	cell periphery	cellular_component	31/113	4763/19765	4.088e-01	4.803e-01	31	ENSRNOG00000052880 ENSRNOG00000002376 ENSRNOG00000019118 ENSRNOG00000030788 ENSRNOG00000034221 ENSRNOG00000017209 ENSRNOG00000054314 ENSRNOG00000012876 ENSRNOG00000021056 ENSRNOG00000023546 ENSRNOG00000028545 ENSRNOG00000000321 ENSRNOG00000054219 ENSRNOG00000011775 ENSRNOG00000012989 ENSRNOG00000010597 ENSRNOG00000018399 ENSRNOG00000013867 ENSRNOG00000014698 ENSRNOG00000010392 ENSRNOG00000050647 …	1.14	0.388489
GO:0005887	integral component of plasma membrane	cellular_component	9/113	1281/19765	4.099e-01	4.814e-01	9	ENSRNOG00000012562 ENSRNOG00000054314 ENSRNOG00000019118 ENSRNOG00000010392 ENSRNOG00000011006 ENSRNOG00000021056 ENSRNOG00000012876 ENSRNOG00000014698 ENSRNOG00000007905	1.23	0.387322
GO:0008104	protein localization	biological_process	13/113	1900/19765	4.144e-01	4.860e-01	13	ENSRNOG00000000956 ENSRNOG00000001128 ENSRNOG00000012562 ENSRNOG00000010362 ENSRNOG00000008481 ENSRNOG00000010392 ENSRNOG00000005659 ENSRNOG00000017783 ENSRNOG00000049223 ENSRNOG00000000321 ENSRNOG00000011944 ENSRNOG00000022141 ENSRNOG00000018393	1.20	0.38258
GO:0046907	intracellular transport	biological_process	10/113	1440/19765	4.180e-01	4.896e-01	10	ENSRNOG00000010362 ENSRNOG00000008481 ENSRNOG00000010392 ENSRNOG00000013658 ENSRNOG00000001128 ENSRNOG00000022141 ENSRNOG00000005964 ENSRNOG00000049223 ENSRNOG00000000321 ENSRNOG00000008716	1.21	0.378824
GO:0016773	phosphotransferase activity, alcohol group as acceptor	molecular_function	5/113	693/19765	4.206e-01	4.922e-01	5	ENSRNOG00000027066 ENSRNOG00000012512 ENSRNOG00000005659 ENSRNOG00000030022 ENSRNOG00000002412	1.26	0.376131
GO:0006886	intracellular protein transport	biological_process	6/113	841/19765	4.232e-01	4.951e-01	6	ENSRNOG00000022141 ENSRNOG00000001128 ENSRNOG00000000321 ENSRNOG00000049223 ENSRNOG00000010392 ENSRNOG00000010362	1.25	0.373454
GO:0030001	metal ion transport	biological_process	5/113	697/19765	4.277e-01	4.997e-01	5	ENSRNOG00000001128 ENSRNOG00000012562 ENSRNOG00000021056 ENSRNOG00000054314 ENSRNOG00000019118	1.25	0.368861
GO:0032870	cellular response to hormone stimulus	biological_process	4/113	555/19765	4.321e-01	5.037e-01	4	ENSRNOG00000020369 ENSRNOG00000017783 ENSRNOG00000005964 ENSRNOG00000008716	1.26	0.364416
GO:0019725	cellular homeostasis	biological_process	5/113	700/19765	4.330e-01	5.045e-01	5	ENSRNOG00000018393 ENSRNOG00000009884 ENSRNOG00000011130 ENSRNOG00000018250 ENSRNOG00000000321	1.25	0.363512
GO:0043408	regulation of MAPK cascade	biological_process	4/113	557/19765	4.361e-01	5.079e-01	4	ENSRNOG00000013867 ENSRNOG00000017783 ENSRNOG00000020369 ENSRNOG00000000321	1.26	0.360414
GO:0043229	intracellular organelle	cellular_component	61/113	9754/19765	4.386e-01	5.095e-01	61	ENSRNOG00000030022 ENSRNOG00000050647 ENSRNOG00000001128 ENSRNOG00000013658 ENSRNOG00000005659 ENSRNOG00000010392 ENSRNOG00000010977 ENSRNOG00000027212 ENSRNOG00000001581 ENSRNOG00000014575 ENSRNOG00000010362 ENSRNOG00000031641 ENSRNOG00000002412 ENSRNOG00000011944 ENSRNOG00000017209 ENSRNOG00000033299 ENSRNOG00000011130 ENSRNOG00000052880 ENSRNOG00000056487 ENSRNOG00000010270 ENSRNOG00000019048 …	1.09	0.357931
GO:0051649	establishment of localization in cell	biological_process	11/113	1617/19765	4.449e-01	5.162e-01	11	ENSRNOG00000005964 ENSRNOG00000022141 ENSRNOG00000000321 ENSRNOG00000008716 ENSRNOG00000002376 ENSRNOG00000049223 ENSRNOG00000008481 ENSRNOG00000010362 ENSRNOG00000010392 ENSRNOG00000013658 ENSRNOG00000001128	1.19	0.351738
GO:0007049	cell cycle	biological_process	8/113	1167/19765	4.608e-01	5.321e-01	8	ENSRNOG00000020369 ENSRNOG00000005964 ENSRNOG00000002376 ENSRNOG00000017783 ENSRNOG00000003338 ENSRNOG00000005659 ENSRNOG00000017209 ENSRNOG00000033389	1.20	0.336488
GO:0050896	response to stimulus	biological_process	51/113	8172/19765	4.782e-01	5.507e-01	51	ENSRNOG00000025012 ENSRNOG00000017209 ENSRNOG00000013321 ENSRNOG00000033299 ENSRNOG00000011074 ENSRNOG00000030788 ENSRNOG00000023337 ENSRNOG00000011130 ENSRNOG00000002376 ENSRNOG00000056487 ENSRNOG00000019048 ENSRNOG00000022141 ENSRNOG00000007515 ENSRNOG00000005964 ENSRNOG00000023546 ENSRNOG00000008716 ENSRNOG00000037687 ENSRNOG00000000321 ENSRNOG00000020369 ENSRNOG00000005930 ENSRNOG00000020032 …	1.09	0.32039
GO:0030234	enzyme regulator activity	molecular_function	5/113	731/19765	4.896e-01	5.626e-01	5	ENSRNOG00000010362 ENSRNOG00000010392 ENSRNOG00000000321 ENSRNOG00000023546 ENSRNOG00000001128	1.20	0.310159
GO:1902533	positive regulation of intracellular signal transduction	biological_process	5/113	732/19765	4.914e-01	5.637e-01	5	ENSRNOG00000010392 ENSRNOG00000009884 ENSRNOG00000013867 ENSRNOG00000020369 ENSRNOG00000000321	1.19	0.308565
GO:0034622	cellular macromolecular complex assembly	biological_process	5/113	736/19765	4.989e-01	5.706e-01	5	ENSRNOG00000013658 ENSRNOG00000017209 ENSRNOG00000002376 ENSRNOG00000011705 ENSRNOG00000010392	1.19	0.301986
GO:0048878	chemical homeostasis	biological_process	6/113	904/19765	5.281e-01	5.997e-01	6	ENSRNOG00000018250 ENSRNOG00000000321 ENSRNOG00000011130 ENSRNOG00000009884 ENSRNOG00000019048 ENSRNOG00000018393	1.16	0.277284
GO:0015031	protein transport	biological_process	9/113	1376/19765	5.362e-01	6.081e-01	9	ENSRNOG00000000956 ENSRNOG00000001128 ENSRNOG00000010392 ENSRNOG00000010362 ENSRNOG00000017783 ENSRNOG00000000321 ENSRNOG00000049223 ENSRNOG00000022141 ENSRNOG00000018393	1.14	0.270673
GO:0032940	secretion by cell	biological_process	5/113	759/19765	5.423e-01	6.145e-01	5	ENSRNOG00000005964 ENSRNOG00000039204 ENSRNOG00000002376 ENSRNOG00000017783 ENSRNOG00000018393	1.15	0.26576
GO:0000278	mitotic cell cycle	biological_process	4/113	608/19765	5.428e-01	6.148e-01	4	ENSRNOG00000005659 ENSRNOG00000020369 ENSRNOG00000002376 ENSRNOG00000017209	1.15	0.26536
GO:0044822	poly(A) RNA binding	molecular_function	7/113	1073/19765	5.518e-01	6.245e-01	7	ENSRNOG00000010362 ENSRNOG00000031641 ENSRNOG00000009884 ENSRNOG00000014575 ENSRNOG00000023546 ENSRNOG00000031061 ENSRNOG00000004629	1.14	0.258218
GO:0031401	positive regulation of protein modification process	biological_process	6/113	918/19765	5.523e-01	6.248e-01	6	ENSRNOG00000020369 ENSRNOG00000013867 ENSRNOG00000010392 ENSRNOG00000010362 ENSRNOG00000011130 ENSRNOG00000000321	1.14	0.257825
GO:0045893	positive regulation of transcription, DNA-templated	biological_process	8/113	1232/19765	5.554e-01	6.277e-01	8	ENSRNOG00000013867 ENSRNOG00000020369 ENSRNOG00000005964 ENSRNOG00000010392 ENSRNOG00000017783 ENSRNOG00000000956 ENSRNOG00000001128 ENSRNOG00000001581	1.14	0.255394
GO:0016772	transferase activity, transferring phosphorus-containing groups	molecular_function	6/113	924/19765	5.628e-01	6.350e-01	6	ENSRNOG00000037688 ENSRNOG00000002412 ENSRNOG00000030022 ENSRNOG00000005659 ENSRNOG00000012512 ENSRNOG00000027066	1.14	0.249646
GO:0051223	regulation of protein transport	biological_process	4/113	618/19765	5.643e-01	6.362e-01	4	ENSRNOG00000022141 ENSRNOG00000018393 ENSRNOG00000017783 ENSRNOG00000010392	1.13	0.24849
GO:0051174	regulation of phosphorus metabolic process	biological_process	9/113	1405/19765	5.770e-01	6.502e-01	9	ENSRNOG00000000321 ENSRNOG00000011130 ENSRNOG00000023546 ENSRNOG00000013867 ENSRNOG00000020369 ENSRNOG00000029148 ENSRNOG00000010362 ENSRNOG00000010392 ENSRNOG00000017783	1.12	0.238824
GO:0009987	cellular process	biological_process	89/113	14786/19765	5.817e-01	6.550e-01	89	ENSRNOG00000002376 ENSRNOG00000012512 ENSRNOG00000025012 ENSRNOG00000013321 ENSRNOG00000054314 ENSRNOG00000034221 ENSRNOG00000030788 ENSRNOG00000022141 ENSRNOG00000023546 ENSRNOG00000007515 ENSRNOG00000008716 ENSRNOG00000012876 ENSRNOG00000020369 ENSRNOG00000006858 ENSRNOG00000002218 ENSRNOG00000020032 ENSRNOG00000012989 ENSRNOG00000037688 ENSRNOG00000019477 ENSRNOG00000008481 ENSRNOG00000003400 …	1.05	0.235301
GO:0036211	protein modification process	biological_process	19/113	3069/19765	6.205e-01	6.972e-01	19	ENSRNOG00000029148 ENSRNOG00000008467 ENSRNOG00000010362 ENSRNOG00000017783 ENSRNOG00000027066 ENSRNOG00000000321 ENSRNOG00000023546 ENSRNOG00000002412 ENSRNOG00000022141 ENSRNOG00000006858 ENSRNOG00000004629 ENSRNOG00000020369 ENSRNOG00000030022 ENSRNOG00000005659 ENSRNOG00000010392 ENSRNOG00000012481 ENSRNOG00000011130 ENSRNOG00000013867 ENSRNOG00000012512	1.08	0.207258
GO:0006464	cellular protein modification process	biological_process	19/113	3069/19765	6.205e-01	6.972e-01	19	ENSRNOG00000020369 ENSRNOG00000004629 ENSRNOG00000006858 ENSRNOG00000022141 ENSRNOG00000002412 ENSRNOG00000023546 ENSRNOG00000000321 ENSRNOG00000027066 ENSRNOG00000017783 ENSRNOG00000008467 ENSRNOG00000010362 ENSRNOG00000029148 ENSRNOG00000012512 ENSRNOG00000013867 ENSRNOG00000011130 ENSRNOG00000012481 ENSRNOG00000010392 ENSRNOG00000005659 ENSRNOG00000030022	1.08	0.207258
GO:0005730	nucleolus	cellular_component	4/113	659/19765	6.542e-01	7.329e-01	4	ENSRNOG00000037688 ENSRNOG00000000956 ENSRNOG00000056487 ENSRNOG00000013867	1.06	0.184289
GO:0070201	regulation of establishment of protein localization	biological_process	4/113	660/19765	6.564e-01	7.347e-01	4	ENSRNOG00000010392 ENSRNOG00000017783 ENSRNOG00000018393 ENSRNOG00000022141	1.06	0.182831
GO:0016020	membrane	cellular_component	55/113	9170/19765	6.589e-01	7.372e-01	55	ENSRNOG00000011944 ENSRNOG00000028083 ENSRNOG00000010362 ENSRNOG00000003338 ENSRNOG00000027212 ENSRNOG00000014698 ENSRNOG00000001915 ENSRNOG00000012562 ENSRNOG00000001128 ENSRNOG00000052226 ENSRNOG00000050647 ENSRNOG00000010392 ENSRNOG00000012608 ENSRNOG00000049223 ENSRNOG00000000321 ENSRNOG00000021056 ENSRNOG00000051860 ENSRNOG00000015867 ENSRNOG00000019048 ENSRNOG00000054219 ENSRNOG00000052880 …	1.05	0.18118
GO:0017111	nucleoside-triphosphatase activity	molecular_function	4/113	662/19765	6.608e-01	7.390e-01	4	ENSRNOG00000017209 ENSRNOG00000007515 ENSRNOG00000051860 ENSRNOG00000030022	1.06	0.17993
GO:0045892	negative regulation of transcription, DNA-templated	biological_process	6/113	985/19765	6.716e-01	7.505e-01	6	ENSRNOG00000010392 ENSRNOG00000005659 ENSRNOG00000019477 ENSRNOG00000017783 ENSRNOG00000011130 ENSRNOG00000005964	1.07	0.172889
GO:0005623	cell	cellular_component	88/113	14844/19765	6.832e-01	7.631e-01	88	ENSRNOG00000002376 ENSRNOG00000017473 ENSRNOG00000012512 ENSRNOG00000025012 ENSRNOG00000013321 ENSRNOG00000054314 ENSRNOG00000034221 ENSRNOG00000030788 ENSRNOG00000022141 ENSRNOG00000023546 ENSRNOG00000007515 ENSRNOG00000028545 ENSRNOG00000008716 ENSRNOG00000012876 ENSRNOG00000002218 ENSRNOG00000006858 ENSRNOG00000020032 ENSRNOG00000012989 ENSRNOG00000037688 ENSRNOG00000011775 ENSRNOG00000019477 …	1.04	0.165452
GO:0006629	lipid metabolic process	biological_process	6/113	997/19765	6.934e-01	7.742e-01	6	ENSRNOG00000005964 ENSRNOG00000021619 ENSRNOG00000012989 ENSRNOG00000013867 ENSRNOG00000006858 ENSRNOG00000020369	1.05	0.159016
GO:0005886	plasma membrane	cellular_component	28/113	4654/19765	6.945e-01	7.751e-01	28	ENSRNOG00000052880 ENSRNOG00000034221 ENSRNOG00000030788 ENSRNOG00000019118 ENSRNOG00000054314 ENSRNOG00000012876 ENSRNOG00000000321 ENSRNOG00000028545 ENSRNOG00000021056 ENSRNOG00000023546 ENSRNOG00000011775 ENSRNOG00000054219 ENSRNOG00000012989 ENSRNOG00000014698 ENSRNOG00000018399 ENSRNOG00000010597 ENSRNOG00000010392 ENSRNOG00000011678 ENSRNOG00000001128 ENSRNOG00000012562 ENSRNOG00000050647 …	1.05	0.158328
GO:1903507	negative regulation of nucleic acid-templated transcription	biological_process	6/113	1002/19765	7.025e-01	7.834e-01	6	ENSRNOG00000011130 ENSRNOG00000005964 ENSRNOG00000005659 ENSRNOG00000010392 ENSRNOG00000017783 ENSRNOG00000019477	1.05	0.153354
GO:0043234	protein complex	cellular_component	21/113	3488/19765	7.042e-01	7.850e-01	21	ENSRNOG00000006858 ENSRNOG00000031628 ENSRNOG00000007905 ENSRNOG00000049223 ENSRNOG00000051860 ENSRNOG00000007515 ENSRNOG00000005964 ENSRNOG00000023546 ENSRNOG00000010362 ENSRNOG00000010270 ENSRNOG00000028975 ENSRNOG00000014698 ENSRNOG00000018250 ENSRNOG00000002376 ENSRNOG00000005659 ENSRNOG00000033299 ENSRNOG00000054314 ENSRNOG00000012562 ENSRNOG00000013658 ENSRNOG00000030022 ENSRNOG00000050647	1.05	0.152304
GO:0006355	regulation of transcription, DNA-templated	biological_process	16/113	2664/19765	7.179e-01	7.999e-01	16	ENSRNOG00000001581 ENSRNOG00000017783 ENSRNOG00000019477 ENSRNOG00000019048 ENSRNOG00000005964 ENSRNOG00000022141 ENSRNOG00000049223 ENSRNOG00000020369 ENSRNOG00000001128 ENSRNOG00000000956 ENSRNOG00000005659 ENSRNOG00000010392 ENSRNOG00000031478 ENSRNOG00000011130 ENSRNOG00000013867 ENSRNOG00000015336	1.05	0.143936
GO:1902679	negative regulation of RNA biosynthetic process	biological_process	6/113	1015/19765	7.262e-01	8.088e-01	6	ENSRNOG00000011130 ENSRNOG00000005964 ENSRNOG00000005659 ENSRNOG00000010392 ENSRNOG00000017783 ENSRNOG00000019477	1.03	0.138944
GO:0019637	organophosphate metabolic process	biological_process	5/113	859/19765	7.390e-01	8.227e-01	5	ENSRNOG00000006858 ENSRNOG00000033299 ENSRNOG00000037688 ENSRNOG00000012989 ENSRNOG00000011130	1.02	0.131356
GO:1903506	regulation of nucleic acid-templated transcription	biological_process	16/113	2685/19765	7.413e-01	8.249e-01	16	ENSRNOG00000000956 ENSRNOG00000001128 ENSRNOG00000010392 ENSRNOG00000005659 ENSRNOG00000011130 ENSRNOG00000031478 ENSRNOG00000013867 ENSRNOG00000015336 ENSRNOG00000001581 ENSRNOG00000019048 ENSRNOG00000019477 ENSRNOG00000017783 ENSRNOG00000049223 ENSRNOG00000022141 ENSRNOG00000005964 ENSRNOG00000020369	1.04	0.130006
GO:0005524	ATP binding	molecular_function	8/113	1353/19765	7.429e-01	8.264e-01	8	ENSRNOG00000027066 ENSRNOG00000005659 ENSRNOG00000014575 ENSRNOG00000030022 ENSRNOG00000050647 ENSRNOG00000037688 ENSRNOG00000007515 ENSRNOG00000002412	1.03	0.12907
GO:2001141	regulation of RNA biosynthetic process	biological_process	16/113	2691/19765	7.480e-01	8.317e-01	16	ENSRNOG00000019477 ENSRNOG00000017783 ENSRNOG00000019048 ENSRNOG00000001581 ENSRNOG00000020369 ENSRNOG00000022141 ENSRNOG00000005964 ENSRNOG00000049223 ENSRNOG00000010392 ENSRNOG00000005659 ENSRNOG00000001128 ENSRNOG00000000956 ENSRNOG00000015336 ENSRNOG00000013867 ENSRNOG00000031478 ENSRNOG00000011130	1.04	0.126098
GO:0006357	regulation of transcription from RNA polymerase II promoter	biological_process	9/113	1529/19765	7.589e-01	8.435e-01	9	ENSRNOG00000005964 ENSRNOG00000022141 ENSRNOG00000013867 ENSRNOG00000020369 ENSRNOG00000001581 ENSRNOG00000005659 ENSRNOG00000019048 ENSRNOG00000010392 ENSRNOG00000017783	1.03	0.119815
GO:0001883	purine nucleoside binding	molecular_function	10/113	1703/19765	7.696e-01	8.550e-01	10	ENSRNOG00000002412 ENSRNOG00000007515 ENSRNOG00000027066 ENSRNOG00000014575 ENSRNOG00000005659 ENSRNOG00000017209 ENSRNOG00000050647 ENSRNOG00000030022 ENSRNOG00000037688 ENSRNOG00000000956	1.03	0.113735
GO:0032549	ribonucleoside binding	molecular_function	10/113	1703/19765	7.696e-01	8.550e-01	10	ENSRNOG00000017209 ENSRNOG00000050647 ENSRNOG00000030022 ENSRNOG00000037688 ENSRNOG00000000956 ENSRNOG00000027066 ENSRNOG00000014575 ENSRNOG00000005659 ENSRNOG00000007515 ENSRNOG00000002412	1.03	0.113735
GO:0043085	positive regulation of catalytic activity	biological_process	6/113	1039/19765	7.701e-01	8.548e-01	6	ENSRNOG00000000321 ENSRNOG00000011130 ENSRNOG00000013867 ENSRNOG00000013321 ENSRNOG00000012989 ENSRNOG00000010392	1.01	0.113453
GO:0001882	nucleoside binding	molecular_function	10/113	1709/19765	7.782e-01	8.635e-01	10	ENSRNOG00000005659 ENSRNOG00000014575 ENSRNOG00000027066 ENSRNOG00000037688 ENSRNOG00000000956 ENSRNOG00000030022 ENSRNOG00000050647 ENSRNOG00000017209 ENSRNOG00000002412 ENSRNOG00000007515	1.02	0.108909
GO:0000166	nucleotide binding	molecular_function	13/113	2213/19765	7.790e-01	8.640e-01	13	ENSRNOG00000003400 ENSRNOG00000005659 ENSRNOG00000000956 ENSRNOG00000030022 ENSRNOG00000050647 ENSRNOG00000017209 ENSRNOG00000002412 ENSRNOG00000007515 ENSRNOG00000002314 ENSRNOG00000014575 ENSRNOG00000027066 ENSRNOG00000045569 ENSRNOG00000037688	1.03	0.108463
GO:0035556	intracellular signal transduction	biological_process	12/113	2046/19765	7.804e-01	8.652e-01	12	ENSRNOG00000013321 ENSRNOG00000000956 ENSRNOG00000009884 ENSRNOG00000010392 ENSRNOG00000019048 ENSRNOG00000017783 ENSRNOG00000027066 ENSRNOG00000000321 ENSRNOG00000002412 ENSRNOG00000023546 ENSRNOG00000013867 ENSRNOG00000020369	1.03	0.107683
GO:0030554	adenyl nucleotide binding	molecular_function	8/113	1385/19765	7.938e-01	8.797e-01	8	ENSRNOG00000007515 ENSRNOG00000002412 ENSRNOG00000014575 ENSRNOG00000005659 ENSRNOG00000027066 ENSRNOG00000037688 ENSRNOG00000050647 ENSRNOG00000030022	1.01	0.100289
GO:0009893	positive regulation of metabolic process	biological_process	17/113	2905/19765	7.980e-01	8.840e-01	17	ENSRNOG00000001128 ENSRNOG00000000956 ENSRNOG00000013321 ENSRNOG00000010392 ENSRNOG00000011130 ENSRNOG00000018393 ENSRNOG00000013867 ENSRNOG00000001581 ENSRNOG00000012989 ENSRNOG00000017783 ENSRNOG00000019048 ENSRNOG00000010362 ENSRNOG00000005964 ENSRNOG00000023546 ENSRNOG00000000321 ENSRNOG00000020369 ENSRNOG00000006858	1.02	0.0979971
GO:0017076	purine nucleotide binding	molecular_function	10/113	1733/19765	8.124e-01	8.996e-01	10	ENSRNOG00000007515 ENSRNOG00000002412 ENSRNOG00000037688 ENSRNOG00000000956 ENSRNOG00000030022 ENSRNOG00000017209 ENSRNOG00000050647 ENSRNOG00000005659 ENSRNOG00000014575 ENSRNOG00000027066	1.01	0.0902301
GO:0006351	transcription, DNA-templated	biological_process	16/113	2749/19765	8.132e-01	9.001e-01	16	ENSRNOG00000049223 ENSRNOG00000022141 ENSRNOG00000005964 ENSRNOG00000020369 ENSRNOG00000001581 ENSRNOG00000019048 ENSRNOG00000019477 ENSRNOG00000017783 ENSRNOG00000031478 ENSRNOG00000011130 ENSRNOG00000015336 ENSRNOG00000013867 ENSRNOG00000000956 ENSRNOG00000001128 ENSRNOG00000010392 ENSRNOG00000005659	1.02	0.0898026
GO:0009966	regulation of signal transduction	biological_process	12/113	2073/19765	8.156e-01	9.024e-01	12	ENSRNOG00000000321 ENSRNOG00000037687 ENSRNOG00000023546 ENSRNOG00000022141 ENSRNOG00000020369 ENSRNOG00000009884 ENSRNOG00000010362 ENSRNOG00000017783 ENSRNOG00000010797 ENSRNOG00000010977 ENSRNOG00000013867 ENSRNOG00000010392	1.01	0.0885228
GO:0009058	biosynthetic process	biological_process	29/113	4987/19765	8.306e-01	9.186e-01	29	ENSRNOG00000016214 ENSRNOG00000005659 ENSRNOG00000010392 ENSRNOG00000001128 ENSRNOG00000000956 ENSRNOG00000010597 ENSRNOG00000018393 ENSRNOG00000015336 ENSRNOG00000013867 ENSRNOG00000017783 ENSRNOG00000031641 ENSRNOG00000001581 ENSRNOG00000031628 ENSRNOG00000033299 ENSRNOG00000025012 ENSRNOG00000011130 ENSRNOG00000031478 ENSRNOG00000019477 ENSRNOG00000019048 ENSRNOG00000011573 ENSRNOG00000037688 …	1.02	0.0806081
GO:0008152	metabolic process	biological_process	62/113	10679/19765	8.379e-01	9.263e-01	62	ENSRNOG00000025012 ENSRNOG00000013321 ENSRNOG00000053400 ENSRNOG00000012512 ENSRNOG00000019477 ENSRNOG00000002314 ENSRNOG00000012989 ENSRNOG00000037688 ENSRNOG00000020369 ENSRNOG00000002218 ENSRNOG00000006858 ENSRNOG00000020032 ENSRNOG00000022141 ENSRNOG00000023546 ENSRNOG00000007515 ENSRNOG00000031067 ENSRNOG00000016214 ENSRNOG00000015321 ENSRNOG00000013916 ENSRNOG00000011678 ENSRNOG00000000956 …	1.02	0.0768078
GO:0097159	organic cyclic compound binding	molecular_function	32/113	5528/19765	8.517e-01	9.411e-01	32	ENSRNOG00000020032 ENSRNOG00000010262 ENSRNOG00000007515 ENSRNOG00000031061 ENSRNOG00000005964 ENSRNOG00000023546 ENSRNOG00000019048 ENSRNOG00000002314 ENSRNOG00000037688 ENSRNOG00000011573 ENSRNOG00000031478 ENSRNOG00000026110 ENSRNOG00000017209 ENSRNOG00000031628 ENSRNOG00000004629 ENSRNOG00000002412 ENSRNOG00000014575 ENSRNOG00000009884 ENSRNOG00000031641 ENSRNOG00000010362 ENSRNOG00000027066 …	1.01	0.0697134
GO:0043231	intracellular membrane-bounded organelle	cellular_component	49/113	8461/19765	8.538e-01	9.431e-01	49	ENSRNOG00000019048 ENSRNOG00000049223 ENSRNOG00000005964 ENSRNOG00000017209 ENSRNOG00000033299 ENSRNOG00000011130 ENSRNOG00000056487 ENSRNOG00000001581 ENSRNOG00000010362 ENSRNOG00000014575 ENSRNOG00000011944 ENSRNOG00000002412 ENSRNOG00000001128 ENSRNOG00000050647 ENSRNOG00000010392 ENSRNOG00000005659 ENSRNOG00000010977 ENSRNOG00000027212 ENSRNOG00000037688 ENSRNOG00000012989 ENSRNOG00000008481 …	1.01	0.0686438
GO:0032774	RNA biosynthetic process	biological_process	16/113	2786/19765	8.550e-01	9.440e-01	16	ENSRNOG00000013867 ENSRNOG00000015336 ENSRNOG00000011130 ENSRNOG00000031478 ENSRNOG00000005659 ENSRNOG00000010392 ENSRNOG00000001128 ENSRNOG00000000956 ENSRNOG00000020369 ENSRNOG00000005964 ENSRNOG00000022141 ENSRNOG00000049223 ENSRNOG00000017783 ENSRNOG00000019477 ENSRNOG00000019048 ENSRNOG00000001581	1.00	0.0680339
GO:0051252	regulation of RNA metabolic process	biological_process	16/113	2791/19765	8.606e-01	9.498e-01	16	ENSRNOG00000031478 ENSRNOG00000011130 ENSRNOG00000015336 ENSRNOG00000013867 ENSRNOG00000001128 ENSRNOG00000000956 ENSRNOG00000010392 ENSRNOG00000005659 ENSRNOG00000022141 ENSRNOG00000005964 ENSRNOG00000049223 ENSRNOG00000020369 ENSRNOG00000001581 ENSRNOG00000019477 ENSRNOG00000017783 ENSRNOG00000019048	1.00	0.0651987
GO:0005634	nucleus	cellular_component	30/113	5228/19765	8.881e-01	9.797e-01	30	ENSRNOG00000008716 ENSRNOG00000022141 ENSRNOG00000023546 ENSRNOG00000005964 ENSRNOG00000020032 ENSRNOG00000037688 ENSRNOG00000011775 ENSRNOG00000019477 ENSRNOG00000011130 ENSRNOG00000056487 ENSRNOG00000017209 ENSRNOG00000011944 ENSRNOG00000002412 ENSRNOG00000004629 ENSRNOG00000010011 ENSRNOG00000001581 ENSRNOG00000020562 ENSRNOG00000010362 ENSRNOG00000009884 ENSRNOG00000014575 ENSRNOG00000027212 …	1.00	0.0515381
GO:0016462	pyrophosphatase activity	molecular_function	4/113	700/19765	1	1	4	ENSRNOG00000017209 ENSRNOG00000030022 ENSRNOG00000051860 ENSRNOG00000007515	1.00	0
GO:0006366	transcription from RNA polymerase II promoter	biological_process	9/113	1577/19765	1	1	9	ENSRNOG00000022141 ENSRNOG00000005964 ENSRNOG00000020369 ENSRNOG00000013867 ENSRNOG00000001581 ENSRNOG00000017783 ENSRNOG00000010392 ENSRNOG00000019048 ENSRNOG00000005659	1.00	0
GO:0048609	multicellular organismal reproductive process	biological_process	4/113	707/19765	1	1	4	ENSRNOG00000025012 ENSRNOG00000049223 ENSRNOG00000026420 ENSRNOG00000019477	0.99	0
GO:0051247	positive regulation of protein metabolic process	biological_process	7/113	1233/19765	1	1	7	ENSRNOG00000010392 ENSRNOG00000010362 ENSRNOG00000000321 ENSRNOG00000011130 ENSRNOG00000023546 ENSRNOG00000013867 ENSRNOG00000020369	0.99	0
GO:0006952	defense response	biological_process	6/113	1064/19765	1	1	6	ENSRNOG00000020369 ENSRNOG00000006151 ENSRNOG00000000321 ENSRNOG00000011130 ENSRNOG00000043451 ENSRNOG00000050647	0.99	0
GO:0016818	hydrolase activity, acting on acid anhydrides, in phosphorus-containing anhydrides	molecular_function	4/113	706/19765	1	1	4	ENSRNOG00000007515 ENSRNOG00000051860 ENSRNOG00000030022 ENSRNOG00000017209	0.99	0
GO:1902531	regulation of intracellular signal transduction	biological_process	7/113	1250/19765	1	1	7	ENSRNOG00000013867 ENSRNOG00000020369 ENSRNOG00000000321 ENSRNOG00000023546 ENSRNOG00000009884 ENSRNOG00000010392 ENSRNOG00000017783	0.98	0
GO:0016817	hydrolase activity, acting on acid anhydrides	molecular_function	4/113	713/19765	1	1	4	ENSRNOG00000017209 ENSRNOG00000030022 ENSRNOG00000051860 ENSRNOG00000007515	0.98	0
GO:0045944	positive regulation of transcription from RNA polymerase II promoter	biological_process	5/113	888/19765	1	1	5	ENSRNOG00000020369 ENSRNOG00000010392 ENSRNOG00000013867 ENSRNOG00000001581 ENSRNOG00000005964	0.98	0
GO:0016787	hydrolase activity	molecular_function	13/113	2311/19765	1	1	13	ENSRNOG00000009577 ENSRNOG00000017328 ENSRNOG00000012481 ENSRNOG00000016214 ENSRNOG00000031067 ENSRNOG00000053400 ENSRNOG00000030022 ENSRNOG00000017209 ENSRNOG00000022141 ENSRNOG00000021619 ENSRNOG00000051860 ENSRNOG00000007515 ENSRNOG00000017783	0.98	0
GO:0050877	neurological system process	biological_process	12/113	2138/19765	1	1	12	ENSRNOG00000001581 ENSRNOG00000010270 ENSRNOG00000019048 ENSRNOG00000005964 ENSRNOG00000020369 ENSRNOG00000025012 ENSRNOG00000013658 ENSRNOG00000010392 ENSRNOG00000030788 ENSRNOG00000011130 ENSRNOG00000018250 ENSRNOG00000014698	0.98	0
GO:0051716	cellular response to stimulus	biological_process	38/113	6875/19765	1	1	38	ENSRNOG00000027066 ENSRNOG00000017783 ENSRNOG00000010797 ENSRNOG00000010362 ENSRNOG00000009884 ENSRNOG00000029148 ENSRNOG00000039204 ENSRNOG00000007905 ENSRNOG00000011006 ENSRNOG00000002412 ENSRNOG00000011705 ENSRNOG00000005659 ENSRNOG00000010392 ENSRNOG00000013658 ENSRNOG00000001128 ENSRNOG00000012562 ENSRNOG00000000956 ENSRNOG00000013916 ENSRNOG00000018399 ENSRNOG00000013867 ENSRNOG00000014698 …	0.97	0
GO:0043169	cation binding	molecular_function	18/113	3293/19765	1	1	18	ENSRNOG00000010597 ENSRNOG00000014698 ENSRNOG00000017328 ENSRNOG00000015336 ENSRNOG00000031478 ENSRNOG00000018250 ENSRNOG00000005659 ENSRNOG00000001128 ENSRNOG00000025012 ENSRNOG00000015321 ENSRNOG00000011678 ENSRNOG00000007905 ENSRNOG00000005964 ENSRNOG00000012618 ENSRNOG00000019477 ENSRNOG00000010362 ENSRNOG00000008467 ENSRNOG00000019048	0.96	0
GO:0023051	regulation of signaling	biological_process	13/113	2376/19765	1	1	13	ENSRNOG00000017783 ENSRNOG00000010797 ENSRNOG00000010362 ENSRNOG00000009884 ENSRNOG00000020369 ENSRNOG00000023546 ENSRNOG00000022141 ENSRNOG00000037687 ENSRNOG00000000321 ENSRNOG00000010392 ENSRNOG00000018393 ENSRNOG00000013867 ENSRNOG00000010977	0.96	0
GO:0032991	macromolecular complex	cellular_component	24/113	4469/19765	1	1	24	ENSRNOG00000002376 ENSRNOG00000033299 ENSRNOG00000054314 ENSRNOG00000006858 ENSRNOG00000023546 ENSRNOG00000005964 ENSRNOG00000031061 ENSRNOG00000007515 ENSRNOG00000051860 ENSRNOG00000049223 ENSRNOG00000010270 ENSRNOG00000014698 ENSRNOG00000018250 ENSRNOG00000005659 ENSRNOG00000013658 ENSRNOG00000012562 ENSRNOG00000050647 ENSRNOG00000030022 ENSRNOG00000011678 ENSRNOG00000007905 ENSRNOG00000031628 …	0.94	0
GO:0010628	positive regulation of gene expression	biological_process	8/113	1485/19765	1	1	8	ENSRNOG00000005964 ENSRNOG00000020369 ENSRNOG00000013867 ENSRNOG00000001581 ENSRNOG00000001128 ENSRNOG00000000956 ENSRNOG00000017783 ENSRNOG00000010392	0.94	0
GO:0010646	regulation of cell communication	biological_process	13/113	2414/19765	1	1	13	ENSRNOG00000037687 ENSRNOG00000000321 ENSRNOG00000023546 ENSRNOG00000022141 ENSRNOG00000020369 ENSRNOG00000009884 ENSRNOG00000010362 ENSRNOG00000017783 ENSRNOG00000010797 ENSRNOG00000010977 ENSRNOG00000013867 ENSRNOG00000018393 ENSRNOG00000010392	0.94	0
GO:0050794	regulation of cellular process	biological_process	53/113	9840/19765	1	1	53	ENSRNOG00000010270 ENSRNOG00000019048 ENSRNOG00000021056 ENSRNOG00000005964 ENSRNOG00000049223 ENSRNOG00000037687 ENSRNOG00000000321 ENSRNOG00000011130 ENSRNOG00000031478 ENSRNOG00000023337 ENSRNOG00000056487 ENSRNOG00000001581 ENSRNOG00000003338 ENSRNOG00000027066 ENSRNOG00000010362 ENSRNOG00000002412 ENSRNOG00000013658 ENSRNOG00000012562 ENSRNOG00000001128 ENSRNOG00000050647 ENSRNOG00000030022 …	0.94	0
GO:0044267	cellular protein metabolic process	biological_process	23/113	4291/19765	1	1	23	ENSRNOG00000011130 ENSRNOG00000012512 ENSRNOG00000000321 ENSRNOG00000031061 ENSRNOG00000023546 ENSRNOG00000022141 ENSRNOG00000006858 ENSRNOG00000020369 ENSRNOG00000030022 ENSRNOG00000050647 ENSRNOG00000005659 ENSRNOG00000010392 ENSRNOG00000012481 ENSRNOG00000013867 ENSRNOG00000029148 ENSRNOG00000008467 ENSRNOG00000010362 ENSRNOG00000031641 ENSRNOG00000017783 ENSRNOG00000027066 ENSRNOG00000002412 …	0.94	0
GO:0016491	oxidoreductase activity	molecular_function	4/113	748/19765	1	1	4	ENSRNOG00000019048 ENSRNOG00000056487 ENSRNOG00000003400 ENSRNOG00000015321	0.94	0
GO:0031325	positive regulation of cellular metabolic process	biological_process	13/113	2411/19765	1	1	13	ENSRNOG00000000956 ENSRNOG00000001128 ENSRNOG00000010392 ENSRNOG00000011130 ENSRNOG00000013867 ENSRNOG00000001581 ENSRNOG00000019048 ENSRNOG00000010362 ENSRNOG00000017783 ENSRNOG00000000321 ENSRNOG00000005964 ENSRNOG00000023546 ENSRNOG00000020369	0.94	0
GO:0019752	carboxylic acid metabolic process	biological_process	4/113	750/19765	1	1	4	ENSRNOG00000005964 ENSRNOG00000011573 ENSRNOG00000012989 ENSRNOG00000010262	0.93	0
GO:0003824	catalytic activity	molecular_function	29/113	5432/19765	1	1	29	ENSRNOG00000056487 ENSRNOG00000009577 ENSRNOG00000012512 ENSRNOG00000053400 ENSRNOG00000017209 ENSRNOG00000025012 ENSRNOG00000010262 ENSRNOG00000051860 ENSRNOG00000007515 ENSRNOG00000022141 ENSRNOG00000015867 ENSRNOG00000005930 ENSRNOG00000037688 ENSRNOG00000011573 ENSRNOG00000019048 ENSRNOG00000012481 ENSRNOG00000003400 ENSRNOG00000017328 ENSRNOG00000030022 ENSRNOG00000015321 ENSRNOG00000005659 …	0.93	0
GO:0046914	transition metal ion binding	molecular_function	7/113	1320/19765	1	1	7	ENSRNOG00000005964 ENSRNOG00000015336 ENSRNOG00000017328 ENSRNOG00000011678 ENSRNOG00000015321 ENSRNOG00000019048 ENSRNOG00000008467	0.93	0
GO:0051707	response to other organism	biological_process	4/113	763/19765	1	1	4	ENSRNOG00000006151 ENSRNOG00000000321 ENSRNOG00000023546 ENSRNOG00000019048	0.92	0
GO:0010468	regulation of gene expression	biological_process	17/113	3247/19765	1	1	17	ENSRNOG00000005659 ENSRNOG00000010392 ENSRNOG00000001128 ENSRNOG00000000956 ENSRNOG00000015336 ENSRNOG00000013867 ENSRNOG00000031478 ENSRNOG00000011130 ENSRNOG00000017783 ENSRNOG00000019477 ENSRNOG00000019048 ENSRNOG00000002314 ENSRNOG00000001581 ENSRNOG00000020369 ENSRNOG00000005964 ENSRNOG00000022141 ENSRNOG00000049223	0.92	0
GO:0019538	protein metabolic process	biological_process	26/113	4955/19765	1	1	26	ENSRNOG00000013867 ENSRNOG00000012481 ENSRNOG00000010392 ENSRNOG00000005659 ENSRNOG00000001128 ENSRNOG00000030022 ENSRNOG00000050647 ENSRNOG00000031628 ENSRNOG00000004629 ENSRNOG00000002412 ENSRNOG00000021619 ENSRNOG00000008467 ENSRNOG00000010362 ENSRNOG00000031641 ENSRNOG00000017783 ENSRNOG00000027066 ENSRNOG00000029148 ENSRNOG00000012512 ENSRNOG00000011130 ENSRNOG00000053400 ENSRNOG00000006858 …	0.92	0
GO:0032270	positive regulation of cellular protein metabolic process	biological_process	6/113	1142/19765	1	1	6	ENSRNOG00000010392 ENSRNOG00000010362 ENSRNOG00000020369 ENSRNOG00000013867 ENSRNOG00000011130 ENSRNOG00000000321	0.92	0
GO:0034645	cellular macromolecule biosynthetic process	biological_process	21/113	3998/19765	1	1	21	ENSRNOG00000022141 ENSRNOG00000005964 ENSRNOG00000031061 ENSRNOG00000049223 ENSRNOG00000020369 ENSRNOG00000006858 ENSRNOG00000031628 ENSRNOG00000001581 ENSRNOG00000019477 ENSRNOG00000017783 ENSRNOG00000031641 ENSRNOG00000019048 ENSRNOG00000011130 ENSRNOG00000031478 ENSRNOG00000013867 ENSRNOG00000015336 ENSRNOG00000001128 ENSRNOG00000000956 ENSRNOG00000016214 ENSRNOG00000010392 ENSRNOG00000005659	0.92	0
GO:0003676	nucleic acid binding	molecular_function	19/113	3598/19765	1	1	19	ENSRNOG00000023546 ENSRNOG00000005964 ENSRNOG00000031061 ENSRNOG00000020032 ENSRNOG00000031628 ENSRNOG00000004629 ENSRNOG00000045569 ENSRNOG00000028975 ENSRNOG00000001581 ENSRNOG00000002314 ENSRNOG00000031641 ENSRNOG00000010362 ENSRNOG00000009884 ENSRNOG00000019048 ENSRNOG00000014575 ENSRNOG00000031478 ENSRNOG00000015336 ENSRNOG00000011678 ENSRNOG00000026110	0.92	0
GO:0016070	RNA metabolic process	biological_process	18/113	3430/19765	1	1	18	ENSRNOG00000011130 ENSRNOG00000031478 ENSRNOG00000013867 ENSRNOG00000015336 ENSRNOG00000001128 ENSRNOG00000011678 ENSRNOG00000000956 ENSRNOG00000010392 ENSRNOG00000005659 ENSRNOG00000022141 ENSRNOG00000005964 ENSRNOG00000049223 ENSRNOG00000020369 ENSRNOG00000001581 ENSRNOG00000019477 ENSRNOG00000017783 ENSRNOG00000014575 ENSRNOG00000019048	0.92	0
GO:0003723	RNA binding	molecular_function	8/113	1518/19765	1	1	8	ENSRNOG00000010362 ENSRNOG00000031641 ENSRNOG00000009884 ENSRNOG00000014575 ENSRNOG00000031628 ENSRNOG00000004629 ENSRNOG00000031061 ENSRNOG00000023546	0.92	0
GO:0016740	transferase activity	molecular_function	11/113	2111/19765	1	1	11	ENSRNOG00000027066 ENSRNOG00000037688 ENSRNOG00000005930 ENSRNOG00000015867 ENSRNOG00000002412 ENSRNOG00000016214 ENSRNOG00000005659 ENSRNOG00000030022 ENSRNOG00000025012 ENSRNOG00000012512 ENSRNOG00000009577	0.91	0
GO:0023057	negative regulation of signaling	biological_process	5/113	958/19765	1	1	5	ENSRNOG00000022141 ENSRNOG00000023546 ENSRNOG00000010392 ENSRNOG00000018393 ENSRNOG00000017783	0.91	0
GO:0044237	cellular metabolic process	biological_process	45/113	8643/19765	1	1	45	ENSRNOG00000022141 ENSRNOG00000023546 ENSRNOG00000002218 ENSRNOG00000006858 ENSRNOG00000020369 ENSRNOG00000037688 ENSRNOG00000012989 ENSRNOG00000019477 ENSRNOG00000012512 ENSRNOG00000025012 ENSRNOG00000031628 ENSRNOG00000004629 ENSRNOG00000029148 ENSRNOG00000008467 ENSRNOG00000017783 ENSRNOG00000012481 ENSRNOG00000003400 ENSRNOG00000013867 ENSRNOG00000015336 ENSRNOG00000010597 ENSRNOG00000011678 …	0.91	0
GO:0043207	response to external biotic stimulus	biological_process	4/113	766/19765	1	1	4	ENSRNOG00000019048 ENSRNOG00000000321 ENSRNOG00000006151 ENSRNOG00000023546	0.91	0
GO:0032880	regulation of protein localization	biological_process	4/113	775/19765	1	1	4	ENSRNOG00000018393 ENSRNOG00000017783 ENSRNOG00000010392 ENSRNOG00000022141	0.90	0
GO:0006807	nitrogen compound metabolic process	biological_process	28/113	5567/19765	1	1	28	ENSRNOG00000000956 ENSRNOG00000011678 ENSRNOG00000001128 ENSRNOG00000005659 ENSRNOG00000010392 ENSRNOG00000015336 ENSRNOG00000013867 ENSRNOG00000010597 ENSRNOG00000001581 ENSRNOG00000014575 ENSRNOG00000031641 ENSRNOG00000017783 ENSRNOG00000031628 ENSRNOG00000025012 ENSRNOG00000033299 ENSRNOG00000011130 ENSRNOG00000031478 ENSRNOG00000037688 ENSRNOG00000011573 ENSRNOG00000012989 ENSRNOG00000019048 …	0.88	0
GO:0019222	regulation of metabolic process	biological_process	27/113	5370/19765	1	1	27	ENSRNOG00000011130 ENSRNOG00000031478 ENSRNOG00000013321 ENSRNOG00000006858 ENSRNOG00000020369 ENSRNOG00000049223 ENSRNOG00000000321 ENSRNOG00000022141 ENSRNOG00000005964 ENSRNOG00000023546 ENSRNOG00000002314 ENSRNOG00000019048 ENSRNOG00000019477 ENSRNOG00000012989 ENSRNOG00000013867 ENSRNOG00000015336 ENSRNOG00000018393 ENSRNOG00000018250 ENSRNOG00000010392 ENSRNOG00000005659 ENSRNOG00000000956 …	0.88	0
GO:0009892	negative regulation of metabolic process	biological_process	11/113	2183/19765	1	1	11	ENSRNOG00000001128 ENSRNOG00000050647 ENSRNOG00000010392 ENSRNOG00000005659 ENSRNOG00000018250 ENSRNOG00000011130 ENSRNOG00000010362 ENSRNOG00000019477 ENSRNOG00000017783 ENSRNOG00000005964 ENSRNOG00000023546	0.88	0
GO:0009607	response to biotic stimulus	biological_process	4/113	805/19765	1	1	4	ENSRNOG00000019048 ENSRNOG00000023546 ENSRNOG00000000321 ENSRNOG00000006151	0.87	0
GO:0010467	gene expression	biological_process	22/113	4424/19765	1	1	22	ENSRNOG00000002314 ENSRNOG00000019048 ENSRNOG00000019477 ENSRNOG00000049223 ENSRNOG00000022141 ENSRNOG00000005964 ENSRNOG00000031061 ENSRNOG00000020369 ENSRNOG00000011130 ENSRNOG00000031478 ENSRNOG00000001581 ENSRNOG00000031641 ENSRNOG00000014575 ENSRNOG00000017783 ENSRNOG00000031628 ENSRNOG00000011678 ENSRNOG00000000956 ENSRNOG00000001128 ENSRNOG00000010392 ENSRNOG00000005659 ENSRNOG00000013867 …	0.87	0
GO:0023052	signaling	biological_process	30/113	6020/19765	1	1	30	ENSRNOG00000002412 ENSRNOG00000011006 ENSRNOG00000007905 ENSRNOG00000039204 ENSRNOG00000010797 ENSRNOG00000017783 ENSRNOG00000027066 ENSRNOG00000009884 ENSRNOG00000010362 ENSRNOG00000010977 ENSRNOG00000018393 ENSRNOG00000010597 ENSRNOG00000013867 ENSRNOG00000014698 ENSRNOG00000012562 ENSRNOG00000000956 ENSRNOG00000010392 ENSRNOG00000022141 ENSRNOG00000007515 ENSRNOG00000005964 ENSRNOG00000023546 …	0.87	0
GO:0007154	cell communication	biological_process	30/113	6122/19765	1	1	30	ENSRNOG00000023337 ENSRNOG00000011130 ENSRNOG00000030788 ENSRNOG00000013321 ENSRNOG00000020369 ENSRNOG00000012876 ENSRNOG00000037687 ENSRNOG00000000321 ENSRNOG00000007515 ENSRNOG00000005964 ENSRNOG00000023546 ENSRNOG00000022141 ENSRNOG00000019048 ENSRNOG00000013867 ENSRNOG00000014698 ENSRNOG00000010597 ENSRNOG00000018393 ENSRNOG00000010977 ENSRNOG00000010392 ENSRNOG00000000956 ENSRNOG00000012562 …	0.86	0
GO:0009056	catabolic process	biological_process	8/113	1645/19765	1	1	8	ENSRNOG00000013916 ENSRNOG00000011074 ENSRNOG00000010362 ENSRNOG00000010392 ENSRNOG00000016214 ENSRNOG00000003400 ENSRNOG00000017328 ENSRNOG00000002218	0.85	0
GO:0006082	organic acid metabolic process	biological_process	4/113	825/19765	1	1	4	ENSRNOG00000011573 ENSRNOG00000005964 ENSRNOG00000012989 ENSRNOG00000010262	0.85	0
GO:0032268	regulation of cellular protein metabolic process	biological_process	10/113	2050/19765	1	1	10	ENSRNOG00000050647 ENSRNOG00000010392 ENSRNOG00000011130 ENSRNOG00000013867 ENSRNOG00000029148 ENSRNOG00000017783 ENSRNOG00000010362 ENSRNOG00000023546 ENSRNOG00000000321 ENSRNOG00000020369	0.85	0
GO:0010629	negative regulation of gene expression	biological_process	6/113	1240/19765	1	1	6	ENSRNOG00000005964 ENSRNOG00000011130 ENSRNOG00000010392 ENSRNOG00000005659 ENSRNOG00000019477 ENSRNOG00000017783	0.85	0
GO:0051171	regulation of nitrogen compound metabolic process	biological_process	16/113	3301/19765	1	1	16	ENSRNOG00000011130 ENSRNOG00000031478 ENSRNOG00000013867 ENSRNOG00000015336 ENSRNOG00000001128 ENSRNOG00000000956 ENSRNOG00000010392 ENSRNOG00000005659 ENSRNOG00000022141 ENSRNOG00000005964 ENSRNOG00000049223 ENSRNOG00000020369 ENSRNOG00000001581 ENSRNOG00000019477 ENSRNOG00000017783 ENSRNOG00000019048	0.85	0
GO:0008270	zinc ion binding	molecular_function	5/113	1036/19765	1	1	5	ENSRNOG00000011678 ENSRNOG00000008467 ENSRNOG00000005964 ENSRNOG00000015336 ENSRNOG00000017328	0.84	0
GO:0009890	negative regulation of biosynthetic process	biological_process	6/113	1250/19765	1	1	6	ENSRNOG00000011130 ENSRNOG00000005964 ENSRNOG00000017783 ENSRNOG00000019477 ENSRNOG00000005659 ENSRNOG00000010392	0.84	0
GO:0031224	intrinsic component of membrane	cellular_component	31/113	6440/19765	1	1	31	ENSRNOG00000026091 ENSRNOG00000054314 ENSRNOG00000030788 ENSRNOG00000019118 ENSRNOG00000033299 ENSRNOG00000000321 ENSRNOG00000021056 ENSRNOG00000015867 ENSRNOG00000002218 ENSRNOG00000012876 ENSRNOG00000020369 ENSRNOG00000012989 ENSRNOG00000008481 ENSRNOG00000011775 ENSRNOG00000054219 ENSRNOG00000003400 ENSRNOG00000001915 ENSRNOG00000014698 ENSRNOG00000010597 ENSRNOG00000012562 ENSRNOG00000052226 …	0.84	0
GO:0007165	signal transduction	biological_process	27/113	5670/19765	1	1	27	ENSRNOG00000017783 ENSRNOG00000027066 ENSRNOG00000010797 ENSRNOG00000009884 ENSRNOG00000010362 ENSRNOG00000039204 ENSRNOG00000007905 ENSRNOG00000011006 ENSRNOG00000002412 ENSRNOG00000010392 ENSRNOG00000012562 ENSRNOG00000000956 ENSRNOG00000014698 ENSRNOG00000013867 ENSRNOG00000010977 ENSRNOG00000019048 ENSRNOG00000020369 ENSRNOG00000007515 ENSRNOG00000023546 ENSRNOG00000005964 ENSRNOG00000022141 …	0.83	0
GO:0009968	negative regulation of signal transduction	biological_process	4/113	843/19765	1	1	4	ENSRNOG00000010392 ENSRNOG00000017783 ENSRNOG00000023546 ENSRNOG00000022141	0.83	0
GO:0046872	metal ion binding	molecular_function	15/113	3214/19765	1	1	15	ENSRNOG00000010362 ENSRNOG00000008467 ENSRNOG00000019048 ENSRNOG00000019477 ENSRNOG00000005964 ENSRNOG00000012618 ENSRNOG00000007905 ENSRNOG00000011678 ENSRNOG00000001128 ENSRNOG00000015321 ENSRNOG00000005659 ENSRNOG00000018250 ENSRNOG00000031478 ENSRNOG00000017328 ENSRNOG00000015336	0.82	0
GO:0016021	integral component of membrane	cellular_component	30/113	6379/19765	1	1	30	ENSRNOG00000030788 ENSRNOG00000033299 ENSRNOG00000019118 ENSRNOG00000054314 ENSRNOG00000026091 ENSRNOG00000008481 ENSRNOG00000054219 ENSRNOG00000011775 ENSRNOG00000012989 ENSRNOG00000002218 ENSRNOG00000015867 ENSRNOG00000020369 ENSRNOG00000012876 ENSRNOG00000021056 ENSRNOG00000010392 ENSRNOG00000031067 ENSRNOG00000012608 ENSRNOG00000052226 ENSRNOG00000012562 ENSRNOG00000014698 ENSRNOG00000001915 …	0.82	0
GO:0032269	negative regulation of cellular protein metabolic process	biological_process	4/113	863/19765	1	1	4	ENSRNOG00000017783 ENSRNOG00000010362 ENSRNOG00000050647 ENSRNOG00000023546	0.81	0
GO:0006139	nucleobase-containing compound metabolic process	biological_process	20/113	4372/19765	1	1	20	ENSRNOG00000014575 ENSRNOG00000017783 ENSRNOG00000001581 ENSRNOG00000015336 ENSRNOG00000013867 ENSRNOG00000010392 ENSRNOG00000005659 ENSRNOG00000011678 ENSRNOG00000000956 ENSRNOG00000001128 ENSRNOG00000020369 ENSRNOG00000049223 ENSRNOG00000022141 ENSRNOG00000005964 ENSRNOG00000019048 ENSRNOG00000019477 ENSRNOG00000037688 ENSRNOG00000031478 ENSRNOG00000011130 ENSRNOG00000033299	0.80	0
GO:0031324	negative regulation of cellular metabolic process	biological_process	9/113	1993/19765	1	1	9	ENSRNOG00000023546 ENSRNOG00000005964 ENSRNOG00000011130 ENSRNOG00000050647 ENSRNOG00000019477 ENSRNOG00000017783 ENSRNOG00000010392 ENSRNOG00000010362 ENSRNOG00000005659	0.79	0
GO:0051246	regulation of protein metabolic process	biological_process	10/113	2201/19765	1	1	10	ENSRNOG00000010392 ENSRNOG00000050647 ENSRNOG00000013867 ENSRNOG00000011130 ENSRNOG00000017783 ENSRNOG00000010362 ENSRNOG00000029148 ENSRNOG00000020369 ENSRNOG00000023546 ENSRNOG00000000321	0.79	0
GO:0046483	heterocycle metabolic process	biological_process	20/113	4501/19765	1	1	20	ENSRNOG00000005964 ENSRNOG00000022141 ENSRNOG00000049223 ENSRNOG00000020369 ENSRNOG00000037688 ENSRNOG00000019477 ENSRNOG00000019048 ENSRNOG00000011130 ENSRNOG00000031478 ENSRNOG00000033299 ENSRNOG00000001581 ENSRNOG00000017783 ENSRNOG00000014575 ENSRNOG00000015336 ENSRNOG00000013867 ENSRNOG00000001128 ENSRNOG00000000956 ENSRNOG00000011678 ENSRNOG00000005659 ENSRNOG00000010392	0.78	0
GO:1901360	organic cyclic compound metabolic process	biological_process	21/113	4682/19765	1	1	21	ENSRNOG00000013867 ENSRNOG00000015336 ENSRNOG00000005659 ENSRNOG00000010392 ENSRNOG00000000956 ENSRNOG00000011678 ENSRNOG00000001128 ENSRNOG00000021619 ENSRNOG00000014575 ENSRNOG00000017783 ENSRNOG00000001581 ENSRNOG00000031478 ENSRNOG00000011130 ENSRNOG00000033299 ENSRNOG00000020369 ENSRNOG00000049223 ENSRNOG00000005964 ENSRNOG00000022141 ENSRNOG00000019048 ENSRNOG00000019477 ENSRNOG00000037688	0.78	0
GO:0031323	regulation of cellular metabolic process	biological_process	21/113	4735/19765	1	1	21	ENSRNOG00000001581 ENSRNOG00000029148 ENSRNOG00000010362 ENSRNOG00000017783 ENSRNOG00000000956 ENSRNOG00000001128 ENSRNOG00000050647 ENSRNOG00000010392 ENSRNOG00000005659 ENSRNOG00000013867 ENSRNOG00000015336 ENSRNOG00000019048 ENSRNOG00000019477 ENSRNOG00000049223 ENSRNOG00000000321 ENSRNOG00000022141 ENSRNOG00000023546 ENSRNOG00000005964 ENSRNOG00000020369 ENSRNOG00000011130 ENSRNOG00000031478	0.78	0
GO:0006725	cellular aromatic compound metabolic process	biological_process	20/113	4528/19765	1	1	20	ENSRNOG00000019477 ENSRNOG00000019048 ENSRNOG00000037688 ENSRNOG00000020369 ENSRNOG00000022141 ENSRNOG00000005964 ENSRNOG00000049223 ENSRNOG00000033299 ENSRNOG00000011130 ENSRNOG00000031478 ENSRNOG00000017783 ENSRNOG00000014575 ENSRNOG00000001581 ENSRNOG00000010392 ENSRNOG00000005659 ENSRNOG00000001128 ENSRNOG00000011678 ENSRNOG00000000956 ENSRNOG00000015336 ENSRNOG00000013867	0.77	0
GO:0006518	peptide metabolic process	biological_process	4/113	926/19765	1	1	4	ENSRNOG00000031641 ENSRNOG00000019048 ENSRNOG00000031628 ENSRNOG00000031061	0.76	0
GO:0003677	DNA binding	molecular_function	7/113	1707/19765	1	1	7	ENSRNOG00000019048 ENSRNOG00000026110 ENSRNOG00000028975 ENSRNOG00000001581 ENSRNOG00000020032 ENSRNOG00000015336 ENSRNOG00000005964	0.72	0
GO:0005654	nucleoplasm	cellular_component	7/113	1698/19765	1	1	7	ENSRNOG00000001128 ENSRNOG00000011678 ENSRNOG00000037688 ENSRNOG00000016214 ENSRNOG00000014575 ENSRNOG00000020032 ENSRNOG00000013867	0.72	0
GO:0031981	nuclear lumen	cellular_component	10/113	2438/19765	1	1	10	ENSRNOG00000005659 ENSRNOG00000016214 ENSRNOG00000011678 ENSRNOG00000000956 ENSRNOG00000001128 ENSRNOG00000013867 ENSRNOG00000056487 ENSRNOG00000014575 ENSRNOG00000037688 ENSRNOG00000020032	0.72	0
GO:0005739	mitochondrion	cellular_component	6/113	1506/19765	1	1	6	ENSRNOG00000056487 ENSRNOG00000006858 ENSRNOG00000008716 ENSRNOG00000033299 ENSRNOG00000019048 ENSRNOG00000025012	0.70	0
GO:0006508	proteolysis	biological_process	5/113	1469/19765	1	1	5	ENSRNOG00000053400 ENSRNOG00000050647 ENSRNOG00000008467 ENSRNOG00000017783 ENSRNOG00000021619	0.60	0
GO:0004872	receptor activity	molecular_function	7/113	2559/19765	1	1	7	ENSRNOG00000053400 ENSRNOG00000012562 ENSRNOG00000030788 ENSRNOG00000014698 ENSRNOG00000033389 ENSRNOG00000021056 ENSRNOG00000005964	0.48	0
GO:0004871	signal transducer activity	molecular_function	6/113	2599/19765	1	1	6	ENSRNOG00000012562 ENSRNOG00000030788 ENSRNOG00000014698 ENSRNOG00000009884 ENSRNOG00000002412 ENSRNOG00000005964	0.40	0
GO:0038023	signaling receptor activity	molecular_function	4/113	2380/19765	1	1	4	ENSRNOG00000005964 ENSRNOG00000014698 ENSRNOG00000012562 ENSRNOG00000030788	0.29	0

## Sheet: BP
GO_ID	Description	TYPE	GeneRatio	BgRatio	pvalue	qvalue	Count	genes	enrich_factor
GO:0030030	cell projection organization	biological_process	20/113	1086/19765	5.472e-06	2.925e-03	20	ENSRNOG00000013658 ENSRNOG00000030022 ENSRNOG00000017209 ENSRNOG00000009884 ENSRNOG00000010392 ENSRNOG00000034221 ENSRNOG00000003338 ENSRNOG00000010270 ENSRNOG00000011705 ENSRNOG00000011944 ENSRNOG00000008716 ENSRNOG00000000321 ENSRNOG00000043451 ENSRNOG00000023337 ENSRNOG00000007515 ENSRNOG00000005964 ENSRNOG00000027212 ENSRNOG00000001915 ENSRNOG00000015336 ENSRNOG00000018399	3.22	5.26185
GO:0048678	response to axon injury	biological_process	5/113	70/19765	1.050e-05	3.508e-03	5	ENSRNOG00000008716 ENSRNOG00000043451 ENSRNOG00000009884 ENSRNOG00000013658 ENSRNOG00000019048	12.49	4.97881
GO:0048666	neuron development	biological_process	17/113	868/19765	1.090e-05	3.237e-03	17	ENSRNOG00000000321 ENSRNOG00000008716 ENSRNOG00000013658 ENSRNOG00000005964 ENSRNOG00000017209 ENSRNOG00000001581 ENSRNOG00000043451 ENSRNOG00000007515 ENSRNOG00000023337 ENSRNOG00000009884 ENSRNOG00000010392 ENSRNOG00000019048 ENSRNOG00000015336 ENSRNOG00000001915 ENSRNOG00000003338 ENSRNOG00000018399 ENSRNOG00000011705	3.43	4.96257
GO:0007610	behavior	biological_process	15/113	731/19765	1.857e-05	4.513e-03	15	ENSRNOG00000023337 ENSRNOG00000029148 ENSRNOG00000023546 ENSRNOG00000001581 ENSRNOG00000011130 ENSRNOG00000005964 ENSRNOG00000025012 ENSRNOG00000019048 ENSRNOG00000056487 ENSRNOG00000014698 ENSRNOG00000013867 ENSRNOG00000010392 ENSRNOG00000020369 ENSRNOG00000010270 ENSRNOG00000018393	3.59	4.73119
GO:0010721	negative regulation of cell development	biological_process	9/113	286/19765	1.973e-05	4.395e-03	9	ENSRNOG00000003338 ENSRNOG00000043451 ENSRNOG00000011705 ENSRNOG00000017783 ENSRNOG00000023337 ENSRNOG00000009884 ENSRNOG00000010392 ENSRNOG00000000321 ENSRNOG00000015336	5.50	4.70487
GO:0031344	regulation of cell projection organization	biological_process	12/113	497/19765	2.068e-05	3.455e-03	12	ENSRNOG00000018399 ENSRNOG00000003338 ENSRNOG00000013658 ENSRNOG00000010270 ENSRNOG00000043451 ENSRNOG00000011705 ENSRNOG00000030022 ENSRNOG00000023337 ENSRNOG00000009884 ENSRNOG00000010392 ENSRNOG00000001915 ENSRNOG00000000321	4.22	4.68445
GO:0048145	regulation of fibroblast proliferation	biological_process	5/113	81/19765	2.298e-05	3.613e-03	5	ENSRNOG00000017783 ENSRNOG00000010362 ENSRNOG00000018393 ENSRNOG00000029148 ENSRNOG00000019048	10.80	4.63865
GO:0048468	cell development	biological_process	26/113	1805/19765	2.413e-05	3.225e-03	26	ENSRNOG00000050647 ENSRNOG00000017209 ENSRNOG00000001581 ENSRNOG00000013658 ENSRNOG00000054219 ENSRNOG00000026420 ENSRNOG00000017783 ENSRNOG00000011705 ENSRNOG00000003338 ENSRNOG00000019477 ENSRNOG00000019048 ENSRNOG00000010362 ENSRNOG00000010392 ENSRNOG00000009884 ENSRNOG00000005964 ENSRNOG00000007515 ENSRNOG00000023337 ENSRNOG00000043451 ENSRNOG00000000321 ENSRNOG00000008716 ENSRNOG00000002376 …	2.52	4.61744
GO:0030182	neuron differentiation	biological_process	19/113	1118/19765	2.786e-05	3.546e-03	19	ENSRNOG00000015336 ENSRNOG00000001915 ENSRNOG00000018399 ENSRNOG00000037687 ENSRNOG00000000321 ENSRNOG00000008716 ENSRNOG00000005964 ENSRNOG00000043451 ENSRNOG00000007515 ENSRNOG00000023337 ENSRNOG00000019048 ENSRNOG00000009884 ENSRNOG00000010392 ENSRNOG00000011705 ENSRNOG00000003338 ENSRNOG00000017209 ENSRNOG00000001581 ENSRNOG00000050647 ENSRNOG00000013658	2.97	4.55502
GO:0048144	fibroblast proliferation	biological_process	5/113	84/19765	2.793e-05	3.393e-03	5	ENSRNOG00000017783 ENSRNOG00000010362 ENSRNOG00000018393 ENSRNOG00000029148 ENSRNOG00000019048	10.41	4.55393
GO:0050768	negative regulation of neurogenesis	biological_process	8/113	237/19765	2.906e-05	3.377e-03	8	ENSRNOG00000023337 ENSRNOG00000043451 ENSRNOG00000011705 ENSRNOG00000000321 ENSRNOG00000015336 ENSRNOG00000010392 ENSRNOG00000009884 ENSRNOG00000003338	5.90	4.5367
GO:0045665	negative regulation of neuron differentiation	biological_process	7/113	182/19765	3.165e-05	3.525e-03	7	ENSRNOG00000009884 ENSRNOG00000003338 ENSRNOG00000011705 ENSRNOG00000043451 ENSRNOG00000023337 ENSRNOG00000000321 ENSRNOG00000015336	6.73	4.49963
GO:0034103	regulation of tissue remodeling	biological_process	4/113	52/19765	3.887e-05	3.996e-03	4	ENSRNOG00000011130 ENSRNOG00000043451 ENSRNOG00000000321 ENSRNOG00000017783	13.45	4.41039
GO:0045664	regulation of neuron differentiation	biological_process	12/113	538/19765	4.618e-05	4.409e-03	12	ENSRNOG00000011705 ENSRNOG00000003338 ENSRNOG00000018399 ENSRNOG00000015336 ENSRNOG00000001915 ENSRNOG00000009884 ENSRNOG00000010392 ENSRNOG00000050647 ENSRNOG00000043451 ENSRNOG00000023337 ENSRNOG00000013658 ENSRNOG00000000321	3.90	4.33555
GO:0010975	regulation of neuron projection development	biological_process	10/113	392/19765	5.221e-05	4.812e-03	10	ENSRNOG00000003338 ENSRNOG00000018399 ENSRNOG00000013658 ENSRNOG00000011705 ENSRNOG00000043451 ENSRNOG00000023337 ENSRNOG00000009884 ENSRNOG00000010392 ENSRNOG00000000321 ENSRNOG00000001915	4.46	4.28225
GO:0007422	peripheral nervous system development	biological_process	4/113	58/19765	6.343e-05	5.298e-03	4	ENSRNOG00000001581 ENSRNOG00000003338 ENSRNOG00000010392 ENSRNOG00000008716	12.06	4.19771
GO:0031175	neuron projection development	biological_process	14/113	734/19765	7.462e-05	6.044e-03	14	ENSRNOG00000008716 ENSRNOG00000000321 ENSRNOG00000023337 ENSRNOG00000043451 ENSRNOG00000005964 ENSRNOG00000017209 ENSRNOG00000013658 ENSRNOG00000001915 ENSRNOG00000015336 ENSRNOG00000010392 ENSRNOG00000009884 ENSRNOG00000011705 ENSRNOG00000003338 ENSRNOG00000018399	3.34	4.12714
GO:0006935	chemotaxis	biological_process	10/113	421/19765	9.752e-05	6.684e-03	10	ENSRNOG00000010392 ENSRNOG00000015336 ENSRNOG00000013867 ENSRNOG00000029148 ENSRNOG00000005964 ENSRNOG00000011130 ENSRNOG00000017209 ENSRNOG00000023546 ENSRNOG00000023337 ENSRNOG00000043451	4.15	4.01091
GO:0021761	limbic system development	biological_process	5/113	108/19765	1.065e-04	7.117e-03	5	ENSRNOG00000013658 ENSRNOG00000005964 ENSRNOG00000023337 ENSRNOG00000007515 ENSRNOG00000008716	8.10	3.97265
GO:0030154	cell differentiation	biological_process	36/113	3139/19765	1.155e-04	7.530e-03	36	ENSRNOG00000002376 ENSRNOG00000018250 ENSRNOG00000043451 ENSRNOG00000023337 ENSRNOG00000013867 ENSRNOG00000014698 ENSRNOG00000015336 ENSRNOG00000017328 ENSRNOG00000001915 ENSRNOG00000018399 ENSRNOG00000018393 ENSRNOG00000012512 ENSRNOG00000013658 ENSRNOG00000001128 ENSRNOG00000017209 ENSRNOG00000050647 ENSRNOG00000010392 ENSRNOG00000011705 ENSRNOG00000049223 ENSRNOG00000037687 ENSRNOG00000000321 …	2.01	3.93742
GO:0048699	generation of neurons	biological_process	19/113	1245/19765	1.196e-04	7.435e-03	19	ENSRNOG00000011705 ENSRNOG00000003338 ENSRNOG00000019048 ENSRNOG00000009884 ENSRNOG00000010392 ENSRNOG00000017209 ENSRNOG00000001581 ENSRNOG00000050647 ENSRNOG00000013658 ENSRNOG00000018399 ENSRNOG00000015336 ENSRNOG00000001915 ENSRNOG00000005964 ENSRNOG00000043451 ENSRNOG00000007515 ENSRNOG00000023337 ENSRNOG00000037687 ENSRNOG00000000321 ENSRNOG00000008716	2.67	3.92227
GO:0010977	negative regulation of neuron projection development	biological_process	5/113	115/19765	1.484e-04	8.264e-03	5	ENSRNOG00000011705 ENSRNOG00000043451 ENSRNOG00000009884 ENSRNOG00000023337 ENSRNOG00000003338	7.60	3.82857
GO:0040011	locomotion	biological_process	19/113	1267/19765	1.506e-04	8.215e-03	19	ENSRNOG00000009884 ENSRNOG00000010392 ENSRNOG00000017783 ENSRNOG00000013658 ENSRNOG00000017209 ENSRNOG00000029148 ENSRNOG00000027212 ENSRNOG00000013867 ENSRNOG00000015336 ENSRNOG00000007905 ENSRNOG00000018393 ENSRNOG00000012512 ENSRNOG00000002376 ENSRNOG00000000321 ENSRNOG00000011130 ENSRNOG00000005964 ENSRNOG00000023546 ENSRNOG00000043451 ENSRNOG00000023337	2.62	3.82218
GO:0006928	cellular component movement	biological_process	20/113	1390/19765	1.838e-04	9.270e-03	20	ENSRNOG00000011130 ENSRNOG00000005964 ENSRNOG00000023546 ENSRNOG00000043451 ENSRNOG00000023337 ENSRNOG00000007515 ENSRNOG00000000321 ENSRNOG00000008716 ENSRNOG00000002376 ENSRNOG00000012512 ENSRNOG00000018393 ENSRNOG00000013867 ENSRNOG00000015336 ENSRNOG00000007905 ENSRNOG00000027212 ENSRNOG00000017209 ENSRNOG00000029148 ENSRNOG00000013658 ENSRNOG00000017783 ENSRNOG00000010392	2.52	3.73565
GO:0048869	cellular developmental process	biological_process	37/113	3407/19765	2.762e-04	7.099e-03	37	ENSRNOG00000010392 ENSRNOG00000011705 ENSRNOG00000050647 ENSRNOG00000017209 ENSRNOG00000013658 ENSRNOG00000001128 ENSRNOG00000015336 ENSRNOG00000017328 ENSRNOG00000013867 ENSRNOG00000014698 ENSRNOG00000001915 ENSRNOG00000027212 ENSRNOG00000012512 ENSRNOG00000018393 ENSRNOG00000018399 ENSRNOG00000002376 ENSRNOG00000018250 ENSRNOG00000023337 ENSRNOG00000043451 ENSRNOG00000019048 ENSRNOG00000010362 …	1.90	3.55878
GO:0021766	hippocampus development	biological_process	4/113	82/19765	2.979e-04	7.373e-03	4	ENSRNOG00000013658 ENSRNOG00000005964 ENSRNOG00000007515 ENSRNOG00000008716	8.53	3.52593
GO:0003073	regulation of systemic arterial blood pressure	biological_process	4/113	82/19765	2.979e-04	7.373e-03	4	ENSRNOG00000018250 ENSRNOG00000019048 ENSRNOG00000018393 ENSRNOG00000011130	8.53	3.52593
GO:0051960	regulation of nervous system development	biological_process	13/113	742/19765	2.996e-04	7.280e-03	13	ENSRNOG00000043451 ENSRNOG00000023337 ENSRNOG00000050647 ENSRNOG00000013658 ENSRNOG00000000321 ENSRNOG00000011705 ENSRNOG00000017783 ENSRNOG00000003338 ENSRNOG00000018399 ENSRNOG00000001915 ENSRNOG00000015336 ENSRNOG00000009884 ENSRNOG00000010392	3.06	3.52346
GO:0031345	negative regulation of cell projection organization	biological_process	5/113	132/19765	3.057e-04	7.362e-03	5	ENSRNOG00000023337 ENSRNOG00000043451 ENSRNOG00000011705 ENSRNOG00000003338 ENSRNOG00000009884	6.63	3.5147
GO:0022008	neurogenesis	biological_process	19/113	1342/19765	3.167e-04	7.558e-03	19	ENSRNOG00000008716 ENSRNOG00000037687 ENSRNOG00000000321 ENSRNOG00000043451 ENSRNOG00000007515 ENSRNOG00000023337 ENSRNOG00000005964 ENSRNOG00000001915 ENSRNOG00000015336 ENSRNOG00000018399 ENSRNOG00000013658 ENSRNOG00000017209 ENSRNOG00000001581 ENSRNOG00000050647 ENSRNOG00000009884 ENSRNOG00000010392 ENSRNOG00000019048 ENSRNOG00000003338 ENSRNOG00000011705	2.48	3.49935
GO:0050767	regulation of neurogenesis	biological_process	12/113	661/19765	3.439e-04	7.993e-03	12	ENSRNOG00000003338 ENSRNOG00000018399 ENSRNOG00000011705 ENSRNOG00000010392 ENSRNOG00000009884 ENSRNOG00000001915 ENSRNOG00000015336 ENSRNOG00000013658 ENSRNOG00000023337 ENSRNOG00000043451 ENSRNOG00000050647 ENSRNOG00000000321	3.18	3.46357
GO:0000902	cell morphogenesis	biological_process	16/113	1050/19765	3.754e-04	8.576e-03	16	ENSRNOG00000054219 ENSRNOG00000017783 ENSRNOG00000010392 ENSRNOG00000013658 ENSRNOG00000017209 ENSRNOG00000018399 ENSRNOG00000027212 ENSRNOG00000015336 ENSRNOG00000007905 ENSRNOG00000005964 ENSRNOG00000043451 ENSRNOG00000007515 ENSRNOG00000023337 ENSRNOG00000002376 ENSRNOG00000011944 ENSRNOG00000008716	2.67	3.42551
GO:0060560	developmental growth involved in morphogenesis	biological_process	6/113	203/19765	4.543e-04	7.937e-03	6	ENSRNOG00000018399 ENSRNOG00000010392 ENSRNOG00000013867 ENSRNOG00000017783 ENSRNOG00000023337 ENSRNOG00000043451	5.17	3.34266
GO:0048858	cell projection morphogenesis	biological_process	12/113	686/19765	4.872e-04	8.456e-03	12	ENSRNOG00000013658 ENSRNOG00000005964 ENSRNOG00000017209 ENSRNOG00000023337 ENSRNOG00000007515 ENSRNOG00000043451 ENSRNOG00000008716 ENSRNOG00000011944 ENSRNOG00000018399 ENSRNOG00000010392 ENSRNOG00000027212 ENSRNOG00000015336	3.06	3.31229
GO:0034599	cellular response to oxidative stress	biological_process	6/113	211/19765	5.696e-04	9.516e-03	6	ENSRNOG00000019048 ENSRNOG00000056487 ENSRNOG00000029148 ENSRNOG00000023546 ENSRNOG00000005964 ENSRNOG00000008716	4.97	3.24443
GO:0007409	axonogenesis	biological_process	8/113	355/19765	5.720e-04	9.497e-03	8	ENSRNOG00000010392 ENSRNOG00000015336 ENSRNOG00000008716 ENSRNOG00000013658 ENSRNOG00000017209 ENSRNOG00000005964 ENSRNOG00000023337 ENSRNOG00000043451	3.94	3.2426
GO:0097305	response to alcohol	biological_process	9/113	438/19765	6.053e-04	9.806e-03	9	ENSRNOG00000008716 ENSRNOG00000019048 ENSRNOG00000017783 ENSRNOG00000020369 ENSRNOG00000043451 ENSRNOG00000050647 ENSRNOG00000025012 ENSRNOG00000013658 ENSRNOG00000018393	3.59	3.21803
GO:0032990	cell part morphogenesis	biological_process	12/113	704/19765	6.195e-04	9.975e-03	12	ENSRNOG00000018399 ENSRNOG00000015336 ENSRNOG00000027212 ENSRNOG00000010392 ENSRNOG00000043451 ENSRNOG00000007515 ENSRNOG00000023337 ENSRNOG00000017209 ENSRNOG00000005964 ENSRNOG00000013658 ENSRNOG00000011944 ENSRNOG00000008716	2.98	3.20796
GO:0031346	positive regulation of cell projection organization	biological_process	7/113	287/19765	6.683e-04	9.114e-03	7	ENSRNOG00000018399 ENSRNOG00000013658 ENSRNOG00000010270 ENSRNOG00000011705 ENSRNOG00000030022 ENSRNOG00000010392 ENSRNOG00000000321	4.27	3.17503
GO:0043624	cellular protein complex disassembly	biological_process	4/113	100/19765	7.154e-04	9.467e-03	4	ENSRNOG00000005659 ENSRNOG00000011705 ENSRNOG00000010392 ENSRNOG00000002376	7.00	3.14545
GO:0051781	positive regulation of cell division	biological_process	4/113	102/19765	7.803e-04	1.022e-02	4	ENSRNOG00000029148 ENSRNOG00000013867 ENSRNOG00000020369 ENSRNOG00000005659	6.86	3.10774
GO:0009653	anatomical structure morphogenesis	biological_process	26/113	2251/19765	8.176e-04	1.061e-02	26	ENSRNOG00000027212 ENSRNOG00000015336 ENSRNOG00000013867 ENSRNOG00000018393 ENSRNOG00000018399 ENSRNOG00000018250 ENSRNOG00000002376 ENSRNOG00000023337 ENSRNOG00000043451 ENSRNOG00000010392 ENSRNOG00000013658 ENSRNOG00000017209 ENSRNOG00000007905 ENSRNOG00000020369 ENSRNOG00000008716 ENSRNOG00000011944 ENSRNOG00000037687 ENSRNOG00000007515 ENSRNOG00000005964 ENSRNOG00000023546 ENSRNOG00000010362 …	2.02	3.08746
GO:0048856	anatomical structure development	biological_process	45/113	4660/19765	8.622e-04	1.113e-02	45	ENSRNOG00000011944 ENSRNOG00000007905 ENSRNOG00000029148 ENSRNOG00000001581 ENSRNOG00000009884 ENSRNOG00000010362 ENSRNOG00000010797 ENSRNOG00000003338 ENSRNOG00000017783 ENSRNOG00000026420 ENSRNOG00000018250 ENSRNOG00000043451 ENSRNOG00000027212 ENSRNOG00000016247 ENSRNOG00000001915 ENSRNOG00000015336 ENSRNOG00000017328 ENSRNOG00000013867 ENSRNOG00000014698 ENSRNOG00000018393 ENSRNOG00000018399 …	1.69	3.06439
GO:0008217	regulation of blood pressure	biological_process	5/113	162/19765	8.788e-04	1.129e-02	5	ENSRNOG00000011130 ENSRNOG00000019048 ENSRNOG00000018393 ENSRNOG00000018250 ENSRNOG00000010392	5.40	3.05611
GO:0050795	regulation of behavior	biological_process	6/113	230/19765	9.391e-04	1.201e-02	6	ENSRNOG00000023337 ENSRNOG00000029148 ENSRNOG00000005964 ENSRNOG00000013867 ENSRNOG00000023546 ENSRNOG00000018393	4.56	3.02729
GO:0021510	spinal cord development	biological_process	4/113	107/19765	9.619e-04	1.037e-02	4	ENSRNOG00000008716 ENSRNOG00000001581 ENSRNOG00000013658 ENSRNOG00000015336	6.54	3.01687
GO:0050905	neuromuscular process	biological_process	4/113	107/19765	9.619e-04	1.037e-02	4	ENSRNOG00000005964 ENSRNOG00000001581 ENSRNOG00000013658 ENSRNOG00000010392	6.54	3.01687
GO:0021543	pallium development	biological_process	5/113	165/19765	9.649e-04	1.032e-02	5	ENSRNOG00000013658 ENSRNOG00000005964 ENSRNOG00000007515 ENSRNOG00000023337 ENSRNOG00000008716	5.30	3.01552
GO:0045596	negative regulation of cell differentiation	biological_process	10/113	554/19765	9.754e-04	1.031e-02	10	ENSRNOG00000043451 ENSRNOG00000023337 ENSRNOG00000000321 ENSRNOG00000003338 ENSRNOG00000011705 ENSRNOG00000017783 ENSRNOG00000009884 ENSRNOG00000010392 ENSRNOG00000019048 ENSRNOG00000015336	3.16	3.01082
GO:0051494	negative regulation of cytoskeleton organization	biological_process	4/113	108/19765	1.002e-03	1.054e-02	4	ENSRNOG00000005659 ENSRNOG00000011705 ENSRNOG00000010270 ENSRNOG00000002376	6.48	2.99913
GO:0061564	axon development	biological_process	8/113	385/19765	1.011e-03	1.060e-02	8	ENSRNOG00000023337 ENSRNOG00000043451 ENSRNOG00000005964 ENSRNOG00000017209 ENSRNOG00000013658 ENSRNOG00000008716 ENSRNOG00000015336 ENSRNOG00000010392	3.63	2.99525
GO:0000904	cell morphogenesis involved in differentiation	biological_process	11/113	654/19765	1.094e-03	1.129e-02	11	ENSRNOG00000054219 ENSRNOG00000017783 ENSRNOG00000010392 ENSRNOG00000015336 ENSRNOG00000013658 ENSRNOG00000017209 ENSRNOG00000005964 ENSRNOG00000023337 ENSRNOG00000043451 ENSRNOG00000002376 ENSRNOG00000008716	2.94	2.96098
GO:0050793	regulation of developmental process	biological_process	23/113	1954/19765	1.201e-03	1.225e-02	23	ENSRNOG00000011705 ENSRNOG00000017783 ENSRNOG00000003338 ENSRNOG00000019048 ENSRNOG00000009884 ENSRNOG00000010392 ENSRNOG00000029148 ENSRNOG00000050647 ENSRNOG00000001128 ENSRNOG00000013658 ENSRNOG00000020369 ENSRNOG00000018399 ENSRNOG00000018393 ENSRNOG00000007905 ENSRNOG00000001915 ENSRNOG00000013867 ENSRNOG00000015336 ENSRNOG00000043451 ENSRNOG00000023337 ENSRNOG00000023546 ENSRNOG00000037687 …	2.06	2.92046
GO:0048812	neuron projection morphogenesis	biological_process	9/113	482/19765	1.248e-03	1.249e-02	9	ENSRNOG00000023337 ENSRNOG00000043451 ENSRNOG00000017209 ENSRNOG00000005964 ENSRNOG00000013658 ENSRNOG00000018399 ENSRNOG00000008716 ENSRNOG00000015336 ENSRNOG00000010392	3.27	2.90379
GO:0021537	telencephalon development	biological_process	6/113	244/19765	1.317e-03	1.309e-02	6	ENSRNOG00000005964 ENSRNOG00000008716 ENSRNOG00000007515 ENSRNOG00000023337 ENSRNOG00000013658 ENSRNOG00000010392	4.30	2.88041
GO:0043241	protein complex disassembly	biological_process	4/113	116/19765	1.367e-03	1.145e-02	4	ENSRNOG00000002376 ENSRNOG00000010392 ENSRNOG00000011705 ENSRNOG00000005659	6.03	2.86423
GO:0001558	regulation of cell growth	biological_process	7/113	322/19765	1.392e-03	1.163e-02	7	ENSRNOG00000010392 ENSRNOG00000010797 ENSRNOG00000018399 ENSRNOG00000043451 ENSRNOG00000010977 ENSRNOG00000017783 ENSRNOG00000023337	3.80	2.85636
GO:0051128	regulation of cellular component organization	biological_process	22/113	1863/19765	1.440e-03	1.199e-02	22	ENSRNOG00000043451 ENSRNOG00000010977 ENSRNOG00000007515 ENSRNOG00000023337 ENSRNOG00000002376 ENSRNOG00000000321 ENSRNOG00000018399 ENSRNOG00000020369 ENSRNOG00000012512 ENSRNOG00000007905 ENSRNOG00000001915 ENSRNOG00000013658 ENSRNOG00000030022 ENSRNOG00000010797 ENSRNOG00000003338 ENSRNOG00000010270 ENSRNOG00000011705 ENSRNOG00000017783 ENSRNOG00000009884 ENSRNOG00000010392 ENSRNOG00000010362 …	2.07	2.84164
GO:0072359	circulatory system development	biological_process	13/113	884/19765	1.628e-03	1.339e-02	13	ENSRNOG00000018393 ENSRNOG00000010797 ENSRNOG00000012512 ENSRNOG00000010362 ENSRNOG00000010392 ENSRNOG00000013867 ENSRNOG00000019048 ENSRNOG00000007905 ENSRNOG00000016247 ENSRNOG00000023546 ENSRNOG00000029148 ENSRNOG00000007515 ENSRNOG00000018250	2.57	2.78835
GO:0072358	cardiovascular system development	biological_process	13/113	884/19765	1.628e-03	1.339e-02	13	ENSRNOG00000018250 ENSRNOG00000007515 ENSRNOG00000029148 ENSRNOG00000023546 ENSRNOG00000010392 ENSRNOG00000010362 ENSRNOG00000016247 ENSRNOG00000007905 ENSRNOG00000019048 ENSRNOG00000013867 ENSRNOG00000010797 ENSRNOG00000018393 ENSRNOG00000012512	2.57	2.78835
GO:0032502	developmental process	biological_process	46/113	4964/19765	1.757e-03	1.427e-02	46	ENSRNOG00000007905 ENSRNOG00000011944 ENSRNOG00000010797 ENSRNOG00000003338 ENSRNOG00000017783 ENSRNOG00000026420 ENSRNOG00000009884 ENSRNOG00000010362 ENSRNOG00000029148 ENSRNOG00000001581 ENSRNOG00000018393 ENSRNOG00000018399 ENSRNOG00000027212 ENSRNOG00000016247 ENSRNOG00000001915 ENSRNOG00000015336 ENSRNOG00000017328 ENSRNOG00000013867 ENSRNOG00000014698 ENSRNOG00000043451 ENSRNOG00000018250 …	1.62	2.75523
GO:0009611	response to wounding	biological_process	10/113	617/19765	2.287e-03	1.596e-02	10	ENSRNOG00000010362 ENSRNOG00000009884 ENSRNOG00000019048 ENSRNOG00000020369 ENSRNOG00000002376 ENSRNOG00000000321 ENSRNOG00000008716 ENSRNOG00000013658 ENSRNOG00000023546 ENSRNOG00000043451	2.83	2.64073
GO:0060326	cell chemotaxis	biological_process	5/113	197/19765	2.350e-03	1.636e-02	5	ENSRNOG00000029148 ENSRNOG00000011130 ENSRNOG00000013867 ENSRNOG00000023546 ENSRNOG00000043451	4.44	2.62893
GO:0007626	locomotory behavior	biological_process	5/113	198/19765	2.410e-03	1.673e-02	5	ENSRNOG00000001581 ENSRNOG00000056487 ENSRNOG00000019048 ENSRNOG00000010392 ENSRNOG00000010270	4.42	2.61798
GO:0031099	regeneration	biological_process	5/113	198/19765	2.410e-03	1.673e-02	5	ENSRNOG00000043451 ENSRNOG00000005930 ENSRNOG00000008716 ENSRNOG00000005964 ENSRNOG00000013658	4.42	2.61798
GO:0048520	positive regulation of behavior	biological_process	4/113	134/19765	2.542e-03	1.725e-02	4	ENSRNOG00000023546 ENSRNOG00000005964 ENSRNOG00000029148 ENSRNOG00000018393	5.22	2.59482
GO:0048667	cell morphogenesis involved in neuron differentiation	biological_process	8/113	448/19765	2.841e-03	1.804e-02	8	ENSRNOG00000010392 ENSRNOG00000008716 ENSRNOG00000015336 ENSRNOG00000013658 ENSRNOG00000023337 ENSRNOG00000043451 ENSRNOG00000005964 ENSRNOG00000017209	3.12	2.54653
GO:0022604	regulation of cell morphogenesis	biological_process	8/113	448/19765	2.841e-03	1.804e-02	8	ENSRNOG00000023337 ENSRNOG00000017783 ENSRNOG00000043451 ENSRNOG00000013658 ENSRNOG00000018399 ENSRNOG00000007905 ENSRNOG00000010392 ENSRNOG00000002376	3.12	2.54653
GO:0045595	regulation of cell differentiation	biological_process	17/113	1379/19765	2.847e-03	1.799e-02	17	ENSRNOG00000002376 ENSRNOG00000000321 ENSRNOG00000023337 ENSRNOG00000043451 ENSRNOG00000015336 ENSRNOG00000001915 ENSRNOG00000018393 ENSRNOG00000018399 ENSRNOG00000013658 ENSRNOG00000001128 ENSRNOG00000050647 ENSRNOG00000010392 ENSRNOG00000009884 ENSRNOG00000019048 ENSRNOG00000003338 ENSRNOG00000017783 ENSRNOG00000011705	2.16	2.54561
GO:0034112	positive regulation of homotypic cell-cell adhesion	biological_process	4/113	139/19765	2.971e-03	1.873e-02	4	ENSRNOG00000020369 ENSRNOG00000000321 ENSRNOG00000005964 ENSRNOG00000009884	5.03	2.5271
GO:0048771	tissue remodeling	biological_process	4/113	140/19765	3.063e-03	1.922e-02	4	ENSRNOG00000043451 ENSRNOG00000017783 ENSRNOG00000011130 ENSRNOG00000000321	5.00	2.51385
GO:1903039	positive regulation of leukocyte cell-cell adhesion	biological_process	4/113	141/19765	3.157e-03	1.967e-02	4	ENSRNOG00000020369 ENSRNOG00000000321 ENSRNOG00000005964 ENSRNOG00000009884	4.96	2.50073
GO:0008284	positive regulation of cell proliferation	biological_process	11/113	744/19765	3.198e-03	1.988e-02	11	ENSRNOG00000013867 ENSRNOG00000010392 ENSRNOG00000010362 ENSRNOG00000017783 ENSRNOG00000020369 ENSRNOG00000010797 ENSRNOG00000018393 ENSRNOG00000000321 ENSRNOG00000007515 ENSRNOG00000029148 ENSRNOG00000005964	2.59	2.49512
GO:0006898	receptor-mediated endocytosis	biological_process	5/113	210/19765	3.220e-03	1.997e-02	5	ENSRNOG00000010362 ENSRNOG00000000321 ENSRNOG00000053400 ENSRNOG00000007515 ENSRNOG00000033389	4.16	2.49214
GO:0010632	regulation of epithelial cell migration	biological_process	4/113	142/19765	3.253e-03	2.013e-02	4	ENSRNOG00000002376 ENSRNOG00000023337 ENSRNOG00000013867 ENSRNOG00000023546	4.93	2.48772
GO:0048638	regulation of developmental growth	biological_process	6/113	287/19765	3.272e-03	2.020e-02	6	ENSRNOG00000010392 ENSRNOG00000018399 ENSRNOG00000017783 ENSRNOG00000023337 ENSRNOG00000043451 ENSRNOG00000020369	3.66	2.48519
GO:0007275	multicellular organismal development	biological_process	39/113	4181/19765	3.351e-03	2.059e-02	39	ENSRNOG00000001581 ENSRNOG00000029148 ENSRNOG00000010362 ENSRNOG00000009884 ENSRNOG00000017783 ENSRNOG00000003338 ENSRNOG00000010797 ENSRNOG00000011944 ENSRNOG00000007905 ENSRNOG00000050647 ENSRNOG00000013658 ENSRNOG00000001128 ENSRNOG00000005659 ENSRNOG00000010392 ENSRNOG00000011705 ENSRNOG00000018250 ENSRNOG00000043451 ENSRNOG00000013867 ENSRNOG00000015336 ENSRNOG00000001915 ENSRNOG00000016247 …	1.63	2.47483
GO:0008406	gonad development	biological_process	5/113	215/19765	3.612e-03	2.041e-02	5	ENSRNOG00000025012 ENSRNOG00000001128 ENSRNOG00000023337 ENSRNOG00000008716 ENSRNOG00000017783	4.07	2.44225
GO:0032886	regulation of microtubule-based process	biological_process	4/113	146/19765	3.658e-03	2.063e-02	4	ENSRNOG00000002376 ENSRNOG00000008716 ENSRNOG00000011705 ENSRNOG00000005659	4.79	2.43676
GO:0030534	adult behavior	biological_process	4/113	147/19765	3.765e-03	2.119e-02	4	ENSRNOG00000056487 ENSRNOG00000005964 ENSRNOG00000014698 ENSRNOG00000001581	4.76	2.42424
GO:0051302	regulation of cell division	biological_process	5/113	218/19765	3.865e-03	2.148e-02	5	ENSRNOG00000013867 ENSRNOG00000029148 ENSRNOG00000005659 ENSRNOG00000020369 ENSRNOG00000033389	4.01	2.41285
GO:0040017	positive regulation of locomotion	biological_process	7/113	380/19765	3.868e-03	2.145e-02	7	ENSRNOG00000023337 ENSRNOG00000023546 ENSRNOG00000029148 ENSRNOG00000018393 ENSRNOG00000013867 ENSRNOG00000009884 ENSRNOG00000002376	3.22	2.41251
GO:0050880	regulation of blood vessel size	biological_process	4/113	148/19765	3.874e-03	2.144e-02	4	ENSRNOG00000018393 ENSRNOG00000011130 ENSRNOG00000050647 ENSRNOG00000019048	4.73	2.41184
GO:0090150	establishment of protein localization to membrane	biological_process	5/113	219/19765	3.952e-03	2.178e-02	5	ENSRNOG00000000321 ENSRNOG00000001128 ENSRNOG00000012562 ENSRNOG00000010362 ENSRNOG00000008481	3.99	2.40318
GO:0035150	regulation of tube size	biological_process	4/113	149/19765	3.985e-03	2.192e-02	4	ENSRNOG00000018393 ENSRNOG00000011130 ENSRNOG00000050647 ENSRNOG00000019048	4.70	2.39957
GO:0009266	response to temperature stimulus	biological_process	4/113	149/19765	3.985e-03	2.192e-02	4	ENSRNOG00000020032 ENSRNOG00000019048 ENSRNOG00000013867 ENSRNOG00000011130	4.70	2.39957
GO:0050769	positive regulation of neurogenesis	biological_process	7/113	382/19765	3.992e-03	2.187e-02	7	ENSRNOG00000018399 ENSRNOG00000013658 ENSRNOG00000011705 ENSRNOG00000023337 ENSRNOG00000050647 ENSRNOG00000010392 ENSRNOG00000000321	3.21	2.39881
GO:0045137	development of primary sexual characteristics	biological_process	5/113	220/19765	4.040e-03	2.208e-02	5	ENSRNOG00000001128 ENSRNOG00000025012 ENSRNOG00000023337 ENSRNOG00000008716 ENSRNOG00000017783	3.98	2.39362
GO:0050679	positive regulation of epithelial cell proliferation	biological_process	4/113	150/19765	4.099e-03	2.222e-02	4	ENSRNOG00000017783 ENSRNOG00000007515 ENSRNOG00000005964 ENSRNOG00000013867	4.66	2.38732
GO:0048545	response to steroid hormone	biological_process	9/113	569/19765	4.159e-03	2.126e-02	9	ENSRNOG00000013658 ENSRNOG00000005964 ENSRNOG00000043451 ENSRNOG00000000321 ENSRNOG00000008716 ENSRNOG00000018393 ENSRNOG00000020369 ENSRNOG00000016214 ENSRNOG00000017783	2.77	2.38101
GO:0010769	regulation of cell morphogenesis involved in differentiation	biological_process	6/113	300/19765	4.172e-03	2.128e-02	6	ENSRNOG00000010392 ENSRNOG00000002376 ENSRNOG00000043451 ENSRNOG00000017783 ENSRNOG00000023337 ENSRNOG00000013658	3.50	2.37966
GO:0040012	regulation of locomotion	biological_process	10/113	670/19765	4.292e-03	2.185e-02	10	ENSRNOG00000018393 ENSRNOG00000012512 ENSRNOG00000017783 ENSRNOG00000009884 ENSRNOG00000010392 ENSRNOG00000013867 ENSRNOG00000023546 ENSRNOG00000029148 ENSRNOG00000023337 ENSRNOG00000002376	2.61	2.36734
GO:0048589	developmental growth	biological_process	9/113	573/19765	4.369e-03	2.212e-02	9	ENSRNOG00000037687 ENSRNOG00000023337 ENSRNOG00000043451 ENSRNOG00000025012 ENSRNOG00000013867 ENSRNOG00000010392 ENSRNOG00000017783 ENSRNOG00000020369 ENSRNOG00000018399	2.75	2.35962
GO:0051270	regulation of cellular component movement	biological_process	10/113	672/19765	4.390e-03	2.218e-02	10	ENSRNOG00000023337 ENSRNOG00000023546 ENSRNOG00000029148 ENSRNOG00000008716 ENSRNOG00000002376 ENSRNOG00000017783 ENSRNOG00000012512 ENSRNOG00000018393 ENSRNOG00000013867 ENSRNOG00000010392	2.60	2.35754
GO:0045666	positive regulation of neuron differentiation	biological_process	6/113	303/19765	4.404e-03	2.221e-02	6	ENSRNOG00000013658 ENSRNOG00000018399 ENSRNOG00000011705 ENSRNOG00000050647 ENSRNOG00000010392 ENSRNOG00000000321	3.46	2.35615
GO:0007584	response to nutrient	biological_process	5/113	224/19765	4.409e-03	2.219e-02	5	ENSRNOG00000025012 ENSRNOG00000019048 ENSRNOG00000016214 ENSRNOG00000017783 ENSRNOG00000043451	3.90	2.35566
GO:0008015	blood circulation	biological_process	7/113	389/19765	4.452e-03	2.237e-02	7	ENSRNOG00000018393 ENSRNOG00000023337 ENSRNOG00000050647 ENSRNOG00000011130 ENSRNOG00000010392 ENSRNOG00000018250 ENSRNOG00000019048	3.15	2.35144
GO:0050770	regulation of axonogenesis	biological_process	4/113	153/19765	4.455e-03	2.234e-02	4	ENSRNOG00000010392 ENSRNOG00000013658 ENSRNOG00000023337 ENSRNOG00000043451	4.57	2.35115
GO:0048870	cell motility	biological_process	14/113	1098/19765	4.468e-03	2.237e-02	14	ENSRNOG00000000321 ENSRNOG00000002376 ENSRNOG00000043451 ENSRNOG00000023337 ENSRNOG00000023546 ENSRNOG00000011130 ENSRNOG00000007905 ENSRNOG00000013867 ENSRNOG00000027212 ENSRNOG00000012512 ENSRNOG00000018393 ENSRNOG00000029148 ENSRNOG00000010392 ENSRNOG00000017783	2.23	2.34989
GO:0010976	positive regulation of neuron projection development	biological_process	5/113	226/19765	4.603e-03	2.295e-02	5	ENSRNOG00000013658 ENSRNOG00000018399 ENSRNOG00000010392 ENSRNOG00000000321 ENSRNOG00000011705	3.87	2.33696
GO:0045785	positive regulation of cell adhesion	biological_process	6/113	307/19765	4.729e-03	2.332e-02	6	ENSRNOG00000010392 ENSRNOG00000009884 ENSRNOG00000000321 ENSRNOG00000043451 ENSRNOG00000020369 ENSRNOG00000005964	3.42	2.32523
GO:0045471	response to ethanol	biological_process	4/113	158/19765	5.096e-03	2.398e-02	4	ENSRNOG00000025012 ENSRNOG00000020369 ENSRNOG00000019048 ENSRNOG00000050647	4.43	2.29277
GO:0016049	cell growth	biological_process	7/113	400/19765	5.259e-03	2.471e-02	7	ENSRNOG00000010797 ENSRNOG00000018399 ENSRNOG00000043451 ENSRNOG00000010977 ENSRNOG00000017783 ENSRNOG00000023337 ENSRNOG00000010392	3.06	2.2791
GO:0048729	tissue morphogenesis	biological_process	9/113	590/19765	5.360e-03	2.514e-02	9	ENSRNOG00000007515 ENSRNOG00000023337 ENSRNOG00000005964 ENSRNOG00000018250 ENSRNOG00000002376 ENSRNOG00000037687 ENSRNOG00000017783 ENSRNOG00000010392 ENSRNOG00000013867	2.67	2.27084
GO:0002573	myeloid leukocyte differentiation	biological_process	4/113	160/19765	5.371e-03	2.514e-02	4	ENSRNOG00000010362 ENSRNOG00000001128 ENSRNOG00000011944 ENSRNOG00000017783	4.37	2.26994
GO:0030334	regulation of cell migration	biological_process	9/113	591/19765	5.423e-03	2.530e-02	9	ENSRNOG00000013867 ENSRNOG00000010392 ENSRNOG00000012512 ENSRNOG00000017783 ENSRNOG00000018393 ENSRNOG00000002376 ENSRNOG00000023546 ENSRNOG00000029148 ENSRNOG00000023337	2.66	2.26576
GO:0016477	cell migration	biological_process	13/113	1011/19765	5.458e-03	2.542e-02	13	ENSRNOG00000011130 ENSRNOG00000023546 ENSRNOG00000029148 ENSRNOG00000043451 ENSRNOG00000023337 ENSRNOG00000000321 ENSRNOG00000002376 ENSRNOG00000012512 ENSRNOG00000017783 ENSRNOG00000018393 ENSRNOG00000013867 ENSRNOG00000007905 ENSRNOG00000010392	2.25	2.26297
GO:0002443	leukocyte mediated immunity	biological_process	5/113	235/19765	5.555e-03	2.582e-02	5	ENSRNOG00000039204 ENSRNOG00000020369 ENSRNOG00000005964 ENSRNOG00000050647 ENSRNOG00000000321	3.72	2.25532
GO:0007369	gastrulation	biological_process	4/113	162/19765	5.656e-03	2.507e-02	4	ENSRNOG00000002376 ENSRNOG00000017783 ENSRNOG00000007905 ENSRNOG00000005964	4.32	2.24749
GO:0050920	regulation of chemotaxis	biological_process	4/113	165/19765	6.104e-03	2.688e-02	4	ENSRNOG00000013867 ENSRNOG00000023546 ENSRNOG00000029148 ENSRNOG00000023337	4.24	2.21439
GO:0042493	response to drug	biological_process	8/113	509/19765	6.539e-03	2.744e-02	8	ENSRNOG00000019048 ENSRNOG00000009884 ENSRNOG00000020369 ENSRNOG00000020562 ENSRNOG00000017783 ENSRNOG00000005930 ENSRNOG00000025012 ENSRNOG00000018393	2.75	2.18449
GO:0061061	muscle structure development	biological_process	8/113	510/19765	6.622e-03	2.766e-02	8	ENSRNOG00000020369 ENSRNOG00000001581 ENSRNOG00000012512 ENSRNOG00000009884 ENSRNOG00000010392 ENSRNOG00000018250 ENSRNOG00000007905 ENSRNOG00000014698	2.74	2.17901
GO:0060047	heart contraction	biological_process	4/113	171/19765	7.075e-03	2.941e-02	4	ENSRNOG00000018250 ENSRNOG00000018393 ENSRNOG00000023337 ENSRNOG00000011130	4.09	2.15027
GO:0007411	axon guidance	biological_process	4/113	171/19765	7.075e-03	2.941e-02	4	ENSRNOG00000023337 ENSRNOG00000015336 ENSRNOG00000017209 ENSRNOG00000005964	4.09	2.15027
GO:0022409	positive regulation of cell-cell adhesion	biological_process	4/113	172/19765	7.247e-03	2.994e-02	4	ENSRNOG00000020369 ENSRNOG00000000321 ENSRNOG00000005964 ENSRNOG00000009884	4.07	2.13984
GO:0097485	neuron projection guidance	biological_process	4/113	172/19765	7.247e-03	2.994e-02	4	ENSRNOG00000015336 ENSRNOG00000005964 ENSRNOG00000017209 ENSRNOG00000023337	4.07	2.13984
GO:2000145	regulation of cell motility	biological_process	9/113	618/19765	7.375e-03	2.934e-02	9	ENSRNOG00000017783 ENSRNOG00000012512 ENSRNOG00000018393 ENSRNOG00000013867 ENSRNOG00000010392 ENSRNOG00000023337 ENSRNOG00000029148 ENSRNOG00000023546 ENSRNOG00000002376	2.55	2.13224
GO:0048514	blood vessel morphogenesis	biological_process	7/113	425/19765	7.516e-03	2.985e-02	7	ENSRNOG00000013867 ENSRNOG00000007905 ENSRNOG00000010362 ENSRNOG00000018250 ENSRNOG00000023546 ENSRNOG00000018393 ENSRNOG00000010797	2.88	2.12401
GO:0001568	blood vessel development	biological_process	8/113	522/19765	7.676e-03	3.044e-02	8	ENSRNOG00000018393 ENSRNOG00000010797 ENSRNOG00000010362 ENSRNOG00000013867 ENSRNOG00000007905 ENSRNOG00000023546 ENSRNOG00000029148 ENSRNOG00000018250	2.68	2.11487
GO:0048588	developmental cell growth	biological_process	4/113	175/19765	7.781e-03	3.063e-02	4	ENSRNOG00000023337 ENSRNOG00000043451 ENSRNOG00000018399 ENSRNOG00000010392	4.00	2.10896
GO:0001822	kidney development	biological_process	5/113	254/19765	8.040e-03	3.160e-02	5	ENSRNOG00000007515 ENSRNOG00000017783 ENSRNOG00000013867 ENSRNOG00000029148 ENSRNOG00000000321	3.44	2.09474
GO:0070482	response to oxygen levels	biological_process	6/113	339/19765	8.041e-03	3.156e-02	6	ENSRNOG00000033299 ENSRNOG00000018393 ENSRNOG00000025012 ENSRNOG00000017783 ENSRNOG00000019048 ENSRNOG00000000321	3.10	2.09469
GO:0044708	single-organism behavior	biological_process	7/113	430/19765	8.045e-03	3.153e-02	7	ENSRNOG00000025012 ENSRNOG00000018393 ENSRNOG00000020369 ENSRNOG00000001581 ENSRNOG00000005964 ENSRNOG00000056487 ENSRNOG00000014698	2.85	2.09447
GO:0030155	regulation of cell adhesion	biological_process	8/113	526/19765	8.056e-03	3.153e-02	8	ENSRNOG00000020369 ENSRNOG00000010392 ENSRNOG00000009884 ENSRNOG00000001128 ENSRNOG00000043451 ENSRNOG00000005964 ENSRNOG00000002376 ENSRNOG00000000321	2.66	2.09388
GO:0040008	regulation of growth	biological_process	8/113	528/19765	8.251e-03	3.220e-02	8	ENSRNOG00000010392 ENSRNOG00000010797 ENSRNOG00000018399 ENSRNOG00000020369 ENSRNOG00000017783 ENSRNOG00000010977 ENSRNOG00000043451 ENSRNOG00000023337	2.65	2.08349
GO:0009605	response to external stimulus	biological_process	20/113	1900/19765	8.407e-03	3.174e-02	20	ENSRNOG00000043451 ENSRNOG00000023337 ENSRNOG00000023546 ENSRNOG00000011130 ENSRNOG00000005964 ENSRNOG00000006151 ENSRNOG00000002376 ENSRNOG00000000321 ENSRNOG00000020369 ENSRNOG00000013867 ENSRNOG00000015336 ENSRNOG00000025012 ENSRNOG00000017209 ENSRNOG00000029148 ENSRNOG00000050647 ENSRNOG00000017783 ENSRNOG00000016214 ENSRNOG00000010392 ENSRNOG00000010362 ENSRNOG00000019048	1.84	2.07536
GO:0030336	negative regulation of cell migration	biological_process	4/113	179/19765	8.536e-03	3.209e-02	4	ENSRNOG00000010392 ENSRNOG00000002376 ENSRNOG00000017783 ENSRNOG00000023337	3.91	2.06875
GO:0001894	tissue homeostasis	biological_process	4/113	179/19765	8.536e-03	3.209e-02	4	ENSRNOG00000054219 ENSRNOG00000011130 ENSRNOG00000023546 ENSRNOG00000043451	3.91	2.06875
GO:0048513	organ development	biological_process	28/113	2933/19765	8.566e-03	3.198e-02	28	ENSRNOG00000013658 ENSRNOG00000025012 ENSRNOG00000001128 ENSRNOG00000010392 ENSRNOG00000002376 ENSRNOG00000018250 ENSRNOG00000023337 ENSRNOG00000043451 ENSRNOG00000015336 ENSRNOG00000013867 ENSRNOG00000016247 ENSRNOG00000012512 ENSRNOG00000029148 ENSRNOG00000001581 ENSRNOG00000019048 ENSRNOG00000010362 ENSRNOG00000009884 ENSRNOG00000017783 ENSRNOG00000000321 ENSRNOG00000037687 ENSRNOG00000008716 …	1.67	2.06722
GO:0007399	nervous system development	biological_process	20/113	1905/19765	8.652e-03	3.221e-02	20	ENSRNOG00000005964 ENSRNOG00000043451 ENSRNOG00000007515 ENSRNOG00000023337 ENSRNOG00000037687 ENSRNOG00000000321 ENSRNOG00000008716 ENSRNOG00000018399 ENSRNOG00000015336 ENSRNOG00000001915 ENSRNOG00000013658 ENSRNOG00000017209 ENSRNOG00000001581 ENSRNOG00000050647 ENSRNOG00000003338 ENSRNOG00000011705 ENSRNOG00000017783 ENSRNOG00000009884 ENSRNOG00000010392 ENSRNOG00000019048	1.84	2.06288
GO:0040007	growth	biological_process	11/113	848/19765	8.944e-03	3.320e-02	11	ENSRNOG00000037687 ENSRNOG00000025012 ENSRNOG00000023337 ENSRNOG00000010977 ENSRNOG00000043451 ENSRNOG00000010392 ENSRNOG00000013867 ENSRNOG00000018399 ENSRNOG00000010797 ENSRNOG00000017783 ENSRNOG00000020369	2.27	2.04847
GO:0001944	vasculature development	biological_process	8/113	541/19765	9.610e-03	3.407e-02	8	ENSRNOG00000013867 ENSRNOG00000007905 ENSRNOG00000010362 ENSRNOG00000018393 ENSRNOG00000010797 ENSRNOG00000018250 ENSRNOG00000029148 ENSRNOG00000023546	2.59	2.01728
GO:2000146	negative regulation of cell motility	biological_process	4/113	187/19765	1.020e-02	3.578e-02	4	ENSRNOG00000017783 ENSRNOG00000023337 ENSRNOG00000002376 ENSRNOG00000010392	3.74	1.9914
GO:0030335	positive regulation of cell migration	biological_process	6/113	356/19765	1.039e-02	3.538e-02	6	ENSRNOG00000018393 ENSRNOG00000023337 ENSRNOG00000029148 ENSRNOG00000023546 ENSRNOG00000002376 ENSRNOG00000013867	2.95	1.98338
GO:0010631	epithelial cell migration	biological_process	4/113	188/19765	1.042e-02	3.544e-02	4	ENSRNOG00000013867 ENSRNOG00000023546 ENSRNOG00000023337 ENSRNOG00000002376	3.72	1.98213
GO:0007548	sex differentiation	biological_process	5/113	269/19765	1.052e-02	3.573e-02	5	ENSRNOG00000023337 ENSRNOG00000017783 ENSRNOG00000001128 ENSRNOG00000025012 ENSRNOG00000008716	3.25	1.97798
GO:0072001	renal system development	biological_process	5/113	270/19765	1.070e-02	3.630e-02	5	ENSRNOG00000029148 ENSRNOG00000017783 ENSRNOG00000007515 ENSRNOG00000013867 ENSRNOG00000000321	3.24	1.97062
GO:0090132	epithelium migration	biological_process	4/113	190/19765	1.088e-02	3.686e-02	4	ENSRNOG00000023337 ENSRNOG00000023546 ENSRNOG00000013867 ENSRNOG00000002376	3.68	1.96337
GO:0050730	regulation of peptidyl-tyrosine phosphorylation	biological_process	4/113	190/19765	1.088e-02	3.686e-02	4	ENSRNOG00000017783 ENSRNOG00000000321 ENSRNOG00000029148 ENSRNOG00000010392	3.68	1.96337
GO:0034109	homotypic cell-cell adhesion	biological_process	5/113	271/19765	1.089e-02	3.680e-02	5	ENSRNOG00000020369 ENSRNOG00000023546 ENSRNOG00000005964 ENSRNOG00000000321 ENSRNOG00000009884	3.23	1.96297
GO:0048871	multicellular organismal homeostasis	biological_process	5/113	273/19765	1.126e-02	3.800e-02	5	ENSRNOG00000043451 ENSRNOG00000023546 ENSRNOG00000005964 ENSRNOG00000011130 ENSRNOG00000054219	3.20	1.94846
GO:2000147	positive regulation of cell motility	biological_process	6/113	364/19765	1.166e-02	3.834e-02	6	ENSRNOG00000018393 ENSRNOG00000023337 ENSRNOG00000029148 ENSRNOG00000023546 ENSRNOG00000002376 ENSRNOG00000013867	2.88	1.9333
GO:0045597	positive regulation of cell differentiation	biological_process	10/113	772/19765	1.204e-02	3.915e-02	10	ENSRNOG00000013658 ENSRNOG00000001128 ENSRNOG00000050647 ENSRNOG00000023337 ENSRNOG00000000321 ENSRNOG00000018399 ENSRNOG00000018393 ENSRNOG00000011705 ENSRNOG00000017783 ENSRNOG00000010392	2.27	1.91937
GO:0006091	generation of precursor metabolites and energy	biological_process	5/113	277/19765	1.205e-02	3.914e-02	5	ENSRNOG00000002218 ENSRNOG00000019048 ENSRNOG00000037688 ENSRNOG00000005964 ENSRNOG00000016214	3.16	1.91901
GO:0006979	response to oxidative stress	biological_process	6/113	369/19765	1.251e-02	4.034e-02	6	ENSRNOG00000023546 ENSRNOG00000005964 ENSRNOG00000029148 ENSRNOG00000008716 ENSRNOG00000019048 ENSRNOG00000056487	2.84	1.90274
GO:1901342	regulation of vasculature development	biological_process	4/113	197/19765	1.259e-02	4.055e-02	4	ENSRNOG00000018393 ENSRNOG00000029148 ENSRNOG00000023546 ENSRNOG00000013867	3.55	1.89997
GO:0009888	tissue development	biological_process	17/113	1598/19765	1.268e-02	3.960e-02	17	ENSRNOG00000029148 ENSRNOG00000001581 ENSRNOG00000010392 ENSRNOG00000017783 ENSRNOG00000054219 ENSRNOG00000000321 ENSRNOG00000037687 ENSRNOG00000018250 ENSRNOG00000002376 ENSRNOG00000007515 ENSRNOG00000023337 ENSRNOG00000043451 ENSRNOG00000005964 ENSRNOG00000007905 ENSRNOG00000017328 ENSRNOG00000013867 ENSRNOG00000012512	1.86	1.89688
GO:0061138	morphogenesis of a branching epithelium	biological_process	4/113	198/19765	1.285e-02	4.003e-02	4	ENSRNOG00000013867 ENSRNOG00000037687 ENSRNOG00000017783 ENSRNOG00000023337	3.53	1.8911
GO:0030900	forebrain development	biological_process	6/113	372/19765	1.305e-02	4.042e-02	6	ENSRNOG00000008716 ENSRNOG00000010392 ENSRNOG00000007515 ENSRNOG00000023337 ENSRNOG00000005964 ENSRNOG00000013658	2.82	1.88439
GO:0010720	positive regulation of cell development	biological_process	7/113	468/19765	1.307e-02	4.044e-02	7	ENSRNOG00000018399 ENSRNOG00000013658 ENSRNOG00000050647 ENSRNOG00000011705 ENSRNOG00000023337 ENSRNOG00000010392 ENSRNOG00000000321	2.62	1.88372
GO:0051272	positive regulation of cellular component movement	biological_process	6/113	374/19765	1.341e-02	4.125e-02	6	ENSRNOG00000013867 ENSRNOG00000002376 ENSRNOG00000023337 ENSRNOG00000029148 ENSRNOG00000023546 ENSRNOG00000018393	2.81	1.87257
GO:0001667	ameboidal cell migration	biological_process	5/113	288/19765	1.441e-02	4.333e-02	5	ENSRNOG00000018393 ENSRNOG00000023337 ENSRNOG00000023546 ENSRNOG00000002376 ENSRNOG00000013867	3.04	1.84134
GO:0048646	anatomical structure formation involved in morphogenesis	biological_process	12/113	1027/19765	1.540e-02	4.504e-02	12	ENSRNOG00000010797 ENSRNOG00000003338 ENSRNOG00000017783 ENSRNOG00000010362 ENSRNOG00000007515 ENSRNOG00000023546 ENSRNOG00000005964 ENSRNOG00000002376 ENSRNOG00000011944 ENSRNOG00000018393 ENSRNOG00000007905 ENSRNOG00000013867	2.04	1.81248
GO:0050865	regulation of cell activation	biological_process	6/113	391/19765	1.681e-02	4.780e-02	6	ENSRNOG00000009884 ENSRNOG00000000321 ENSRNOG00000005964 ENSRNOG00000020369 ENSRNOG00000039204 ENSRNOG00000017783	2.68	1.77443
GO:0001763	morphogenesis of a branching structure	biological_process	4/113	212/19765	1.687e-02	4.792e-02	4	ENSRNOG00000023337 ENSRNOG00000017783 ENSRNOG00000037687 ENSRNOG00000013867	3.30	1.77288
GO:0002521	leukocyte differentiation	biological_process	6/113	394/19765	1.747e-02	4.947e-02	6	ENSRNOG00000001128 ENSRNOG00000017783 ENSRNOG00000010362 ENSRNOG00000009884 ENSRNOG00000000321 ENSRNOG00000011944	2.66	1.75771
GO:0051656	establishment of organelle localization	biological_process	5/113	302/19765	1.787e-02	4.981e-02	5	ENSRNOG00000005964 ENSRNOG00000013658 ENSRNOG00000008716 ENSRNOG00000000321 ENSRNOG00000002376	2.90	1.74788
GO:0051271	negative regulation of cellular component movement	biological_process	4/113	216/19765	1.816e-02	5.056e-02	4	ENSRNOG00000017783 ENSRNOG00000023337 ENSRNOG00000002376 ENSRNOG00000010392	3.24	1.74088
GO:0045927	positive regulation of growth	biological_process	4/113	217/19765	1.849e-02	5.132e-02	4	ENSRNOG00000010392 ENSRNOG00000018399 ENSRNOG00000017783 ENSRNOG00000020369	3.22	1.73306
GO:0010033	response to organic substance	biological_process	23/113	2448/19765	1.906e-02	5.285e-02	23	ENSRNOG00000019048 ENSRNOG00000010362 ENSRNOG00000009884 ENSRNOG00000017783 ENSRNOG00000029148 ENSRNOG00000005930 ENSRNOG00000020369 ENSRNOG00000000321 ENSRNOG00000008716 ENSRNOG00000005964 ENSRNOG00000023546 ENSRNOG00000022141 ENSRNOG00000016214 ENSRNOG00000011705 ENSRNOG00000050647 ENSRNOG00000013658 ENSRNOG00000025012 ENSRNOG00000001128 ENSRNOG00000013867 ENSRNOG00000014698 ENSRNOG00000018393 …	1.64	1.71988
GO:0051258	protein polymerization	biological_process	4/113	220/19765	1.952e-02	5.330e-02	4	ENSRNOG00000011705 ENSRNOG00000017209 ENSRNOG00000002376 ENSRNOG00000013658	3.18	1.70952
GO:0001655	urogenital system development	biological_process	5/113	308/19765	1.952e-02	5.330e-02	5	ENSRNOG00000000321 ENSRNOG00000013867 ENSRNOG00000029148 ENSRNOG00000017783 ENSRNOG00000007515	2.84	1.70952
GO:0071363	cellular response to growth factor stimulus	biological_process	7/113	504/19765	1.973e-02	5.365e-02	7	ENSRNOG00000022141 ENSRNOG00000023546 ENSRNOG00000011130 ENSRNOG00000029148 ENSRNOG00000011705 ENSRNOG00000017783 ENSRNOG00000013867	2.43	1.70487
GO:0051301	cell division	biological_process	6/113	404/19765	1.982e-02	5.384e-02	6	ENSRNOG00000002376 ENSRNOG00000013867 ENSRNOG00000005659 ENSRNOG00000029148 ENSRNOG00000020369 ENSRNOG00000033389	2.60	1.7029
GO:0001666	response to hypoxia	biological_process	5/113	311/19765	2.039e-02	5.528e-02	5	ENSRNOG00000018393 ENSRNOG00000025012 ENSRNOG00000017783 ENSRNOG00000019048 ENSRNOG00000000321	2.81	1.69058
GO:0002696	positive regulation of leukocyte activation	biological_process	4/113	223/19765	2.058e-02	5.573e-02	4	ENSRNOG00000000321 ENSRNOG00000005964 ENSRNOG00000020369 ENSRNOG00000009884	3.14	1.68655
GO:0003002	regionalization	biological_process	5/113	315/19765	2.158e-02	5.723e-02	5	ENSRNOG00000001581 ENSRNOG00000007515 ENSRNOG00000023337 ENSRNOG00000017783 ENSRNOG00000013867	2.78	1.66595
GO:0007389	pattern specification process	biological_process	6/113	411/19765	2.158e-02	5.723e-02	6	ENSRNOG00000017783 ENSRNOG00000023337 ENSRNOG00000007515 ENSRNOG00000001581 ENSRNOG00000016247 ENSRNOG00000013867	2.55	1.66595
GO:0045165	cell fate commitment	biological_process	4/113	226/19765	2.168e-02	5.738e-02	4	ENSRNOG00000010392 ENSRNOG00000017783 ENSRNOG00000001581 ENSRNOG00000015336	3.10	1.66394
GO:0030031	cell projection assembly	biological_process	5/113	316/19765	2.189e-02	5.759e-02	5	ENSRNOG00000010270 ENSRNOG00000003338 ENSRNOG00000007515 ENSRNOG00000030022 ENSRNOG00000011944	2.77	1.65975
GO:0033993	response to lipid	biological_process	11/113	961/19765	2.242e-02	5.818e-02	11	ENSRNOG00000018393 ENSRNOG00000016214 ENSRNOG00000017783 ENSRNOG00000020369 ENSRNOG00000019048 ENSRNOG00000013658 ENSRNOG00000001128 ENSRNOG00000005964 ENSRNOG00000043451 ENSRNOG00000000321 ENSRNOG00000008716	2.00	1.64936
GO:0043066	negative regulation of apoptotic process	biological_process	9/113	734/19765	2.279e-02	5.903e-02	9	ENSRNOG00000010392 ENSRNOG00000056487 ENSRNOG00000019048 ENSRNOG00000005659 ENSRNOG00000017783 ENSRNOG00000013658 ENSRNOG00000050647 ENSRNOG00000005964 ENSRNOG00000023546	2.14	1.64226
GO:0040013	negative regulation of locomotion	biological_process	4/113	230/19765	2.321e-02	5.994e-02	4	ENSRNOG00000023337 ENSRNOG00000017783 ENSRNOG00000002376 ENSRNOG00000010392	3.04	1.63432
GO:0050867	positive regulation of cell activation	biological_process	4/113	231/19765	2.361e-02	6.080e-02	4	ENSRNOG00000000321 ENSRNOG00000005964 ENSRNOG00000020369 ENSRNOG00000009884	3.03	1.6269
GO:0015672	monovalent inorganic cation transport	biological_process	7/113	522/19765	2.387e-02	6.065e-02	7	ENSRNOG00000010597 ENSRNOG00000019118 ENSRNOG00000033299 ENSRNOG00000054314 ENSRNOG00000051860 ENSRNOG00000021056 ENSRNOG00000001128	2.35	1.62215
GO:0050900	leukocyte migration	biological_process	4/113	232/19765	2.401e-02	6.083e-02	4	ENSRNOG00000000321 ENSRNOG00000029148 ENSRNOG00000011130 ENSRNOG00000043451	3.02	1.61961
GO:0042127	regulation of cell proliferation	biological_process	14/113	1334/19765	2.415e-02	6.113e-02	14	ENSRNOG00000018393 ENSRNOG00000020369 ENSRNOG00000013867 ENSRNOG00000007515 ENSRNOG00000005964 ENSRNOG00000000321 ENSRNOG00000010797 ENSRNOG00000003338 ENSRNOG00000017783 ENSRNOG00000010392 ENSRNOG00000010362 ENSRNOG00000019048 ENSRNOG00000001128 ENSRNOG00000029148	1.84	1.61708
GO:0051130	positive regulation of cellular component organization	biological_process	11/113	975/19765	2.483e-02	6.279e-02	11	ENSRNOG00000011705 ENSRNOG00000020369 ENSRNOG00000010270 ENSRNOG00000018399 ENSRNOG00000010362 ENSRNOG00000010392 ENSRNOG00000030022 ENSRNOG00000007515 ENSRNOG00000013658 ENSRNOG00000000321 ENSRNOG00000002376	1.97	1.60502
GO:0051146	striated muscle cell differentiation	biological_process	4/113	235/19765	2.523e-02	6.362e-02	4	ENSRNOG00000010392 ENSRNOG00000020369 ENSRNOG00000014698 ENSRNOG00000012512	2.98	1.59808
GO:0042692	muscle cell differentiation	biological_process	5/113	327/19765	2.547e-02	6.363e-02	5	ENSRNOG00000020369 ENSRNOG00000012512 ENSRNOG00000009884 ENSRNOG00000010392 ENSRNOG00000014698	2.67	1.59397
GO:0043069	negative regulation of programmed cell death	biological_process	9/113	748/19765	2.565e-02	6.402e-02	9	ENSRNOG00000010392 ENSRNOG00000056487 ENSRNOG00000019048 ENSRNOG00000005659 ENSRNOG00000017783 ENSRNOG00000013658 ENSRNOG00000050647 ENSRNOG00000005964 ENSRNOG00000023546	2.10	1.59091
GO:0014706	striated muscle tissue development	biological_process	5/113	329/19765	2.616e-02	6.505e-02	5	ENSRNOG00000001581 ENSRNOG00000012512 ENSRNOG00000010392 ENSRNOG00000018250 ENSRNOG00000007905	2.66	1.58236
GO:0070848	response to growth factor	biological_process	7/113	533/19765	2.670e-02	6.602e-02	7	ENSRNOG00000022141 ENSRNOG00000029148 ENSRNOG00000011130 ENSRNOG00000023546 ENSRNOG00000017783 ENSRNOG00000011705 ENSRNOG00000013867	2.30	1.57349
GO:0009887	organ morphogenesis	biological_process	10/113	868/19765	2.676e-02	6.605e-02	10	ENSRNOG00000023337 ENSRNOG00000007515 ENSRNOG00000001581 ENSRNOG00000005964 ENSRNOG00000037687 ENSRNOG00000018250 ENSRNOG00000017783 ENSRNOG00000020369 ENSRNOG00000013867 ENSRNOG00000010392	2.02	1.57251
GO:0072657	protein localization to membrane	biological_process	5/113	332/19765	2.723e-02	6.635e-02	5	ENSRNOG00000010362 ENSRNOG00000008481 ENSRNOG00000000321 ENSRNOG00000001128 ENSRNOG00000012562	2.63	1.56495
GO:0008283	cell proliferation	biological_process	16/113	1608/19765	2.740e-02	6.658e-02	16	ENSRNOG00000005659 ENSRNOG00000019048 ENSRNOG00000010392 ENSRNOG00000010362 ENSRNOG00000017783 ENSRNOG00000010797 ENSRNOG00000003338 ENSRNOG00000029148 ENSRNOG00000001128 ENSRNOG00000020032 ENSRNOG00000013867 ENSRNOG00000020369 ENSRNOG00000018393 ENSRNOG00000000321 ENSRNOG00000007515 ENSRNOG00000005964	1.74	1.56225
GO:0014070	response to organic cyclic compound	biological_process	11/113	1000/19765	2.961e-02	7.079e-02	11	ENSRNOG00000043451 ENSRNOG00000005964 ENSRNOG00000013658 ENSRNOG00000008716 ENSRNOG00000000321 ENSRNOG00000020369 ENSRNOG00000016214 ENSRNOG00000017783 ENSRNOG00000018393 ENSRNOG00000014698 ENSRNOG00000009884	1.92	1.52856
GO:0006897	endocytosis	biological_process	6/113	439/19765	2.982e-02	7.123e-02	6	ENSRNOG00000053400 ENSRNOG00000000321 ENSRNOG00000011944 ENSRNOG00000010362 ENSRNOG00000033389 ENSRNOG00000007515	2.39	1.52549
GO:0007017	microtubule-based process	biological_process	7/113	547/19765	3.065e-02	7.124e-02	7	ENSRNOG00000011705 ENSRNOG00000005659 ENSRNOG00000007515 ENSRNOG00000017209 ENSRNOG00000013658 ENSRNOG00000008716 ENSRNOG00000002376	2.24	1.51357
GO:0060537	muscle tissue development	biological_process	5/113	344/19765	3.178e-02	7.355e-02	5	ENSRNOG00000012512 ENSRNOG00000001581 ENSRNOG00000010392 ENSRNOG00000018250 ENSRNOG00000007905	2.54	1.49785
GO:0043627	response to estrogen	biological_process	4/113	251/19765	3.247e-02	7.431e-02	4	ENSRNOG00000017783 ENSRNOG00000008716 ENSRNOG00000020369 ENSRNOG00000000321	2.79	1.48852
GO:0001503	ossification	biological_process	5/113	346/19765	3.258e-02	7.450e-02	5	ENSRNOG00000011130 ENSRNOG00000020369 ENSRNOG00000043451 ENSRNOG00000017783 ENSRNOG00000037687	2.53	1.48705
GO:0048863	stem cell differentiation	biological_process	4/113	252/19765	3.296e-02	7.511e-02	4	ENSRNOG00000023337 ENSRNOG00000017783 ENSRNOG00000002376 ENSRNOG00000010392	2.78	1.48201
GO:0001525	angiogenesis	biological_process	5/113	348/19765	3.340e-02	7.598e-02	5	ENSRNOG00000010362 ENSRNOG00000013867 ENSRNOG00000010797 ENSRNOG00000018393 ENSRNOG00000023546	2.51	1.47625
GO:0048598	embryonic morphogenesis	biological_process	7/113	560/19765	3.468e-02	7.738e-02	7	ENSRNOG00000017783 ENSRNOG00000007905 ENSRNOG00000001581 ENSRNOG00000005964 ENSRNOG00000007515 ENSRNOG00000037687 ENSRNOG00000002376	2.19	1.45992
GO:0002009	morphogenesis of an epithelium	biological_process	6/113	457/19765	3.616e-02	7.955e-02	6	ENSRNOG00000017783 ENSRNOG00000023337 ENSRNOG00000007515 ENSRNOG00000013867 ENSRNOG00000037687 ENSRNOG00000002376	2.30	1.44177
GO:0007067	mitosis	biological_process	4/113	261/19765	3.763e-02	8.211e-02	4	ENSRNOG00000020369 ENSRNOG00000017209 ENSRNOG00000002376 ENSRNOG00000005659	2.68	1.42447
GO:0035239	tube morphogenesis	biological_process	5/113	358/19765	3.772e-02	8.224e-02	5	ENSRNOG00000037687 ENSRNOG00000013867 ENSRNOG00000005964 ENSRNOG00000007515 ENSRNOG00000017783	2.44	1.42343
GO:0051493	regulation of cytoskeleton organization	biological_process	5/113	366/19765	4.144e-02	8.770e-02	5	ENSRNOG00000010270 ENSRNOG00000012512 ENSRNOG00000011705 ENSRNOG00000002376 ENSRNOG00000005659	2.39	1.38258
GO:0060548	negative regulation of cell death	biological_process	9/113	814/19765	4.285e-02	8.913e-02	9	ENSRNOG00000050647 ENSRNOG00000005964 ENSRNOG00000023546 ENSRNOG00000013658 ENSRNOG00000017783 ENSRNOG00000056487 ENSRNOG00000019048 ENSRNOG00000005659 ENSRNOG00000010392	1.93	1.36805
GO:0006810	transport	biological_process	31/113	3776/19765	4.325e-02	8.990e-02	31	ENSRNOG00000010011 ENSRNOG00000039204 ENSRNOG00000020562 ENSRNOG00000033389 ENSRNOG00000012989 ENSRNOG00000008481 ENSRNOG00000010362 ENSRNOG00000017783 ENSRNOG00000000321 ENSRNOG00000011944 ENSRNOG00000008716 ENSRNOG00000049223 ENSRNOG00000021056 ENSRNOG00000005964 ENSRNOG00000007515 ENSRNOG00000051860 ENSRNOG00000022141 ENSRNOG00000012876 ENSRNOG00000053400 ENSRNOG00000000956 ENSRNOG00000054314 …	1.44	1.36401
GO:0001775	cell activation	biological_process	8/113	700/19765	4.387e-02	9.034e-02	8	ENSRNOG00000039204 ENSRNOG00000005964 ENSRNOG00000023546 ENSRNOG00000000321 ENSRNOG00000017783 ENSRNOG00000020369 ENSRNOG00000009884 ENSRNOG00000020032	2.00	1.35783
GO:0050678	regulation of epithelial cell proliferation	biological_process	4/113	273/19765	4.449e-02	9.155e-02	4	ENSRNOG00000013867 ENSRNOG00000017783 ENSRNOG00000007515 ENSRNOG00000005964	2.56	1.35174
GO:0009725	response to hormone	biological_process	10/113	940/19765	4.466e-02	9.183e-02	10	ENSRNOG00000000321 ENSRNOG00000008716 ENSRNOG00000005964 ENSRNOG00000043451 ENSRNOG00000013658 ENSRNOG00000010362 ENSRNOG00000016214 ENSRNOG00000017783 ENSRNOG00000020369 ENSRNOG00000018393	1.86	1.35008
GO:0006812	cation transport	biological_process	10/113	948/19765	4.709e-02	9.529e-02	10	ENSRNOG00000014698 ENSRNOG00000010597 ENSRNOG00000019118 ENSRNOG00000033299 ENSRNOG00000054314 ENSRNOG00000051860 ENSRNOG00000021056 ENSRNOG00000012989 ENSRNOG00000012562 ENSRNOG00000001128	1.85	1.32707
GO:0022414	reproductive process	biological_process	12/113	1202/19765	4.854e-02	9.712e-02	12	ENSRNOG00000001581 ENSRNOG00000001128 ENSRNOG00000025012 ENSRNOG00000026420 ENSRNOG00000017783 ENSRNOG00000019477 ENSRNOG00000008716 ENSRNOG00000049223 ENSRNOG00000011130 ENSRNOG00000023337 ENSRNOG00000027212 ENSRNOG00000020369	1.75	1.3139
GO:0000003	reproduction	biological_process	12/113	1205/19765	4.938e-02	9.865e-02	12	ENSRNOG00000001128 ENSRNOG00000025012 ENSRNOG00000001581 ENSRNOG00000019477 ENSRNOG00000026420 ENSRNOG00000017783 ENSRNOG00000049223 ENSRNOG00000008716 ENSRNOG00000011130 ENSRNOG00000023337 ENSRNOG00000027212 ENSRNOG00000020369	1.74	1.30645
GO:0044702	single organism reproductive process	biological_process	11/113	1082/19765	5.025e-02	9.913e-02	11	ENSRNOG00000049223 ENSRNOG00000008716 ENSRNOG00000023337 ENSRNOG00000011130 ENSRNOG00000027212 ENSRNOG00000001128 ENSRNOG00000025012 ENSRNOG00000001581 ENSRNOG00000019477 ENSRNOG00000017783 ENSRNOG00000026420	1.78	1.29886
GO:0000226	microtubule cytoskeleton organization	biological_process	5/113	389/19765	5.348e-02	1.034e-01	5	ENSRNOG00000002376 ENSRNOG00000005659 ENSRNOG00000008716 ENSRNOG00000013658 ENSRNOG00000011705	2.25	1.27181
GO:0002684	positive regulation of immune system process	biological_process	7/113	616/19765	5.641e-02	1.072e-01	7	ENSRNOG00000001128 ENSRNOG00000029148 ENSRNOG00000050647 ENSRNOG00000005964 ENSRNOG00000000321 ENSRNOG00000020369 ENSRNOG00000009884	1.99	1.24864
GO:0018108	peptidyl-tyrosine phosphorylation	biological_process	4/113	292/19765	5.694e-02	1.074e-01	4	ENSRNOG00000000321 ENSRNOG00000010392 ENSRNOG00000029148 ENSRNOG00000017783	2.40	1.24458
GO:0009314	response to radiation	biological_process	5/113	396/19765	5.756e-02	1.084e-01	5	ENSRNOG00000050647 ENSRNOG00000020369 ENSRNOG00000017783 ENSRNOG00000019048 ENSRNOG00000005659	2.21	1.23988
GO:0007507	heart development	biological_process	6/113	507/19765	5.864e-02	1.100e-01	6	ENSRNOG00000016247 ENSRNOG00000019048 ENSRNOG00000010392 ENSRNOG00000018250 ENSRNOG00000007515 ENSRNOG00000012512	2.07	1.23181
GO:0007517	muscle organ development	biological_process	4/113	295/19765	5.908e-02	1.104e-01	4	ENSRNOG00000007905 ENSRNOG00000018250 ENSRNOG00000010392 ENSRNOG00000001581	2.37	1.22856
GO:0006950	response to stress	biological_process	24/113	2879/19765	6.041e-02	1.124e-01	24	ENSRNOG00000033299 ENSRNOG00000011074 ENSRNOG00000050647 ENSRNOG00000013658 ENSRNOG00000025012 ENSRNOG00000013916 ENSRNOG00000018393 ENSRNOG00000013867 ENSRNOG00000056487 ENSRNOG00000011130 ENSRNOG00000043451 ENSRNOG00000002376 ENSRNOG00000017783 ENSRNOG00000019048 ENSRNOG00000010362 ENSRNOG00000009884 ENSRNOG00000029148 ENSRNOG00000020369 ENSRNOG00000020032 ENSRNOG00000005964 ENSRNOG00000023546 …	1.46	1.21889
GO:0030099	myeloid cell differentiation	biological_process	4/113	298/19765	6.128e-02	1.138e-01	4	ENSRNOG00000010362 ENSRNOG00000011944 ENSRNOG00000001128 ENSRNOG00000017783	2.35	1.21268
GO:0003006	developmental process involved in reproduction	biological_process	7/113	627/19765	6.159e-02	1.136e-01	7	ENSRNOG00000023337 ENSRNOG00000025012 ENSRNOG00000001128 ENSRNOG00000008716 ENSRNOG00000017783 ENSRNOG00000026420 ENSRNOG00000019477	1.95	1.21049
GO:0022407	regulation of cell-cell adhesion	biological_process	4/113	299/19765	6.202e-02	1.142e-01	4	ENSRNOG00000009884 ENSRNOG00000000321 ENSRNOG00000020369 ENSRNOG00000005964	2.34	1.20747
GO:0060429	epithelium development	biological_process	10/113	993/19765	6.255e-02	1.151e-01	10	ENSRNOG00000007515 ENSRNOG00000023337 ENSRNOG00000002376 ENSRNOG00000000321 ENSRNOG00000037687 ENSRNOG00000054219 ENSRNOG00000017783 ENSRNOG00000010392 ENSRNOG00000017328 ENSRNOG00000013867	1.76	1.20377
GO:0003012	muscle system process	biological_process	4/113	301/19765	6.353e-02	1.165e-01	4	ENSRNOG00000011130 ENSRNOG00000005964 ENSRNOG00000018250 ENSRNOG00000014698	2.32	1.19702
GO:0031667	response to nutrient levels	biological_process	6/113	517/19765	6.405e-02	1.167e-01	6	ENSRNOG00000019048 ENSRNOG00000020369 ENSRNOG00000017783 ENSRNOG00000016214 ENSRNOG00000025012 ENSRNOG00000043451	2.03	1.19348
GO:0010035	response to inorganic substance	biological_process	6/113	518/19765	6.461e-02	1.174e-01	6	ENSRNOG00000008716 ENSRNOG00000005964 ENSRNOG00000029148 ENSRNOG00000013658 ENSRNOG00000019048 ENSRNOG00000018399	2.03	1.1897
GO:0002376	immune system process	biological_process	16/113	1792/19765	6.664e-02	1.200e-01	16	ENSRNOG00000039204 ENSRNOG00000033389 ENSRNOG00000029148 ENSRNOG00000050647 ENSRNOG00000001128 ENSRNOG00000019048 ENSRNOG00000009884 ENSRNOG00000010362 ENSRNOG00000017783 ENSRNOG00000011944 ENSRNOG00000000321 ENSRNOG00000043451 ENSRNOG00000005964 ENSRNOG00000011130 ENSRNOG00000020032 ENSRNOG00000020369	1.56	1.17627
GO:0010256	endomembrane system organization	biological_process	5/113	412/19765	6.764e-02	1.215e-01	5	ENSRNOG00000002376 ENSRNOG00000008481 ENSRNOG00000010362 ENSRNOG00000011944 ENSRNOG00000001128	2.12	1.1698
GO:0051347	positive regulation of transferase activity	biological_process	5/113	414/19765	6.897e-02	1.228e-01	5	ENSRNOG00000010392 ENSRNOG00000013867 ENSRNOG00000000321 ENSRNOG00000012989 ENSRNOG00000011130	2.11	1.16134
GO:0030097	hemopoiesis	biological_process	7/113	644/19765	7.020e-02	1.248e-01	7	ENSRNOG00000011944 ENSRNOG00000000321 ENSRNOG00000001128 ENSRNOG00000019048 ENSRNOG00000009884 ENSRNOG00000010362 ENSRNOG00000017783	1.90	1.15366
GO:0006468	protein phosphorylation	biological_process	14/113	1535/19765	7.048e-02	1.252e-01	14	ENSRNOG00000030022 ENSRNOG00000029148 ENSRNOG00000017783 ENSRNOG00000027066 ENSRNOG00000005659 ENSRNOG00000010392 ENSRNOG00000010362 ENSRNOG00000023546 ENSRNOG00000011130 ENSRNOG00000002412 ENSRNOG00000000321 ENSRNOG00000020369 ENSRNOG00000012512 ENSRNOG00000013867	1.60	1.15193
GO:0098655	cation transmembrane transport	biological_process	7/113	645/19765	7.073e-02	1.255e-01	7	ENSRNOG00000014698 ENSRNOG00000033299 ENSRNOG00000054314 ENSRNOG00000012562 ENSRNOG00000001128 ENSRNOG00000021056 ENSRNOG00000051860	1.90	1.1504
GO:0006874	cellular calcium ion homeostasis	biological_process	4/113	313/19765	7.302e-02	1.281e-01	4	ENSRNOG00000011130 ENSRNOG00000018393 ENSRNOG00000000321 ENSRNOG00000018250	2.24	1.13656
GO:0007169	transmembrane receptor protein tyrosine kinase signaling pathway	biological_process	5/113	421/19765	7.378e-02	1.285e-01	5	ENSRNOG00000010977 ENSRNOG00000020369 ENSRNOG00000023546 ENSRNOG00000010797 ENSRNOG00000010392	2.08	1.13206
GO:0043623	cellular protein complex assembly	biological_process	5/113	427/19765	7.806e-02	1.342e-01	5	ENSRNOG00000010392 ENSRNOG00000002376 ENSRNOG00000013658 ENSRNOG00000011705 ENSRNOG00000017209	2.05	1.10757
GO:0060562	epithelial tube morphogenesis	biological_process	4/113	319/19765	7.808e-02	1.341e-01	4	ENSRNOG00000007515 ENSRNOG00000017783 ENSRNOG00000037687 ENSRNOG00000013867	2.19	1.10746
GO:0032535	regulation of cellular component size	biological_process	4/113	319/19765	7.808e-02	1.341e-01	4	ENSRNOG00000013658 ENSRNOG00000043451 ENSRNOG00000023337 ENSRNOG00000010392	2.19	1.10746
GO:0048608	reproductive structure development	biological_process	5/113	428/19765	7.879e-02	1.339e-01	5	ENSRNOG00000023337 ENSRNOG00000017783 ENSRNOG00000025012 ENSRNOG00000001128 ENSRNOG00000008716	2.04	1.10353
GO:0009991	response to extracellular stimulus	biological_process	6/113	543/19765	7.967e-02	1.352e-01	6	ENSRNOG00000043451 ENSRNOG00000025012 ENSRNOG00000019048 ENSRNOG00000016214 ENSRNOG00000017783 ENSRNOG00000020369	1.93	1.09871
GO:0055074	calcium ion homeostasis	biological_process	4/113	323/19765	8.157e-02	1.378e-01	4	ENSRNOG00000018393 ENSRNOG00000011130 ENSRNOG00000018250 ENSRNOG00000000321	2.17	1.08847
GO:0061458	reproductive system development	biological_process	5/113	432/19765	8.175e-02	1.380e-01	5	ENSRNOG00000001128 ENSRNOG00000025012 ENSRNOG00000017783 ENSRNOG00000023337 ENSRNOG00000008716	2.02	1.08751
GO:0018193	peptidyl-amino acid modification	biological_process	9/113	913/19765	8.245e-02	1.391e-01	9	ENSRNOG00000029148 ENSRNOG00000030022 ENSRNOG00000000321 ENSRNOG00000027066 ENSRNOG00000004629 ENSRNOG00000017783 ENSRNOG00000005659 ENSRNOG00000008467 ENSRNOG00000010392	1.72	1.08381
GO:0010243	response to organonitrogen compound	biological_process	8/113	795/19765	8.627e-02	1.443e-01	8	ENSRNOG00000005964 ENSRNOG00000029148 ENSRNOG00000013658 ENSRNOG00000008716 ENSRNOG00000020369 ENSRNOG00000017783 ENSRNOG00000005930 ENSRNOG00000014698	1.76	1.06414
GO:0050673	epithelial cell proliferation	biological_process	4/113	330/19765	8.790e-02	1.460e-01	4	ENSRNOG00000005964 ENSRNOG00000007515 ENSRNOG00000017783 ENSRNOG00000013867	2.12	1.05601
GO:0007167	enzyme linked receptor protein signaling pathway	biological_process	7/113	676/19765	8.855e-02	1.469e-01	7	ENSRNOG00000010977 ENSRNOG00000023546 ENSRNOG00000022141 ENSRNOG00000010392 ENSRNOG00000020369 ENSRNOG00000017783 ENSRNOG00000010797	1.81	1.05281
GO:0045859	regulation of protein kinase activity	biological_process	6/113	557/19765	8.902e-02	1.476e-01	6	ENSRNOG00000000321 ENSRNOG00000023546 ENSRNOG00000011130 ENSRNOG00000013867 ENSRNOG00000010392 ENSRNOG00000017783	1.88	1.05051
GO:0006461	protein complex assembly	biological_process	10/113	1060/19765	9.178e-02	1.507e-01	10	ENSRNOG00000000321 ENSRNOG00000002376 ENSRNOG00000017209 ENSRNOG00000013658 ENSRNOG00000054314 ENSRNOG00000011705 ENSRNOG00000019048 ENSRNOG00000005659 ENSRNOG00000010362 ENSRNOG00000010392	1.65	1.03725
GO:0042060	wound healing	biological_process	4/113	341/19765	9.842e-02	1.583e-01	4	ENSRNOG00000002376 ENSRNOG00000010362 ENSRNOG00000020369 ENSRNOG00000023546	2.05	1.00692
GO:0055085	transmembrane transport	biological_process	11/113	1205/19765	9.848e-02	1.583e-01	11	ENSRNOG00000012876 ENSRNOG00000010597 ENSRNOG00000014698 ENSRNOG00000051860 ENSRNOG00000021056 ENSRNOG00000019118 ENSRNOG00000033299 ENSRNOG00000012562 ENSRNOG00000001128 ENSRNOG00000020562 ENSRNOG00000054314	1.60	1.00665
GO:0007155	cell adhesion	biological_process	10/113	1075/19765	9.941e-02	1.592e-01	10	ENSRNOG00000009884 ENSRNOG00000010392 ENSRNOG00000001128 ENSRNOG00000020369 ENSRNOG00000007905 ENSRNOG00000043451 ENSRNOG00000005964 ENSRNOG00000023546 ENSRNOG00000002376 ENSRNOG00000000321	1.63	1.00257
GO:0009790	embryo development	biological_process	9/113	946/19765	9.990e-02	1.599e-01	9	ENSRNOG00000002376 ENSRNOG00000037687 ENSRNOG00000005964 ENSRNOG00000001581 ENSRNOG00000007515 ENSRNOG00000023337 ENSRNOG00000010392 ENSRNOG00000007905 ENSRNOG00000017783	1.66	1.00043
GO:0016337	single organismal cell-cell adhesion	biological_process	6/113	574/19765	1.013e-01	1.610e-01	6	ENSRNOG00000020369 ENSRNOG00000009884 ENSRNOG00000007905 ENSRNOG00000023546 ENSRNOG00000005964 ENSRNOG00000000321	1.83	0.994391
GO:0044089	positive regulation of cellular component biogenesis	biological_process	4/113	348/19765	1.055e-01	1.663e-01	4	ENSRNOG00000010270 ENSRNOG00000030022 ENSRNOG00000002376 ENSRNOG00000000321	2.01	0.976748
GO:0050776	regulation of immune response	biological_process	5/113	463/19765	1.071e-01	1.678e-01	5	ENSRNOG00000050647 ENSRNOG00000005964 ENSRNOG00000020369 ENSRNOG00000039204 ENSRNOG00000000321	1.89	0.970211
GO:0002682	regulation of immune system process	biological_process	9/113	960/19765	1.080e-01	1.689e-01	9	ENSRNOG00000009884 ENSRNOG00000017783 ENSRNOG00000020369 ENSRNOG00000000321 ENSRNOG00000029148 ENSRNOG00000050647 ENSRNOG00000005964 ENSRNOG00000039204 ENSRNOG00000001128	1.64	0.966576
GO:0070486	leukocyte aggregation	biological_process	4/113	353/19765	1.107e-01	1.724e-01	4	ENSRNOG00000009884 ENSRNOG00000000321 ENSRNOG00000020369 ENSRNOG00000005964	1.98	0.955852
GO:0060627	regulation of vesicle-mediated transport	biological_process	4/113	353/19765	1.107e-01	1.724e-01	4	ENSRNOG00000010362 ENSRNOG00000002376 ENSRNOG00000039204 ENSRNOG00000007515	1.98	0.955852
GO:0045860	positive regulation of protein kinase activity	biological_process	4/113	353/19765	1.107e-01	1.724e-01	4	ENSRNOG00000010392 ENSRNOG00000013867 ENSRNOG00000000321 ENSRNOG00000011130	1.98	0.955852
GO:0071900	regulation of protein serine/threonine kinase activity	biological_process	4/113	359/19765	1.172e-01	1.801e-01	4	ENSRNOG00000017783 ENSRNOG00000023546 ENSRNOG00000000321 ENSRNOG00000013867	1.95	0.931072
GO:0016192	vesicle-mediated transport	biological_process	9/113	978/19765	1.190e-01	1.821e-01	9	ENSRNOG00000039204 ENSRNOG00000007515 ENSRNOG00000033389 ENSRNOG00000005964 ENSRNOG00000002376 ENSRNOG00000011944 ENSRNOG00000053400 ENSRNOG00000000321 ENSRNOG00000010362	1.61	0.924453
GO:0002520	immune system development	biological_process	7/113	726/19765	1.231e-01	1.869e-01	7	ENSRNOG00000019048 ENSRNOG00000009884 ENSRNOG00000010362 ENSRNOG00000017783 ENSRNOG00000011944 ENSRNOG00000000321 ENSRNOG00000001128	1.69	0.909742
GO:0007005	mitochondrion organization	biological_process	5/113	483/19765	1.256e-01	1.895e-01	5	ENSRNOG00000011074 ENSRNOG00000013916 ENSRNOG00000010392 ENSRNOG00000019048 ENSRNOG00000000321	1.81	0.90101
GO:0043549	regulation of kinase activity	biological_process	6/113	605/19765	1.263e-01	1.902e-01	6	ENSRNOG00000017783 ENSRNOG00000010392 ENSRNOG00000013867 ENSRNOG00000011130 ENSRNOG00000023546 ENSRNOG00000000321	1.73	0.898597
GO:0022607	cellular component assembly	biological_process	16/113	1961/19765	1.297e-01	1.944e-01	16	ENSRNOG00000011944 ENSRNOG00000008716 ENSRNOG00000000321 ENSRNOG00000002376 ENSRNOG00000007515 ENSRNOG00000054314 ENSRNOG00000030022 ENSRNOG00000017209 ENSRNOG00000013658 ENSRNOG00000005659 ENSRNOG00000019048 ENSRNOG00000010392 ENSRNOG00000010362 ENSRNOG00000011705 ENSRNOG00000003338 ENSRNOG00000010270	1.43	0.88706
GO:0035295	tube development	biological_process	6/113	610/19765	1.306e-01	1.943e-01	6	ENSRNOG00000013867 ENSRNOG00000017783 ENSRNOG00000037687 ENSRNOG00000000321 ENSRNOG00000005964 ENSRNOG00000007515	1.72	0.884057
GO:0033043	regulation of organelle organization	biological_process	8/113	867/19765	1.325e-01	1.967e-01	8	ENSRNOG00000002376 ENSRNOG00000005659 ENSRNOG00000010392 ENSRNOG00000010362 ENSRNOG00000011705 ENSRNOG00000020369 ENSRNOG00000012512 ENSRNOG00000010270	1.61	0.877784
GO:0097190	apoptotic signaling pathway	biological_process	5/113	490/19765	1.326e-01	1.967e-01	5	ENSRNOG00000000321 ENSRNOG00000019048 ENSRNOG00000010392 ENSRNOG00000023546 ENSRNOG00000017783	1.78	0.877456
GO:0000165	MAPK cascade	biological_process	6/113	616/19765	1.360e-01	2.006e-01	6	ENSRNOG00000020369 ENSRNOG00000017783 ENSRNOG00000010392 ENSRNOG00000013867 ENSRNOG00000002412 ENSRNOG00000000321	1.70	0.866461
GO:0007159	leukocyte cell-cell adhesion	biological_process	4/113	379/19765	1.402e-01	2.052e-01	4	ENSRNOG00000009884 ENSRNOG00000000321 ENSRNOG00000020369 ENSRNOG00000005964	1.85	0.853252
GO:0007417	central nervous system development	biological_process	8/113	878/19765	1.407e-01	2.059e-01	8	ENSRNOG00000008716 ENSRNOG00000023337 ENSRNOG00000007515 ENSRNOG00000005964 ENSRNOG00000001581 ENSRNOG00000013658 ENSRNOG00000015336 ENSRNOG00000010392	1.59	0.851706
GO:0033674	positive regulation of kinase activity	biological_process	4/113	380/19765	1.414e-01	2.068e-01	4	ENSRNOG00000000321 ENSRNOG00000013867 ENSRNOG00000010392 ENSRNOG00000011130	1.84	0.849551
GO:0046649	lymphocyte activation	biological_process	5/113	499/19765	1.418e-01	2.072e-01	5	ENSRNOG00000009884 ENSRNOG00000000321 ENSRNOG00000020032 ENSRNOG00000017783 ENSRNOG00000020369	1.75	0.848324
GO:0007268	synaptic transmission	biological_process	5/113	500/19765	1.428e-01	2.086e-01	5	ENSRNOG00000014698 ENSRNOG00000000321 ENSRNOG00000012876 ENSRNOG00000018393 ENSRNOG00000010597	1.75	0.845272
GO:0071310	cellular response to organic substance	biological_process	14/113	1705/19765	1.436e-01	2.086e-01	14	ENSRNOG00000013867 ENSRNOG00000020369 ENSRNOG00000008716 ENSRNOG00000000321 ENSRNOG00000023546 ENSRNOG00000005964 ENSRNOG00000011130 ENSRNOG00000022141 ENSRNOG00000019048 ENSRNOG00000009884 ENSRNOG00000011705 ENSRNOG00000017783 ENSRNOG00000029148 ENSRNOG00000001128	1.44	0.842846
GO:0008219	cell death	biological_process	13/113	1582/19765	1.540e-01	2.197e-01	13	ENSRNOG00000005659 ENSRNOG00000019048 ENSRNOG00000009884 ENSRNOG00000010392 ENSRNOG00000017783 ENSRNOG00000003338 ENSRNOG00000050647 ENSRNOG00000013658 ENSRNOG00000056487 ENSRNOG00000000321 ENSRNOG00000023337 ENSRNOG00000023546 ENSRNOG00000005964	1.44	0.812479
GO:0016310	phosphorylation	biological_process	15/113	1870/19765	1.558e-01	2.219e-01	15	ENSRNOG00000017783 ENSRNOG00000027066 ENSRNOG00000005659 ENSRNOG00000010392 ENSRNOG00000010362 ENSRNOG00000030022 ENSRNOG00000029148 ENSRNOG00000037688 ENSRNOG00000020369 ENSRNOG00000012512 ENSRNOG00000013867 ENSRNOG00000011130 ENSRNOG00000023546 ENSRNOG00000002412 ENSRNOG00000000321	1.40	0.807433
GO:0006915	apoptotic process	biological_process	12/113	1450/19765	1.593e-01	2.253e-01	12	ENSRNOG00000000321 ENSRNOG00000023337 ENSRNOG00000023546 ENSRNOG00000005964 ENSRNOG00000056487 ENSRNOG00000050647 ENSRNOG00000013658 ENSRNOG00000005659 ENSRNOG00000019048 ENSRNOG00000010392 ENSRNOG00000009884 ENSRNOG00000017783	1.45	0.797784
GO:0006796	phosphate-containing compound metabolic process	biological_process	20/113	2606/19765	1.593e-01	2.253e-01	20	ENSRNOG00000033299 ENSRNOG00000005659 ENSRNOG00000010392 ENSRNOG00000030022 ENSRNOG00000012512 ENSRNOG00000013867 ENSRNOG00000011130 ENSRNOG00000012481 ENSRNOG00000027066 ENSRNOG00000017783 ENSRNOG00000010362 ENSRNOG00000029148 ENSRNOG00000012989 ENSRNOG00000037688 ENSRNOG00000020369 ENSRNOG00000006858 ENSRNOG00000023546 ENSRNOG00000002412 ENSRNOG00000022141 ENSRNOG00000000321	1.34	0.797784
GO:0023014	signal transduction by phosphorylation	biological_process	6/113	642/19765	1.606e-01	2.258e-01	6	ENSRNOG00000013867 ENSRNOG00000010392 ENSRNOG00000017783 ENSRNOG00000020369 ENSRNOG00000000321 ENSRNOG00000002412	1.63	0.794254
GO:0055114	oxidation-reduction process	biological_process	8/113	911/19765	1.671e-01	2.336e-01	8	ENSRNOG00000015321 ENSRNOG00000003400 ENSRNOG00000005964 ENSRNOG00000016214 ENSRNOG00000020032 ENSRNOG00000056487 ENSRNOG00000019048 ENSRNOG00000002218	1.54	0.777024
GO:0033554	cellular response to stress	biological_process	12/113	1462/19765	1.671e-01	2.336e-01	12	ENSRNOG00000017783 ENSRNOG00000019048 ENSRNOG00000011074 ENSRNOG00000029148 ENSRNOG00000013658 ENSRNOG00000013916 ENSRNOG00000056487 ENSRNOG00000013867 ENSRNOG00000043451 ENSRNOG00000023546 ENSRNOG00000005964 ENSRNOG00000008716	1.44	0.777024
GO:0007166	cell surface receptor signaling pathway	biological_process	15/113	1893/19765	1.687e-01	2.352e-01	15	ENSRNOG00000012562 ENSRNOG00000039204 ENSRNOG00000010392 ENSRNOG00000010797 ENSRNOG00000017783 ENSRNOG00000037687 ENSRNOG00000000321 ENSRNOG00000022141 ENSRNOG00000023546 ENSRNOG00000005964 ENSRNOG00000010977 ENSRNOG00000007515 ENSRNOG00000023337 ENSRNOG00000007905 ENSRNOG00000020369	1.39	0.772885
GO:0006875	cellular metal ion homeostasis	biological_process	4/113	402/19765	1.696e-01	2.357e-01	4	ENSRNOG00000000321 ENSRNOG00000018250 ENSRNOG00000011130 ENSRNOG00000018393	1.74	0.770574
GO:0043086	negative regulation of catalytic activity	biological_process	6/113	654/19765	1.728e-01	2.393e-01	6	ENSRNOG00000018250 ENSRNOG00000001128 ENSRNOG00000023546 ENSRNOG00000050647 ENSRNOG00000010362 ENSRNOG00000017783	1.60	0.762456
GO:0034220	ion transmembrane transport	biological_process	8/113	920/19765	1.748e-01	2.413e-01	8	ENSRNOG00000051860 ENSRNOG00000021056 ENSRNOG00000012562 ENSRNOG00000001128 ENSRNOG00000054314 ENSRNOG00000019118 ENSRNOG00000033299 ENSRNOG00000014698	1.52	0.757459
GO:0012501	programmed cell death	biological_process	12/113	1476/19765	1.764e-01	2.428e-01	12	ENSRNOG00000000321 ENSRNOG00000005964 ENSRNOG00000023546 ENSRNOG00000023337 ENSRNOG00000056487 ENSRNOG00000013658 ENSRNOG00000050647 ENSRNOG00000010392 ENSRNOG00000009884 ENSRNOG00000019048 ENSRNOG00000005659 ENSRNOG00000017783	1.42	0.753501
GO:0006793	phosphorus metabolic process	biological_process	20/113	2642/19765	1.766e-01	2.429e-01	20	ENSRNOG00000005659 ENSRNOG00000010392 ENSRNOG00000033299 ENSRNOG00000030022 ENSRNOG00000013867 ENSRNOG00000012512 ENSRNOG00000012481 ENSRNOG00000011130 ENSRNOG00000010362 ENSRNOG00000027066 ENSRNOG00000017783 ENSRNOG00000037688 ENSRNOG00000029148 ENSRNOG00000012989 ENSRNOG00000006858 ENSRNOG00000020369 ENSRNOG00000000321 ENSRNOG00000023546 ENSRNOG00000002412 ENSRNOG00000022141	1.32	0.753009
GO:0006811	ion transport	biological_process	11/113	1336/19765	1.771e-01	2.435e-01	11	ENSRNOG00000021056 ENSRNOG00000051860 ENSRNOG00000010597 ENSRNOG00000012876 ENSRNOG00000014698 ENSRNOG00000012562 ENSRNOG00000001128 ENSRNOG00000012989 ENSRNOG00000054314 ENSRNOG00000033299 ENSRNOG00000019118	1.44	0.751781
GO:0010564	regulation of cell cycle process	biological_process	4/113	409/19765	1.791e-01	2.460e-01	4	ENSRNOG00000020369 ENSRNOG00000033389 ENSRNOG00000017783 ENSRNOG00000005659	1.71	0.746904
GO:0071417	cellular response to organonitrogen compound	biological_process	4/113	410/19765	1.805e-01	2.476e-01	4	ENSRNOG00000020369 ENSRNOG00000017783 ENSRNOG00000005964 ENSRNOG00000029148	1.71	0.743523
GO:0051051	negative regulation of transport	biological_process	4/113	413/19765	1.847e-01	2.523e-01	4	ENSRNOG00000010362 ENSRNOG00000010392 ENSRNOG00000017783 ENSRNOG00000018393	1.69	0.733533
GO:0042592	homeostatic process	biological_process	11/113	1347/19765	1.851e-01	2.526e-01	11	ENSRNOG00000019048 ENSRNOG00000009884 ENSRNOG00000054219 ENSRNOG00000018393 ENSRNOG00000000321 ENSRNOG00000018250 ENSRNOG00000011130 ENSRNOG00000005964 ENSRNOG00000023546 ENSRNOG00000043451 ENSRNOG00000007515	1.43	0.732594
GO:0051050	positive regulation of transport	biological_process	7/113	798/19765	1.858e-01	2.533e-01	7	ENSRNOG00000010392 ENSRNOG00000010362 ENSRNOG00000007515 ENSRNOG00000005964 ENSRNOG00000022141 ENSRNOG00000001128 ENSRNOG00000002376	1.53	0.730954
GO:0042981	regulation of apoptotic process	biological_process	10/113	1213/19765	1.899e-01	2.583e-01	10	ENSRNOG00000000321 ENSRNOG00000005964 ENSRNOG00000023546 ENSRNOG00000056487 ENSRNOG00000050647 ENSRNOG00000013658 ENSRNOG00000005659 ENSRNOG00000019048 ENSRNOG00000010392 ENSRNOG00000017783	1.44	0.721475
GO:0008285	negative regulation of cell proliferation	biological_process	5/113	542/19765	1.908e-01	2.588e-01	5	ENSRNOG00000017783 ENSRNOG00000003338 ENSRNOG00000019048 ENSRNOG00000001128 ENSRNOG00000000321	1.61	0.719422
GO:0007010	cytoskeleton organization	biological_process	8/113	940/19765	1.927e-01	2.612e-01	8	ENSRNOG00000011705 ENSRNOG00000012512 ENSRNOG00000010270 ENSRNOG00000005659 ENSRNOG00000052880 ENSRNOG00000013658 ENSRNOG00000008716 ENSRNOG00000002376	1.49	0.715118
GO:0001501	skeletal system development	biological_process	4/113	424/19765	2.004e-01	2.692e-01	4	ENSRNOG00000037687 ENSRNOG00000010362 ENSRNOG00000017783 ENSRNOG00000001581	1.65	0.698102
GO:0043067	regulation of programmed cell death	biological_process	10/113	1229/19765	2.029e-01	2.716e-01	10	ENSRNOG00000010392 ENSRNOG00000005659 ENSRNOG00000019048 ENSRNOG00000017783 ENSRNOG00000013658 ENSRNOG00000050647 ENSRNOG00000056487 ENSRNOG00000000321 ENSRNOG00000023546 ENSRNOG00000005964	1.42	0.692718
GO:0001932	regulation of protein phosphorylation	biological_process	9/113	1092/19765	2.055e-01	2.742e-01	9	ENSRNOG00000017783 ENSRNOG00000010362 ENSRNOG00000010392 ENSRNOG00000029148 ENSRNOG00000020369 ENSRNOG00000013867 ENSRNOG00000011130 ENSRNOG00000023546 ENSRNOG00000000321	1.44	0.687188
GO:0007420	brain development	biological_process	6/113	685/19765	2.066e-01	2.752e-01	6	ENSRNOG00000013658 ENSRNOG00000005964 ENSRNOG00000023337 ENSRNOG00000007515 ENSRNOG00000008716 ENSRNOG00000010392	1.53	0.68487
GO:0061024	membrane organization	biological_process	6/113	688/19765	2.100e-01	2.784e-01	6	ENSRNOG00000000321 ENSRNOG00000012562 ENSRNOG00000001128 ENSRNOG00000014698 ENSRNOG00000008481 ENSRNOG00000010362	1.53	0.677781
GO:0098609	cell-cell adhesion	biological_process	6/113	705/19765	2.302e-01	2.997e-01	6	ENSRNOG00000007905 ENSRNOG00000009884 ENSRNOG00000020369 ENSRNOG00000000321 ENSRNOG00000005964 ENSRNOG00000023546	1.49	0.637895
GO:0034613	cellular protein localization	biological_process	10/113	1271/19765	2.392e-01	3.087e-01	10	ENSRNOG00000022141 ENSRNOG00000000321 ENSRNOG00000011944 ENSRNOG00000049223 ENSRNOG00000005659 ENSRNOG00000008481 ENSRNOG00000010362 ENSRNOG00000010392 ENSRNOG00000012562 ENSRNOG00000001128	1.38	0.621239
GO:0051641	cellular localization	biological_process	17/113	2308/19765	2.431e-01	3.127e-01	17	ENSRNOG00000039204 ENSRNOG00000017783 ENSRNOG00000008481 ENSRNOG00000010362 ENSRNOG00000005964 ENSRNOG00000022141 ENSRNOG00000008716 ENSRNOG00000011944 ENSRNOG00000000321 ENSRNOG00000049223 ENSRNOG00000012562 ENSRNOG00000001128 ENSRNOG00000013658 ENSRNOG00000005659 ENSRNOG00000010392 ENSRNOG00000002376 ENSRNOG00000018393	1.29	0.614215
GO:0030003	cellular cation homeostasis	biological_process	4/113	454/19765	2.467e-01	3.157e-01	4	ENSRNOG00000000321 ENSRNOG00000018250 ENSRNOG00000011130 ENSRNOG00000018393	1.54	0.607831
GO:0010638	positive regulation of organelle organization	biological_process	4/113	455/19765	2.483e-01	3.176e-01	4	ENSRNOG00000010362 ENSRNOG00000010392 ENSRNOG00000020369 ENSRNOG00000011705	1.54	0.605023
GO:0060322	head development	biological_process	6/113	723/19765	2.525e-01	3.222e-01	6	ENSRNOG00000007515 ENSRNOG00000023337 ENSRNOG00000005964 ENSRNOG00000013658 ENSRNOG00000008716 ENSRNOG00000010392	1.45	0.597739
GO:0048732	gland development	biological_process	4/113	463/19765	2.614e-01	3.321e-01	4	ENSRNOG00000019048 ENSRNOG00000020369 ENSRNOG00000017783 ENSRNOG00000023337	1.51	0.582694
GO:0050801	ion homeostasis	biological_process	5/113	595/19765	2.619e-01	3.326e-01	5	ENSRNOG00000000321 ENSRNOG00000018250 ENSRNOG00000011130 ENSRNOG00000019048 ENSRNOG00000018393	1.47	0.581865
GO:0055082	cellular chemical homeostasis	biological_process	5/113	599/19765	2.678e-01	3.383e-01	5	ENSRNOG00000018250 ENSRNOG00000000321 ENSRNOG00000011130 ENSRNOG00000009884 ENSRNOG00000018393	1.46	0.572189
GO:0006873	cellular ion homeostasis	biological_process	4/113	467/19765	2.681e-01	3.385e-01	4	ENSRNOG00000018393 ENSRNOG00000011130 ENSRNOG00000018250 ENSRNOG00000000321	1.50	0.571703
GO:0006996	organelle organization	biological_process	20/113	2805/19765	2.697e-01	3.404e-01	20	ENSRNOG00000011705 ENSRNOG00000005659 ENSRNOG00000010392 ENSRNOG00000034221 ENSRNOG00000011074 ENSRNOG00000017209 ENSRNOG00000013658 ENSRNOG00000013916 ENSRNOG00000012512 ENSRNOG00000052880 ENSRNOG00000002376 ENSRNOG00000010270 ENSRNOG00000019048 ENSRNOG00000008481 ENSRNOG00000010362 ENSRNOG00000020369 ENSRNOG00000007515 ENSRNOG00000008716 ENSRNOG00000011944 ENSRNOG00000000321	1.25	0.569119
GO:0048523	negative regulation of cellular process	biological_process	25/113	3584/19765	2.726e-01	3.431e-01	25	ENSRNOG00000011130 ENSRNOG00000023337 ENSRNOG00000043451 ENSRNOG00000002376 ENSRNOG00000018393 ENSRNOG00000015336 ENSRNOG00000056487 ENSRNOG00000050647 ENSRNOG00000013658 ENSRNOG00000001128 ENSRNOG00000011705 ENSRNOG00000005659 ENSRNOG00000010392 ENSRNOG00000023546 ENSRNOG00000005964 ENSRNOG00000022141 ENSRNOG00000000321 ENSRNOG00000033389 ENSRNOG00000017783 ENSRNOG00000010270 ENSRNOG00000003338 …	1.22	0.564474
GO:0051726	regulation of cell cycle	biological_process	6/113	740/19765	2.746e-01	3.453e-01	6	ENSRNOG00000017783 ENSRNOG00000020369 ENSRNOG00000003338 ENSRNOG00000005659 ENSRNOG00000005964 ENSRNOG00000033389	1.42	0.561299
GO:0051046	regulation of secretion	biological_process	5/113	604/19765	2.751e-01	3.457e-01	5	ENSRNOG00000002376 ENSRNOG00000039204 ENSRNOG00000010392 ENSRNOG00000018393 ENSRNOG00000017783	1.45	0.560509
GO:0044092	negative regulation of molecular function	biological_process	7/113	880/19765	2.757e-01	3.450e-01	7	ENSRNOG00000017783 ENSRNOG00000005659 ENSRNOG00000010362 ENSRNOG00000023546 ENSRNOG00000050647 ENSRNOG00000001128 ENSRNOG00000018250	1.39	0.559563
GO:0050790	regulation of catalytic activity	biological_process	13/113	1759/19765	2.815e-01	3.508e-01	13	ENSRNOG00000013321 ENSRNOG00000050647 ENSRNOG00000001128 ENSRNOG00000012989 ENSRNOG00000019048 ENSRNOG00000010362 ENSRNOG00000010392 ENSRNOG00000017783 ENSRNOG00000000321 ENSRNOG00000018250 ENSRNOG00000011130 ENSRNOG00000023546 ENSRNOG00000013867	1.29	0.550522
GO:0046903	secretion	biological_process	7/113	885/19765	2.818e-01	3.510e-01	7	ENSRNOG00000017783 ENSRNOG00000018393 ENSRNOG00000010362 ENSRNOG00000010392 ENSRNOG00000005964 ENSRNOG00000039204 ENSRNOG00000002376	1.38	0.550059
GO:0010941	regulation of cell death	biological_process	10/113	1317/19765	2.828e-01	3.521e-01	10	ENSRNOG00000000321 ENSRNOG00000005964 ENSRNOG00000023546 ENSRNOG00000056487 ENSRNOG00000050647 ENSRNOG00000013658 ENSRNOG00000005659 ENSRNOG00000019048 ENSRNOG00000010392 ENSRNOG00000017783	1.33	0.548521
GO:0001934	positive regulation of protein phosphorylation	biological_process	6/113	752/19765	2.908e-01	3.607e-01	6	ENSRNOG00000011130 ENSRNOG00000000321 ENSRNOG00000020369 ENSRNOG00000010392 ENSRNOG00000010362 ENSRNOG00000013867	1.40	0.536406
GO:0071407	cellular response to organic cyclic compound	biological_process	4/113	481/19765	2.921e-01	3.616e-01	4	ENSRNOG00000017783 ENSRNOG00000005964 ENSRNOG00000008716 ENSRNOG00000009884	1.45	0.534468
GO:0042325	regulation of phosphorylation	biological_process	9/113	1185/19765	2.971e-01	3.658e-01	9	ENSRNOG00000029148 ENSRNOG00000017783 ENSRNOG00000010392 ENSRNOG00000010362 ENSRNOG00000011130 ENSRNOG00000023546 ENSRNOG00000000321 ENSRNOG00000020369 ENSRNOG00000013867	1.33	0.527097
GO:0045184	establishment of protein localization	biological_process	11/113	1487/19765	3.051e-01	3.729e-01	11	ENSRNOG00000018393 ENSRNOG00000022141 ENSRNOG00000000321 ENSRNOG00000049223 ENSRNOG00000017783 ENSRNOG00000010392 ENSRNOG00000010362 ENSRNOG00000008481 ENSRNOG00000001128 ENSRNOG00000012562 ENSRNOG00000000956	1.29	0.515558
GO:0032386	regulation of intracellular transport	biological_process	4/113	491/19765	3.097e-01	3.775e-01	4	ENSRNOG00000008716 ENSRNOG00000008481 ENSRNOG00000010392 ENSRNOG00000022141	1.42	0.509059
GO:0071396	cellular response to lipid	biological_process	4/113	491/19765	3.097e-01	3.775e-01	4	ENSRNOG00000008716 ENSRNOG00000001128 ENSRNOG00000017783 ENSRNOG00000005964	1.42	0.509059
GO:0005975	carbohydrate metabolic process	biological_process	5/113	632/19765	3.181e-01	3.863e-01	5	ENSRNOG00000020369 ENSRNOG00000016214 ENSRNOG00000031067 ENSRNOG00000015867 ENSRNOG00000002218	1.38	0.497436
GO:0060341	regulation of cellular localization	biological_process	8/113	1063/19765	3.241e-01	3.929e-01	8	ENSRNOG00000002376 ENSRNOG00000008716 ENSRNOG00000022141 ENSRNOG00000018393 ENSRNOG00000039204 ENSRNOG00000010392 ENSRNOG00000008481 ENSRNOG00000017783	1.32	0.489321
GO:0031328	positive regulation of cellular biosynthetic process	biological_process	11/113	1513/19765	3.310e-01	4.003e-01	11	ENSRNOG00000017783 ENSRNOG00000010392 ENSRNOG00000019048 ENSRNOG00000001128 ENSRNOG00000001581 ENSRNOG00000000956 ENSRNOG00000020369 ENSRNOG00000013867 ENSRNOG00000005964 ENSRNOG00000011130 ENSRNOG00000023546	1.27	0.480172
GO:1903047	mitotic cell cycle process	biological_process	4/113	503/19765	3.315e-01	4.008e-01	4	ENSRNOG00000005659 ENSRNOG00000002376 ENSRNOG00000017209 ENSRNOG00000020369	1.39	0.479516
GO:0042327	positive regulation of phosphorylation	biological_process	6/113	789/19765	3.432e-01	4.130e-01	6	ENSRNOG00000010362 ENSRNOG00000010392 ENSRNOG00000013867 ENSRNOG00000020369 ENSRNOG00000000321 ENSRNOG00000011130	1.33	0.464453
GO:0019953	sexual reproduction	biological_process	5/113	654/19765	3.537e-01	4.242e-01	5	ENSRNOG00000049223 ENSRNOG00000001581 ENSRNOG00000027212 ENSRNOG00000019477 ENSRNOG00000026420	1.34	0.451365
GO:0010557	positive regulation of macromolecule biosynthetic process	biological_process	10/113	1395/19765	3.656e-01	4.361e-01	10	ENSRNOG00000013867 ENSRNOG00000020369 ENSRNOG00000018393 ENSRNOG00000005964 ENSRNOG00000023546 ENSRNOG00000010392 ENSRNOG00000017783 ENSRNOG00000000956 ENSRNOG00000001581 ENSRNOG00000001128	1.25	0.436994
GO:0043269	regulation of ion transport	biological_process	4/113	523/19765	3.690e-01	4.397e-01	4	ENSRNOG00000054314 ENSRNOG00000012562 ENSRNOG00000001128 ENSRNOG00000021056	1.34	0.432974
GO:0006955	immune response	biological_process	7/113	957/19765	3.764e-01	4.476e-01	7	ENSRNOG00000000321 ENSRNOG00000005964 ENSRNOG00000050647 ENSRNOG00000039204 ENSRNOG00000033389 ENSRNOG00000009884 ENSRNOG00000020369	1.28	0.42435
GO:0009967	positive regulation of signal transduction	biological_process	8/113	1107/19765	3.794e-01	4.503e-01	8	ENSRNOG00000017783 ENSRNOG00000010797 ENSRNOG00000010392 ENSRNOG00000009884 ENSRNOG00000020369 ENSRNOG00000013867 ENSRNOG00000000321 ENSRNOG00000037687	1.26	0.420903
GO:0007267	cell-cell signaling	biological_process	6/113	817/19765	3.855e-01	4.566e-01	6	ENSRNOG00000000321 ENSRNOG00000017783 ENSRNOG00000010597 ENSRNOG00000012876 ENSRNOG00000018393 ENSRNOG00000014698	1.28	0.413976
GO:0030855	epithelial cell differentiation	biological_process	4/113	534/19765	3.903e-01	4.612e-01	4	ENSRNOG00000017328 ENSRNOG00000010392 ENSRNOG00000054219 ENSRNOG00000000321	1.31	0.408601
GO:0008104	protein localization	biological_process	13/113	1900/19765	4.144e-01	4.860e-01	13	ENSRNOG00000000956 ENSRNOG00000001128 ENSRNOG00000012562 ENSRNOG00000010362 ENSRNOG00000008481 ENSRNOG00000010392 ENSRNOG00000005659 ENSRNOG00000017783 ENSRNOG00000049223 ENSRNOG00000000321 ENSRNOG00000011944 ENSRNOG00000022141 ENSRNOG00000018393	1.20	0.38258
GO:0046907	intracellular transport	biological_process	10/113	1440/19765	4.180e-01	4.896e-01	10	ENSRNOG00000010362 ENSRNOG00000008481 ENSRNOG00000010392 ENSRNOG00000013658 ENSRNOG00000001128 ENSRNOG00000022141 ENSRNOG00000005964 ENSRNOG00000049223 ENSRNOG00000000321 ENSRNOG00000008716	1.21	0.378824
GO:0006886	intracellular protein transport	biological_process	6/113	841/19765	4.232e-01	4.951e-01	6	ENSRNOG00000022141 ENSRNOG00000001128 ENSRNOG00000000321 ENSRNOG00000049223 ENSRNOG00000010392 ENSRNOG00000010362	1.25	0.373454
GO:0030001	metal ion transport	biological_process	5/113	697/19765	4.277e-01	4.997e-01	5	ENSRNOG00000001128 ENSRNOG00000012562 ENSRNOG00000021056 ENSRNOG00000054314 ENSRNOG00000019118	1.25	0.368861
GO:0032870	cellular response to hormone stimulus	biological_process	4/113	555/19765	4.321e-01	5.037e-01	4	ENSRNOG00000020369 ENSRNOG00000017783 ENSRNOG00000005964 ENSRNOG00000008716	1.26	0.364416
GO:0019725	cellular homeostasis	biological_process	5/113	700/19765	4.330e-01	5.045e-01	5	ENSRNOG00000018393 ENSRNOG00000009884 ENSRNOG00000011130 ENSRNOG00000018250 ENSRNOG00000000321	1.25	0.363512
GO:0043408	regulation of MAPK cascade	biological_process	4/113	557/19765	4.361e-01	5.079e-01	4	ENSRNOG00000013867 ENSRNOG00000017783 ENSRNOG00000020369 ENSRNOG00000000321	1.26	0.360414
GO:0051649	establishment of localization in cell	biological_process	11/113	1617/19765	4.449e-01	5.162e-01	11	ENSRNOG00000005964 ENSRNOG00000022141 ENSRNOG00000000321 ENSRNOG00000008716 ENSRNOG00000002376 ENSRNOG00000049223 ENSRNOG00000008481 ENSRNOG00000010362 ENSRNOG00000010392 ENSRNOG00000013658 ENSRNOG00000001128	1.19	0.351738
GO:0007049	cell cycle	biological_process	8/113	1167/19765	4.608e-01	5.321e-01	8	ENSRNOG00000020369 ENSRNOG00000005964 ENSRNOG00000002376 ENSRNOG00000017783 ENSRNOG00000003338 ENSRNOG00000005659 ENSRNOG00000017209 ENSRNOG00000033389	1.20	0.336488
GO:0050896	response to stimulus	biological_process	51/113	8172/19765	4.782e-01	5.507e-01	51	ENSRNOG00000025012 ENSRNOG00000017209 ENSRNOG00000013321 ENSRNOG00000033299 ENSRNOG00000011074 ENSRNOG00000030788 ENSRNOG00000023337 ENSRNOG00000011130 ENSRNOG00000002376 ENSRNOG00000056487 ENSRNOG00000019048 ENSRNOG00000022141 ENSRNOG00000007515 ENSRNOG00000005964 ENSRNOG00000023546 ENSRNOG00000008716 ENSRNOG00000037687 ENSRNOG00000000321 ENSRNOG00000020369 ENSRNOG00000005930 ENSRNOG00000020032 …	1.09	0.32039
GO:1902533	positive regulation of intracellular signal transduction	biological_process	5/113	732/19765	4.914e-01	5.637e-01	5	ENSRNOG00000010392 ENSRNOG00000009884 ENSRNOG00000013867 ENSRNOG00000020369 ENSRNOG00000000321	1.19	0.308565
GO:0034622	cellular macromolecular complex assembly	biological_process	5/113	736/19765	4.989e-01	5.706e-01	5	ENSRNOG00000013658 ENSRNOG00000017209 ENSRNOG00000002376 ENSRNOG00000011705 ENSRNOG00000010392	1.19	0.301986
GO:0048878	chemical homeostasis	biological_process	6/113	904/19765	5.281e-01	5.997e-01	6	ENSRNOG00000018250 ENSRNOG00000000321 ENSRNOG00000011130 ENSRNOG00000009884 ENSRNOG00000019048 ENSRNOG00000018393	1.16	0.277284
GO:0015031	protein transport	biological_process	9/113	1376/19765	5.362e-01	6.081e-01	9	ENSRNOG00000000956 ENSRNOG00000001128 ENSRNOG00000010392 ENSRNOG00000010362 ENSRNOG00000017783 ENSRNOG00000000321 ENSRNOG00000049223 ENSRNOG00000022141 ENSRNOG00000018393	1.14	0.270673
GO:0032940	secretion by cell	biological_process	5/113	759/19765	5.423e-01	6.145e-01	5	ENSRNOG00000005964 ENSRNOG00000039204 ENSRNOG00000002376 ENSRNOG00000017783 ENSRNOG00000018393	1.15	0.26576
GO:0000278	mitotic cell cycle	biological_process	4/113	608/19765	5.428e-01	6.148e-01	4	ENSRNOG00000005659 ENSRNOG00000020369 ENSRNOG00000002376 ENSRNOG00000017209	1.15	0.26536
GO:0031401	positive regulation of protein modification process	biological_process	6/113	918/19765	5.523e-01	6.248e-01	6	ENSRNOG00000020369 ENSRNOG00000013867 ENSRNOG00000010392 ENSRNOG00000010362 ENSRNOG00000011130 ENSRNOG00000000321	1.14	0.257825
GO:0045893	positive regulation of transcription, DNA-templated	biological_process	8/113	1232/19765	5.554e-01	6.277e-01	8	ENSRNOG00000013867 ENSRNOG00000020369 ENSRNOG00000005964 ENSRNOG00000010392 ENSRNOG00000017783 ENSRNOG00000000956 ENSRNOG00000001128 ENSRNOG00000001581	1.14	0.255394
GO:0051223	regulation of protein transport	biological_process	4/113	618/19765	5.643e-01	6.362e-01	4	ENSRNOG00000022141 ENSRNOG00000018393 ENSRNOG00000017783 ENSRNOG00000010392	1.13	0.24849
GO:0051174	regulation of phosphorus metabolic process	biological_process	9/113	1405/19765	5.770e-01	6.502e-01	9	ENSRNOG00000000321 ENSRNOG00000011130 ENSRNOG00000023546 ENSRNOG00000013867 ENSRNOG00000020369 ENSRNOG00000029148 ENSRNOG00000010362 ENSRNOG00000010392 ENSRNOG00000017783	1.12	0.238824
GO:0009987	cellular process	biological_process	89/113	14786/19765	5.817e-01	6.550e-01	89	ENSRNOG00000002376 ENSRNOG00000012512 ENSRNOG00000025012 ENSRNOG00000013321 ENSRNOG00000054314 ENSRNOG00000034221 ENSRNOG00000030788 ENSRNOG00000022141 ENSRNOG00000023546 ENSRNOG00000007515 ENSRNOG00000008716 ENSRNOG00000012876 ENSRNOG00000020369 ENSRNOG00000006858 ENSRNOG00000002218 ENSRNOG00000020032 ENSRNOG00000012989 ENSRNOG00000037688 ENSRNOG00000019477 ENSRNOG00000008481 ENSRNOG00000003400 …	1.05	0.235301
GO:0036211	protein modification process	biological_process	19/113	3069/19765	6.205e-01	6.972e-01	19	ENSRNOG00000029148 ENSRNOG00000008467 ENSRNOG00000010362 ENSRNOG00000017783 ENSRNOG00000027066 ENSRNOG00000000321 ENSRNOG00000023546 ENSRNOG00000002412 ENSRNOG00000022141 ENSRNOG00000006858 ENSRNOG00000004629 ENSRNOG00000020369 ENSRNOG00000030022 ENSRNOG00000005659 ENSRNOG00000010392 ENSRNOG00000012481 ENSRNOG00000011130 ENSRNOG00000013867 ENSRNOG00000012512	1.08	0.207258
GO:0006464	cellular protein modification process	biological_process	19/113	3069/19765	6.205e-01	6.972e-01	19	ENSRNOG00000020369 ENSRNOG00000004629 ENSRNOG00000006858 ENSRNOG00000022141 ENSRNOG00000002412 ENSRNOG00000023546 ENSRNOG00000000321 ENSRNOG00000027066 ENSRNOG00000017783 ENSRNOG00000008467 ENSRNOG00000010362 ENSRNOG00000029148 ENSRNOG00000012512 ENSRNOG00000013867 ENSRNOG00000011130 ENSRNOG00000012481 ENSRNOG00000010392 ENSRNOG00000005659 ENSRNOG00000030022	1.08	0.207258
GO:0070201	regulation of establishment of protein localization	biological_process	4/113	660/19765	6.564e-01	7.347e-01	4	ENSRNOG00000010392 ENSRNOG00000017783 ENSRNOG00000018393 ENSRNOG00000022141	1.06	0.182831
GO:0045892	negative regulation of transcription, DNA-templated	biological_process	6/113	985/19765	6.716e-01	7.505e-01	6	ENSRNOG00000010392 ENSRNOG00000005659 ENSRNOG00000019477 ENSRNOG00000017783 ENSRNOG00000011130 ENSRNOG00000005964	1.07	0.172889
GO:0006629	lipid metabolic process	biological_process	6/113	997/19765	6.934e-01	7.742e-01	6	ENSRNOG00000005964 ENSRNOG00000021619 ENSRNOG00000012989 ENSRNOG00000013867 ENSRNOG00000006858 ENSRNOG00000020369	1.05	0.159016
GO:1903507	negative regulation of nucleic acid-templated transcription	biological_process	6/113	1002/19765	7.025e-01	7.834e-01	6	ENSRNOG00000011130 ENSRNOG00000005964 ENSRNOG00000005659 ENSRNOG00000010392 ENSRNOG00000017783 ENSRNOG00000019477	1.05	0.153354
GO:0006355	regulation of transcription, DNA-templated	biological_process	16/113	2664/19765	7.179e-01	7.999e-01	16	ENSRNOG00000001581 ENSRNOG00000017783 ENSRNOG00000019477 ENSRNOG00000019048 ENSRNOG00000005964 ENSRNOG00000022141 ENSRNOG00000049223 ENSRNOG00000020369 ENSRNOG00000001128 ENSRNOG00000000956 ENSRNOG00000005659 ENSRNOG00000010392 ENSRNOG00000031478 ENSRNOG00000011130 ENSRNOG00000013867 ENSRNOG00000015336	1.05	0.143936
GO:1902679	negative regulation of RNA biosynthetic process	biological_process	6/113	1015/19765	7.262e-01	8.088e-01	6	ENSRNOG00000011130 ENSRNOG00000005964 ENSRNOG00000005659 ENSRNOG00000010392 ENSRNOG00000017783 ENSRNOG00000019477	1.03	0.138944
GO:0019637	organophosphate metabolic process	biological_process	5/113	859/19765	7.390e-01	8.227e-01	5	ENSRNOG00000006858 ENSRNOG00000033299 ENSRNOG00000037688 ENSRNOG00000012989 ENSRNOG00000011130	1.02	0.131356
GO:1903506	regulation of nucleic acid-templated transcription	biological_process	16/113	2685/19765	7.413e-01	8.249e-01	16	ENSRNOG00000000956 ENSRNOG00000001128 ENSRNOG00000010392 ENSRNOG00000005659 ENSRNOG00000011130 ENSRNOG00000031478 ENSRNOG00000013867 ENSRNOG00000015336 ENSRNOG00000001581 ENSRNOG00000019048 ENSRNOG00000019477 ENSRNOG00000017783 ENSRNOG00000049223 ENSRNOG00000022141 ENSRNOG00000005964 ENSRNOG00000020369	1.04	0.130006
GO:2001141	regulation of RNA biosynthetic process	biological_process	16/113	2691/19765	7.480e-01	8.317e-01	16	ENSRNOG00000019477 ENSRNOG00000017783 ENSRNOG00000019048 ENSRNOG00000001581 ENSRNOG00000020369 ENSRNOG00000022141 ENSRNOG00000005964 ENSRNOG00000049223 ENSRNOG00000010392 ENSRNOG00000005659 ENSRNOG00000001128 ENSRNOG00000000956 ENSRNOG00000015336 ENSRNOG00000013867 ENSRNOG00000031478 ENSRNOG00000011130	1.04	0.126098
GO:0006357	regulation of transcription from RNA polymerase II promoter	biological_process	9/113	1529/19765	7.589e-01	8.435e-01	9	ENSRNOG00000005964 ENSRNOG00000022141 ENSRNOG00000013867 ENSRNOG00000020369 ENSRNOG00000001581 ENSRNOG00000005659 ENSRNOG00000019048 ENSRNOG00000010392 ENSRNOG00000017783	1.03	0.119815
GO:0043085	positive regulation of catalytic activity	biological_process	6/113	1039/19765	7.701e-01	8.548e-01	6	ENSRNOG00000000321 ENSRNOG00000011130 ENSRNOG00000013867 ENSRNOG00000013321 ENSRNOG00000012989 ENSRNOG00000010392	1.01	0.113453
GO:0035556	intracellular signal transduction	biological_process	12/113	2046/19765	7.804e-01	8.652e-01	12	ENSRNOG00000013321 ENSRNOG00000000956 ENSRNOG00000009884 ENSRNOG00000010392 ENSRNOG00000019048 ENSRNOG00000017783 ENSRNOG00000027066 ENSRNOG00000000321 ENSRNOG00000002412 ENSRNOG00000023546 ENSRNOG00000013867 ENSRNOG00000020369	1.03	0.107683
GO:0009893	positive regulation of metabolic process	biological_process	17/113	2905/19765	7.980e-01	8.840e-01	17	ENSRNOG00000001128 ENSRNOG00000000956 ENSRNOG00000013321 ENSRNOG00000010392 ENSRNOG00000011130 ENSRNOG00000018393 ENSRNOG00000013867 ENSRNOG00000001581 ENSRNOG00000012989 ENSRNOG00000017783 ENSRNOG00000019048 ENSRNOG00000010362 ENSRNOG00000005964 ENSRNOG00000023546 ENSRNOG00000000321 ENSRNOG00000020369 ENSRNOG00000006858	1.02	0.0979971
GO:0006351	transcription, DNA-templated	biological_process	16/113	2749/19765	8.132e-01	9.001e-01	16	ENSRNOG00000049223 ENSRNOG00000022141 ENSRNOG00000005964 ENSRNOG00000020369 ENSRNOG00000001581 ENSRNOG00000019048 ENSRNOG00000019477 ENSRNOG00000017783 ENSRNOG00000031478 ENSRNOG00000011130 ENSRNOG00000015336 ENSRNOG00000013867 ENSRNOG00000000956 ENSRNOG00000001128 ENSRNOG00000010392 ENSRNOG00000005659	1.02	0.0898026
GO:0009966	regulation of signal transduction	biological_process	12/113	2073/19765	8.156e-01	9.024e-01	12	ENSRNOG00000000321 ENSRNOG00000037687 ENSRNOG00000023546 ENSRNOG00000022141 ENSRNOG00000020369 ENSRNOG00000009884 ENSRNOG00000010362 ENSRNOG00000017783 ENSRNOG00000010797 ENSRNOG00000010977 ENSRNOG00000013867 ENSRNOG00000010392	1.01	0.0885228
GO:0009058	biosynthetic process	biological_process	29/113	4987/19765	8.306e-01	9.186e-01	29	ENSRNOG00000016214 ENSRNOG00000005659 ENSRNOG00000010392 ENSRNOG00000001128 ENSRNOG00000000956 ENSRNOG00000010597 ENSRNOG00000018393 ENSRNOG00000015336 ENSRNOG00000013867 ENSRNOG00000017783 ENSRNOG00000031641 ENSRNOG00000001581 ENSRNOG00000031628 ENSRNOG00000033299 ENSRNOG00000025012 ENSRNOG00000011130 ENSRNOG00000031478 ENSRNOG00000019477 ENSRNOG00000019048 ENSRNOG00000011573 ENSRNOG00000037688 …	1.02	0.0806081
GO:0008152	metabolic process	biological_process	62/113	10679/19765	8.379e-01	9.263e-01	62	ENSRNOG00000025012 ENSRNOG00000013321 ENSRNOG00000053400 ENSRNOG00000012512 ENSRNOG00000019477 ENSRNOG00000002314 ENSRNOG00000012989 ENSRNOG00000037688 ENSRNOG00000020369 ENSRNOG00000002218 ENSRNOG00000006858 ENSRNOG00000020032 ENSRNOG00000022141 ENSRNOG00000023546 ENSRNOG00000007515 ENSRNOG00000031067 ENSRNOG00000016214 ENSRNOG00000015321 ENSRNOG00000013916 ENSRNOG00000011678 ENSRNOG00000000956 …	1.02	0.0768078
GO:0032774	RNA biosynthetic process	biological_process	16/113	2786/19765	8.550e-01	9.440e-01	16	ENSRNOG00000013867 ENSRNOG00000015336 ENSRNOG00000011130 ENSRNOG00000031478 ENSRNOG00000005659 ENSRNOG00000010392 ENSRNOG00000001128 ENSRNOG00000000956 ENSRNOG00000020369 ENSRNOG00000005964 ENSRNOG00000022141 ENSRNOG00000049223 ENSRNOG00000017783 ENSRNOG00000019477 ENSRNOG00000019048 ENSRNOG00000001581	1.00	0.0680339
GO:0051252	regulation of RNA metabolic process	biological_process	16/113	2791/19765	8.606e-01	9.498e-01	16	ENSRNOG00000031478 ENSRNOG00000011130 ENSRNOG00000015336 ENSRNOG00000013867 ENSRNOG00000001128 ENSRNOG00000000956 ENSRNOG00000010392 ENSRNOG00000005659 ENSRNOG00000022141 ENSRNOG00000005964 ENSRNOG00000049223 ENSRNOG00000020369 ENSRNOG00000001581 ENSRNOG00000019477 ENSRNOG00000017783 ENSRNOG00000019048	1.00	0.0651987
GO:0006366	transcription from RNA polymerase II promoter	biological_process	9/113	1577/19765	1	1	9	ENSRNOG00000022141 ENSRNOG00000005964 ENSRNOG00000020369 ENSRNOG00000013867 ENSRNOG00000001581 ENSRNOG00000017783 ENSRNOG00000010392 ENSRNOG00000019048 ENSRNOG00000005659	1.00	0
GO:0048609	multicellular organismal reproductive process	biological_process	4/113	707/19765	1	1	4	ENSRNOG00000025012 ENSRNOG00000049223 ENSRNOG00000026420 ENSRNOG00000019477	0.99	0
GO:0051247	positive regulation of protein metabolic process	biological_process	7/113	1233/19765	1	1	7	ENSRNOG00000010392 ENSRNOG00000010362 ENSRNOG00000000321 ENSRNOG00000011130 ENSRNOG00000023546 ENSRNOG00000013867 ENSRNOG00000020369	0.99	0
GO:0006952	defense response	biological_process	6/113	1064/19765	1	1	6	ENSRNOG00000020369 ENSRNOG00000006151 ENSRNOG00000000321 ENSRNOG00000011130 ENSRNOG00000043451 ENSRNOG00000050647	0.99	0
GO:1902531	regulation of intracellular signal transduction	biological_process	7/113	1250/19765	1	1	7	ENSRNOG00000013867 ENSRNOG00000020369 ENSRNOG00000000321 ENSRNOG00000023546 ENSRNOG00000009884 ENSRNOG00000010392 ENSRNOG00000017783	0.98	0
GO:0045944	positive regulation of transcription from RNA polymerase II promoter	biological_process	5/113	888/19765	1	1	5	ENSRNOG00000020369 ENSRNOG00000010392 ENSRNOG00000013867 ENSRNOG00000001581 ENSRNOG00000005964	0.98	0
GO:0050877	neurological system process	biological_process	12/113	2138/19765	1	1	12	ENSRNOG00000001581 ENSRNOG00000010270 ENSRNOG00000019048 ENSRNOG00000005964 ENSRNOG00000020369 ENSRNOG00000025012 ENSRNOG00000013658 ENSRNOG00000010392 ENSRNOG00000030788 ENSRNOG00000011130 ENSRNOG00000018250 ENSRNOG00000014698	0.98	0
GO:0051716	cellular response to stimulus	biological_process	38/113	6875/19765	1	1	38	ENSRNOG00000027066 ENSRNOG00000017783 ENSRNOG00000010797 ENSRNOG00000010362 ENSRNOG00000009884 ENSRNOG00000029148 ENSRNOG00000039204 ENSRNOG00000007905 ENSRNOG00000011006 ENSRNOG00000002412 ENSRNOG00000011705 ENSRNOG00000005659 ENSRNOG00000010392 ENSRNOG00000013658 ENSRNOG00000001128 ENSRNOG00000012562 ENSRNOG00000000956 ENSRNOG00000013916 ENSRNOG00000018399 ENSRNOG00000013867 ENSRNOG00000014698 …	0.97	0
GO:0023051	regulation of signaling	biological_process	13/113	2376/19765	1	1	13	ENSRNOG00000017783 ENSRNOG00000010797 ENSRNOG00000010362 ENSRNOG00000009884 ENSRNOG00000020369 ENSRNOG00000023546 ENSRNOG00000022141 ENSRNOG00000037687 ENSRNOG00000000321 ENSRNOG00000010392 ENSRNOG00000018393 ENSRNOG00000013867 ENSRNOG00000010977	0.96	0
GO:0010628	positive regulation of gene expression	biological_process	8/113	1485/19765	1	1	8	ENSRNOG00000005964 ENSRNOG00000020369 ENSRNOG00000013867 ENSRNOG00000001581 ENSRNOG00000001128 ENSRNOG00000000956 ENSRNOG00000017783 ENSRNOG00000010392	0.94	0
GO:0010646	regulation of cell communication	biological_process	13/113	2414/19765	1	1	13	ENSRNOG00000037687 ENSRNOG00000000321 ENSRNOG00000023546 ENSRNOG00000022141 ENSRNOG00000020369 ENSRNOG00000009884 ENSRNOG00000010362 ENSRNOG00000017783 ENSRNOG00000010797 ENSRNOG00000010977 ENSRNOG00000013867 ENSRNOG00000018393 ENSRNOG00000010392	0.94	0
GO:0050794	regulation of cellular process	biological_process	53/113	9840/19765	1	1	53	ENSRNOG00000010270 ENSRNOG00000019048 ENSRNOG00000021056 ENSRNOG00000005964 ENSRNOG00000049223 ENSRNOG00000037687 ENSRNOG00000000321 ENSRNOG00000011130 ENSRNOG00000031478 ENSRNOG00000023337 ENSRNOG00000056487 ENSRNOG00000001581 ENSRNOG00000003338 ENSRNOG00000027066 ENSRNOG00000010362 ENSRNOG00000002412 ENSRNOG00000013658 ENSRNOG00000012562 ENSRNOG00000001128 ENSRNOG00000050647 ENSRNOG00000030022 …	0.94	0
GO:0044267	cellular protein metabolic process	biological_process	23/113	4291/19765	1	1	23	ENSRNOG00000011130 ENSRNOG00000012512 ENSRNOG00000000321 ENSRNOG00000031061 ENSRNOG00000023546 ENSRNOG00000022141 ENSRNOG00000006858 ENSRNOG00000020369 ENSRNOG00000030022 ENSRNOG00000050647 ENSRNOG00000005659 ENSRNOG00000010392 ENSRNOG00000012481 ENSRNOG00000013867 ENSRNOG00000029148 ENSRNOG00000008467 ENSRNOG00000010362 ENSRNOG00000031641 ENSRNOG00000017783 ENSRNOG00000027066 ENSRNOG00000002412 …	0.94	0
GO:0031325	positive regulation of cellular metabolic process	biological_process	13/113	2411/19765	1	1	13	ENSRNOG00000000956 ENSRNOG00000001128 ENSRNOG00000010392 ENSRNOG00000011130 ENSRNOG00000013867 ENSRNOG00000001581 ENSRNOG00000019048 ENSRNOG00000010362 ENSRNOG00000017783 ENSRNOG00000000321 ENSRNOG00000005964 ENSRNOG00000023546 ENSRNOG00000020369	0.94	0
GO:0019752	carboxylic acid metabolic process	biological_process	4/113	750/19765	1	1	4	ENSRNOG00000005964 ENSRNOG00000011573 ENSRNOG00000012989 ENSRNOG00000010262	0.93	0
GO:0051707	response to other organism	biological_process	4/113	763/19765	1	1	4	ENSRNOG00000006151 ENSRNOG00000000321 ENSRNOG00000023546 ENSRNOG00000019048	0.92	0
GO:0010468	regulation of gene expression	biological_process	17/113	3247/19765	1	1	17	ENSRNOG00000005659 ENSRNOG00000010392 ENSRNOG00000001128 ENSRNOG00000000956 ENSRNOG00000015336 ENSRNOG00000013867 ENSRNOG00000031478 ENSRNOG00000011130 ENSRNOG00000017783 ENSRNOG00000019477 ENSRNOG00000019048 ENSRNOG00000002314 ENSRNOG00000001581 ENSRNOG00000020369 ENSRNOG00000005964 ENSRNOG00000022141 ENSRNOG00000049223	0.92	0
GO:0019538	protein metabolic process	biological_process	26/113	4955/19765	1	1	26	ENSRNOG00000013867 ENSRNOG00000012481 ENSRNOG00000010392 ENSRNOG00000005659 ENSRNOG00000001128 ENSRNOG00000030022 ENSRNOG00000050647 ENSRNOG00000031628 ENSRNOG00000004629 ENSRNOG00000002412 ENSRNOG00000021619 ENSRNOG00000008467 ENSRNOG00000010362 ENSRNOG00000031641 ENSRNOG00000017783 ENSRNOG00000027066 ENSRNOG00000029148 ENSRNOG00000012512 ENSRNOG00000011130 ENSRNOG00000053400 ENSRNOG00000006858 …	0.92	0
GO:0032270	positive regulation of cellular protein metabolic process	biological_process	6/113	1142/19765	1	1	6	ENSRNOG00000010392 ENSRNOG00000010362 ENSRNOG00000020369 ENSRNOG00000013867 ENSRNOG00000011130 ENSRNOG00000000321	0.92	0
GO:0034645	cellular macromolecule biosynthetic process	biological_process	21/113	3998/19765	1	1	21	ENSRNOG00000022141 ENSRNOG00000005964 ENSRNOG00000031061 ENSRNOG00000049223 ENSRNOG00000020369 ENSRNOG00000006858 ENSRNOG00000031628 ENSRNOG00000001581 ENSRNOG00000019477 ENSRNOG00000017783 ENSRNOG00000031641 ENSRNOG00000019048 ENSRNOG00000011130 ENSRNOG00000031478 ENSRNOG00000013867 ENSRNOG00000015336 ENSRNOG00000001128 ENSRNOG00000000956 ENSRNOG00000016214 ENSRNOG00000010392 ENSRNOG00000005659	0.92	0
GO:0016070	RNA metabolic process	biological_process	18/113	3430/19765	1	1	18	ENSRNOG00000011130 ENSRNOG00000031478 ENSRNOG00000013867 ENSRNOG00000015336 ENSRNOG00000001128 ENSRNOG00000011678 ENSRNOG00000000956 ENSRNOG00000010392 ENSRNOG00000005659 ENSRNOG00000022141 ENSRNOG00000005964 ENSRNOG00000049223 ENSRNOG00000020369 ENSRNOG00000001581 ENSRNOG00000019477 ENSRNOG00000017783 ENSRNOG00000014575 ENSRNOG00000019048	0.92	0
GO:0023057	negative regulation of signaling	biological_process	5/113	958/19765	1	1	5	ENSRNOG00000022141 ENSRNOG00000023546 ENSRNOG00000010392 ENSRNOG00000018393 ENSRNOG00000017783	0.91	0
GO:0044237	cellular metabolic process	biological_process	45/113	8643/19765	1	1	45	ENSRNOG00000022141 ENSRNOG00000023546 ENSRNOG00000002218 ENSRNOG00000006858 ENSRNOG00000020369 ENSRNOG00000037688 ENSRNOG00000012989 ENSRNOG00000019477 ENSRNOG00000012512 ENSRNOG00000025012 ENSRNOG00000031628 ENSRNOG00000004629 ENSRNOG00000029148 ENSRNOG00000008467 ENSRNOG00000017783 ENSRNOG00000012481 ENSRNOG00000003400 ENSRNOG00000013867 ENSRNOG00000015336 ENSRNOG00000010597 ENSRNOG00000011678 …	0.91	0
GO:0043207	response to external biotic stimulus	biological_process	4/113	766/19765	1	1	4	ENSRNOG00000019048 ENSRNOG00000000321 ENSRNOG00000006151 ENSRNOG00000023546	0.91	0
GO:0032880	regulation of protein localization	biological_process	4/113	775/19765	1	1	4	ENSRNOG00000018393 ENSRNOG00000017783 ENSRNOG00000010392 ENSRNOG00000022141	0.90	0
GO:0006807	nitrogen compound metabolic process	biological_process	28/113	5567/19765	1	1	28	ENSRNOG00000000956 ENSRNOG00000011678 ENSRNOG00000001128 ENSRNOG00000005659 ENSRNOG00000010392 ENSRNOG00000015336 ENSRNOG00000013867 ENSRNOG00000010597 ENSRNOG00000001581 ENSRNOG00000014575 ENSRNOG00000031641 ENSRNOG00000017783 ENSRNOG00000031628 ENSRNOG00000025012 ENSRNOG00000033299 ENSRNOG00000011130 ENSRNOG00000031478 ENSRNOG00000037688 ENSRNOG00000011573 ENSRNOG00000012989 ENSRNOG00000019048 …	0.88	0
GO:0019222	regulation of metabolic process	biological_process	27/113	5370/19765	1	1	27	ENSRNOG00000011130 ENSRNOG00000031478 ENSRNOG00000013321 ENSRNOG00000006858 ENSRNOG00000020369 ENSRNOG00000049223 ENSRNOG00000000321 ENSRNOG00000022141 ENSRNOG00000005964 ENSRNOG00000023546 ENSRNOG00000002314 ENSRNOG00000019048 ENSRNOG00000019477 ENSRNOG00000012989 ENSRNOG00000013867 ENSRNOG00000015336 ENSRNOG00000018393 ENSRNOG00000018250 ENSRNOG00000010392 ENSRNOG00000005659 ENSRNOG00000000956 …	0.88	0
GO:0009892	negative regulation of metabolic process	biological_process	11/113	2183/19765	1	1	11	ENSRNOG00000001128 ENSRNOG00000050647 ENSRNOG00000010392 ENSRNOG00000005659 ENSRNOG00000018250 ENSRNOG00000011130 ENSRNOG00000010362 ENSRNOG00000019477 ENSRNOG00000017783 ENSRNOG00000005964 ENSRNOG00000023546	0.88	0
GO:0009607	response to biotic stimulus	biological_process	4/113	805/19765	1	1	4	ENSRNOG00000019048 ENSRNOG00000023546 ENSRNOG00000000321 ENSRNOG00000006151	0.87	0
GO:0010467	gene expression	biological_process	22/113	4424/19765	1	1	22	ENSRNOG00000002314 ENSRNOG00000019048 ENSRNOG00000019477 ENSRNOG00000049223 ENSRNOG00000022141 ENSRNOG00000005964 ENSRNOG00000031061 ENSRNOG00000020369 ENSRNOG00000011130 ENSRNOG00000031478 ENSRNOG00000001581 ENSRNOG00000031641 ENSRNOG00000014575 ENSRNOG00000017783 ENSRNOG00000031628 ENSRNOG00000011678 ENSRNOG00000000956 ENSRNOG00000001128 ENSRNOG00000010392 ENSRNOG00000005659 ENSRNOG00000013867 …	0.87	0
GO:0023052	signaling	biological_process	30/113	6020/19765	1	1	30	ENSRNOG00000002412 ENSRNOG00000011006 ENSRNOG00000007905 ENSRNOG00000039204 ENSRNOG00000010797 ENSRNOG00000017783 ENSRNOG00000027066 ENSRNOG00000009884 ENSRNOG00000010362 ENSRNOG00000010977 ENSRNOG00000018393 ENSRNOG00000010597 ENSRNOG00000013867 ENSRNOG00000014698 ENSRNOG00000012562 ENSRNOG00000000956 ENSRNOG00000010392 ENSRNOG00000022141 ENSRNOG00000007515 ENSRNOG00000005964 ENSRNOG00000023546 …	0.87	0
GO:0007154	cell communication	biological_process	30/113	6122/19765	1	1	30	ENSRNOG00000023337 ENSRNOG00000011130 ENSRNOG00000030788 ENSRNOG00000013321 ENSRNOG00000020369 ENSRNOG00000012876 ENSRNOG00000037687 ENSRNOG00000000321 ENSRNOG00000007515 ENSRNOG00000005964 ENSRNOG00000023546 ENSRNOG00000022141 ENSRNOG00000019048 ENSRNOG00000013867 ENSRNOG00000014698 ENSRNOG00000010597 ENSRNOG00000018393 ENSRNOG00000010977 ENSRNOG00000010392 ENSRNOG00000000956 ENSRNOG00000012562 …	0.86	0
GO:0009056	catabolic process	biological_process	8/113	1645/19765	1	1	8	ENSRNOG00000013916 ENSRNOG00000011074 ENSRNOG00000010362 ENSRNOG00000010392 ENSRNOG00000016214 ENSRNOG00000003400 ENSRNOG00000017328 ENSRNOG00000002218	0.85	0
GO:0006082	organic acid metabolic process	biological_process	4/113	825/19765	1	1	4	ENSRNOG00000011573 ENSRNOG00000005964 ENSRNOG00000012989 ENSRNOG00000010262	0.85	0
GO:0032268	regulation of cellular protein metabolic process	biological_process	10/113	2050/19765	1	1	10	ENSRNOG00000050647 ENSRNOG00000010392 ENSRNOG00000011130 ENSRNOG00000013867 ENSRNOG00000029148 ENSRNOG00000017783 ENSRNOG00000010362 ENSRNOG00000023546 ENSRNOG00000000321 ENSRNOG00000020369	0.85	0
GO:0010629	negative regulation of gene expression	biological_process	6/113	1240/19765	1	1	6	ENSRNOG00000005964 ENSRNOG00000011130 ENSRNOG00000010392 ENSRNOG00000005659 ENSRNOG00000019477 ENSRNOG00000017783	0.85	0
GO:0051171	regulation of nitrogen compound metabolic process	biological_process	16/113	3301/19765	1	1	16	ENSRNOG00000011130 ENSRNOG00000031478 ENSRNOG00000013867 ENSRNOG00000015336 ENSRNOG00000001128 ENSRNOG00000000956 ENSRNOG00000010392 ENSRNOG00000005659 ENSRNOG00000022141 ENSRNOG00000005964 ENSRNOG00000049223 ENSRNOG00000020369 ENSRNOG00000001581 ENSRNOG00000019477 ENSRNOG00000017783 ENSRNOG00000019048	0.85	0
GO:0009890	negative regulation of biosynthetic process	biological_process	6/113	1250/19765	1	1	6	ENSRNOG00000011130 ENSRNOG00000005964 ENSRNOG00000017783 ENSRNOG00000019477 ENSRNOG00000005659 ENSRNOG00000010392	0.84	0
GO:0007165	signal transduction	biological_process	27/113	5670/19765	1	1	27	ENSRNOG00000017783 ENSRNOG00000027066 ENSRNOG00000010797 ENSRNOG00000009884 ENSRNOG00000010362 ENSRNOG00000039204 ENSRNOG00000007905 ENSRNOG00000011006 ENSRNOG00000002412 ENSRNOG00000010392 ENSRNOG00000012562 ENSRNOG00000000956 ENSRNOG00000014698 ENSRNOG00000013867 ENSRNOG00000010977 ENSRNOG00000019048 ENSRNOG00000020369 ENSRNOG00000007515 ENSRNOG00000023546 ENSRNOG00000005964 ENSRNOG00000022141 …	0.83	0
GO:0009968	negative regulation of signal transduction	biological_process	4/113	843/19765	1	1	4	ENSRNOG00000010392 ENSRNOG00000017783 ENSRNOG00000023546 ENSRNOG00000022141	0.83	0
GO:0032269	negative regulation of cellular protein metabolic process	biological_process	4/113	863/19765	1	1	4	ENSRNOG00000017783 ENSRNOG00000010362 ENSRNOG00000050647 ENSRNOG00000023546	0.81	0
GO:0006139	nucleobase-containing compound metabolic process	biological_process	20/113	4372/19765	1	1	20	ENSRNOG00000014575 ENSRNOG00000017783 ENSRNOG00000001581 ENSRNOG00000015336 ENSRNOG00000013867 ENSRNOG00000010392 ENSRNOG00000005659 ENSRNOG00000011678 ENSRNOG00000000956 ENSRNOG00000001128 ENSRNOG00000020369 ENSRNOG00000049223 ENSRNOG00000022141 ENSRNOG00000005964 ENSRNOG00000019048 ENSRNOG00000019477 ENSRNOG00000037688 ENSRNOG00000031478 ENSRNOG00000011130 ENSRNOG00000033299	0.80	0
GO:0031324	negative regulation of cellular metabolic process	biological_process	9/113	1993/19765	1	1	9	ENSRNOG00000023546 ENSRNOG00000005964 ENSRNOG00000011130 ENSRNOG00000050647 ENSRNOG00000019477 ENSRNOG00000017783 ENSRNOG00000010392 ENSRNOG00000010362 ENSRNOG00000005659	0.79	0
GO:0051246	regulation of protein metabolic process	biological_process	10/113	2201/19765	1	1	10	ENSRNOG00000010392 ENSRNOG00000050647 ENSRNOG00000013867 ENSRNOG00000011130 ENSRNOG00000017783 ENSRNOG00000010362 ENSRNOG00000029148 ENSRNOG00000020369 ENSRNOG00000023546 ENSRNOG00000000321	0.79	0
GO:0046483	heterocycle metabolic process	biological_process	20/113	4501/19765	1	1	20	ENSRNOG00000005964 ENSRNOG00000022141 ENSRNOG00000049223 ENSRNOG00000020369 ENSRNOG00000037688 ENSRNOG00000019477 ENSRNOG00000019048 ENSRNOG00000011130 ENSRNOG00000031478 ENSRNOG00000033299 ENSRNOG00000001581 ENSRNOG00000017783 ENSRNOG00000014575 ENSRNOG00000015336 ENSRNOG00000013867 ENSRNOG00000001128 ENSRNOG00000000956 ENSRNOG00000011678 ENSRNOG00000005659 ENSRNOG00000010392	0.78	0
GO:1901360	organic cyclic compound metabolic process	biological_process	21/113	4682/19765	1	1	21	ENSRNOG00000013867 ENSRNOG00000015336 ENSRNOG00000005659 ENSRNOG00000010392 ENSRNOG00000000956 ENSRNOG00000011678 ENSRNOG00000001128 ENSRNOG00000021619 ENSRNOG00000014575 ENSRNOG00000017783 ENSRNOG00000001581 ENSRNOG00000031478 ENSRNOG00000011130 ENSRNOG00000033299 ENSRNOG00000020369 ENSRNOG00000049223 ENSRNOG00000005964 ENSRNOG00000022141 ENSRNOG00000019048 ENSRNOG00000019477 ENSRNOG00000037688	0.78	0
GO:0031323	regulation of cellular metabolic process	biological_process	21/113	4735/19765	1	1	21	ENSRNOG00000001581 ENSRNOG00000029148 ENSRNOG00000010362 ENSRNOG00000017783 ENSRNOG00000000956 ENSRNOG00000001128 ENSRNOG00000050647 ENSRNOG00000010392 ENSRNOG00000005659 ENSRNOG00000013867 ENSRNOG00000015336 ENSRNOG00000019048 ENSRNOG00000019477 ENSRNOG00000049223 ENSRNOG00000000321 ENSRNOG00000022141 ENSRNOG00000023546 ENSRNOG00000005964 ENSRNOG00000020369 ENSRNOG00000011130 ENSRNOG00000031478	0.78	0
GO:0006725	cellular aromatic compound metabolic process	biological_process	20/113	4528/19765	1	1	20	ENSRNOG00000019477 ENSRNOG00000019048 ENSRNOG00000037688 ENSRNOG00000020369 ENSRNOG00000022141 ENSRNOG00000005964 ENSRNOG00000049223 ENSRNOG00000033299 ENSRNOG00000011130 ENSRNOG00000031478 ENSRNOG00000017783 ENSRNOG00000014575 ENSRNOG00000001581 ENSRNOG00000010392 ENSRNOG00000005659 ENSRNOG00000001128 ENSRNOG00000011678 ENSRNOG00000000956 ENSRNOG00000015336 ENSRNOG00000013867	0.77	0
GO:0006518	peptide metabolic process	biological_process	4/113	926/19765	1	1	4	ENSRNOG00000031641 ENSRNOG00000019048 ENSRNOG00000031628 ENSRNOG00000031061	0.76	0
GO:0006508	proteolysis	biological_process	5/113	1469/19765	1	1	5	ENSRNOG00000053400 ENSRNOG00000050647 ENSRNOG00000008467 ENSRNOG00000017783 ENSRNOG00000021619	0.60	0

## Sheet: CC
GO_ID	Description	TYPE	GeneRatio	BgRatio	pvalue	qvalue	Count	genes	enrich_factor
GO:0005883	neurofilament	cellular_component	4/113	10/19765	3.400e-08	9.088e-05	4	ENSRNOG00000052880 ENSRNOG00000013658 ENSRNOG00000008716 ENSRNOG00000013916	69.96	7.46852
GO:0042995	cell projection	cellular_component	26/113	1586/19765	2.467e-06	3.297e-03	26	ENSRNOG00000007515 ENSRNOG00000023337 ENSRNOG00000043451 ENSRNOG00000011006 ENSRNOG00000011130 ENSRNOG00000021056 ENSRNOG00000008716 ENSRNOG00000000321 ENSRNOG00000010597 ENSRNOG00000018399 ENSRNOG00000012876 ENSRNOG00000016247 ENSRNOG00000052880 ENSRNOG00000014698 ENSRNOG00000027212 ENSRNOG00000030022 ENSRNOG00000017209 ENSRNOG00000025012 ENSRNOG00000001128 ENSRNOG00000013658 ENSRNOG00000011705 …	2.87	5.60783
GO:0030424	axon	cellular_component	10/113	384/19765	4.351e-05	4.307e-03	10	ENSRNOG00000052880 ENSRNOG00000008716 ENSRNOG00000010392 ENSRNOG00000010597 ENSRNOG00000011130 ENSRNOG00000017209 ENSRNOG00000023337 ENSRNOG00000011705 ENSRNOG00000013658 ENSRNOG00000018399	4.55	4.36141
GO:0043005	neuron projection	cellular_component	16/113	915/19765	7.524e-05	5.915e-03	16	ENSRNOG00000012876 ENSRNOG00000018399 ENSRNOG00000010270 ENSRNOG00000010597 ENSRNOG00000011705 ENSRNOG00000010392 ENSRNOG00000014698 ENSRNOG00000052880 ENSRNOG00000013658 ENSRNOG00000025012 ENSRNOG00000021056 ENSRNOG00000017209 ENSRNOG00000011130 ENSRNOG00000023337 ENSRNOG00000007515 ENSRNOG00000008716	3.06	4.12355
GO:0005929	cilium	cellular_component	9/113	379/19765	1.959e-04	5.289e-03	9	ENSRNOG00000016247 ENSRNOG00000052880 ENSRNOG00000000321 ENSRNOG00000027212 ENSRNOG00000034221 ENSRNOG00000008467 ENSRNOG00000007515 ENSRNOG00000030022 ENSRNOG00000011006	4.15	3.70797
GO:0005615	extracellular space	cellular_component	17/113	1092/19765	1.994e-04	5.330e-03	17	ENSRNOG00000017783 ENSRNOG00000010362 ENSRNOG00000009884 ENSRNOG00000010392 ENSRNOG00000010478 ENSRNOG00000029148 ENSRNOG00000053400 ENSRNOG00000018393 ENSRNOG00000020369 ENSRNOG00000013867 ENSRNOG00000021619 ENSRNOG00000011130 ENSRNOG00000023546 ENSRNOG00000043451 ENSRNOG00000010977 ENSRNOG00000023337 ENSRNOG00000037687	2.72	3.70027
GO:0043209	myelin sheath	cellular_component	5/113	170/19765	1.123e-03	1.155e-02	5	ENSRNOG00000008716 ENSRNOG00000019048 ENSRNOG00000010362 ENSRNOG00000013658 ENSRNOG00000003338	5.14	2.94962
GO:0036477	somatodendritic compartment	cellular_component	11/113	660/19765	1.183e-03	1.212e-02	11	ENSRNOG00000010392 ENSRNOG00000011705 ENSRNOG00000010597 ENSRNOG00000018399 ENSRNOG00000010270 ENSRNOG00000008716 ENSRNOG00000023337 ENSRNOG00000017209 ENSRNOG00000021056 ENSRNOG00000011130 ENSRNOG00000012562	2.92	2.92702
GO:0030017	sarcomere	cellular_component	4/113	139/19765	2.971e-03	1.873e-02	4	ENSRNOG00000023546 ENSRNOG00000012512 ENSRNOG00000028545 ENSRNOG00000018250	5.03	2.5271
GO:0005882	intermediate filament	cellular_component	4/113	140/19765	3.063e-03	1.922e-02	4	ENSRNOG00000013916 ENSRNOG00000013658 ENSRNOG00000008716 ENSRNOG00000052880	5.00	2.51385
GO:0072372	primary cilium	cellular_component	4/113	155/19765	4.704e-03	2.324e-02	4	ENSRNOG00000034221 ENSRNOG00000007515 ENSRNOG00000030022 ENSRNOG00000052880	4.51	2.32753
GO:0030016	myofibril	cellular_component	4/113	160/19765	5.371e-03	2.514e-02	4	ENSRNOG00000018250 ENSRNOG00000028545 ENSRNOG00000023546 ENSRNOG00000012512	4.37	2.26994
GO:0045177	apical part of cell	cellular_component	6/113	321/19765	6.015e-03	2.653e-02	6	ENSRNOG00000020562 ENSRNOG00000043451 ENSRNOG00000010597 ENSRNOG00000050647 ENSRNOG00000010392 ENSRNOG00000034221	3.27	2.22076
GO:0016324	apical plasma membrane	cellular_component	5/113	244/19765	6.647e-03	2.772e-02	5	ENSRNOG00000020562 ENSRNOG00000050647 ENSRNOG00000010597 ENSRNOG00000010392 ENSRNOG00000034221	3.58	2.17737
GO:0043292	contractile fiber	cellular_component	4/113	171/19765	7.075e-03	2.941e-02	4	ENSRNOG00000018250 ENSRNOG00000023546 ENSRNOG00000012512 ENSRNOG00000028545	4.09	2.15027
GO:0044297	cell body	cellular_component	8/113	516/19765	7.134e-03	2.952e-02	8	ENSRNOG00000012562 ENSRNOG00000017209 ENSRNOG00000021056 ENSRNOG00000011130 ENSRNOG00000008716 ENSRNOG00000011705 ENSRNOG00000010597 ENSRNOG00000010392	2.71	2.14667
GO:0005576	extracellular region	cellular_component	32/113	3458/19765	8.250e-03	3.224e-02	32	ENSRNOG00000010977 ENSRNOG00000043451 ENSRNOG00000023337 ENSRNOG00000011130 ENSRNOG00000002376 ENSRNOG00000016716 ENSRNOG00000018399 ENSRNOG00000018393 ENSRNOG00000027212 ENSRNOG00000013867 ENSRNOG00000052880 ENSRNOG00000017328 ENSRNOG00000017209 ENSRNOG00000053400 ENSRNOG00000019118 ENSRNOG00000031067 ENSRNOG00000010392 ENSRNOG00000011074 ENSRNOG00000021619 ENSRNOG00000023546 ENSRNOG00000037687 …	1.62	2.08355
GO:0070062	extracellular vesicular exosome	cellular_component	22/113	2156/19765	8.615e-03	3.212e-02	22	ENSRNOG00000019118 ENSRNOG00000031067 ENSRNOG00000053400 ENSRNOG00000017209 ENSRNOG00000027212 ENSRNOG00000052880 ENSRNOG00000017328 ENSRNOG00000018399 ENSRNOG00000002376 ENSRNOG00000016716 ENSRNOG00000010977 ENSRNOG00000043451 ENSRNOG00000010362 ENSRNOG00000009884 ENSRNOG00000026420 ENSRNOG00000017783 ENSRNOG00000012989 ENSRNOG00000029148 ENSRNOG00000033389 ENSRNOG00000012876 ENSRNOG00000020369 …	1.78	2.06474
GO:1903561	extracellular vesicle	cellular_component	22/113	2169/19765	9.231e-03	3.408e-02	22	ENSRNOG00000043451 ENSRNOG00000010977 ENSRNOG00000016716 ENSRNOG00000002376 ENSRNOG00000018399 ENSRNOG00000017328 ENSRNOG00000052880 ENSRNOG00000027212 ENSRNOG00000017209 ENSRNOG00000053400 ENSRNOG00000031067 ENSRNOG00000019118 ENSRNOG00000023546 ENSRNOG00000020369 ENSRNOG00000012876 ENSRNOG00000029148 ENSRNOG00000033389 ENSRNOG00000012989 ENSRNOG00000026420 ENSRNOG00000017783 ENSRNOG00000010362 …	1.77	2.03475
GO:0030425	dendrite	cellular_component	7/113	441/19765	9.311e-03	3.336e-02	7	ENSRNOG00000010392 ENSRNOG00000017209 ENSRNOG00000021056 ENSRNOG00000010597 ENSRNOG00000023337 ENSRNOG00000018399 ENSRNOG00000010270	2.78	2.031
GO:0045202	synapse	cellular_component	9/113	641/19765	9.444e-03	3.357e-02	9	ENSRNOG00000011130 ENSRNOG00000007515 ENSRNOG00000012562 ENSRNOG00000008716 ENSRNOG00000010597 ENSRNOG00000010270 ENSRNOG00000014698 ENSRNOG00000007905 ENSRNOG00000010392	2.46	2.02484
GO:0045111	intermediate filament cytoskeleton	cellular_component	4/113	185/19765	9.765e-03	3.457e-02	4	ENSRNOG00000013916 ENSRNOG00000013658 ENSRNOG00000008716 ENSRNOG00000052880	3.78	2.01033
GO:0031982	vesicle	cellular_component	27/113	2843/19765	1.036e-02	3.620e-02	27	ENSRNOG00000028545 ENSRNOG00000007515 ENSRNOG00000023546 ENSRNOG00000049223 ENSRNOG00000012876 ENSRNOG00000020369 ENSRNOG00000012989 ENSRNOG00000033389 ENSRNOG00000029148 ENSRNOG00000017783 ENSRNOG00000026420 ENSRNOG00000009884 ENSRNOG00000010362 ENSRNOG00000043451 ENSRNOG00000010977 ENSRNOG00000002376 ENSRNOG00000016716 ENSRNOG00000018399 ENSRNOG00000010597 ENSRNOG00000027212 ENSRNOG00000052880 …	1.66	1.98464
GO:0043025	neuronal cell body	cellular_component	7/113	458/19765	1.156e-02	3.805e-02	7	ENSRNOG00000021056 ENSRNOG00000017209 ENSRNOG00000011130 ENSRNOG00000010597 ENSRNOG00000011705 ENSRNOG00000012562 ENSRNOG00000008716	2.67	1.93704
GO:0005874	microtubule	cellular_component	5/113	276/19765	1.185e-02	3.858e-02	5	ENSRNOG00000007515 ENSRNOG00000017209 ENSRNOG00000027212 ENSRNOG00000002376 ENSRNOG00000005659	3.17	1.92628
GO:0005856	cytoskeleton	cellular_component	16/113	1535/19765	1.821e-02	5.065e-02	16	ENSRNOG00000007515 ENSRNOG00000018250 ENSRNOG00000002376 ENSRNOG00000008716 ENSRNOG00000011944 ENSRNOG00000012512 ENSRNOG00000027212 ENSRNOG00000052880 ENSRNOG00000013658 ENSRNOG00000030022 ENSRNOG00000017209 ENSRNOG00000013916 ENSRNOG00000010270 ENSRNOG00000008467 ENSRNOG00000034221 ENSRNOG00000005659	1.82	1.73969
GO:0005789	endoplasmic reticulum membrane	cellular_component	7/113	535/19765	2.724e-02	6.631e-02	7	ENSRNOG00000004629 ENSRNOG00000002218 ENSRNOG00000008481 ENSRNOG00000006858 ENSRNOG00000003400 ENSRNOG00000015321 ENSRNOG00000012989	2.29	1.56479
GO:0045121	membrane raft	cellular_component	4/113	249/19765	3.149e-02	7.307e-02	4	ENSRNOG00000010362 ENSRNOG00000010597 ENSRNOG00000011006 ENSRNOG00000000321	2.81	1.50183
GO:0042175	nuclear outer membrane-endoplasmic reticulum membrane network	cellular_component	7/113	552/19765	3.216e-02	7.366e-02	7	ENSRNOG00000012989 ENSRNOG00000003400 ENSRNOG00000015321 ENSRNOG00000002218 ENSRNOG00000006858 ENSRNOG00000008481 ENSRNOG00000004629	2.22	1.49268
GO:0044444	cytoplasmic part	cellular_component	47/113	6025/19765	3.387e-02	7.679e-02	47	ENSRNOG00000010011 ENSRNOG00000010362 ENSRNOG00000008467 ENSRNOG00000031641 ENSRNOG00000017783 ENSRNOG00000011944 ENSRNOG00000031628 ENSRNOG00000004629 ENSRNOG00000013916 ENSRNOG00000013658 ENSRNOG00000015321 ENSRNOG00000050647 ENSRNOG00000016214 ENSRNOG00000011705 ENSRNOG00000018250 ENSRNOG00000010977 ENSRNOG00000043451 ENSRNOG00000003400 ENSRNOG00000027212 ENSRNOG00000001915 ENSRNOG00000013867 …	1.36	1.47018
GO:0005578	proteinaceous extracellular matrix	cellular_component	4/113	260/19765	3.709e-02	8.146e-02	4	ENSRNOG00000013867 ENSRNOG00000010362 ENSRNOG00000009884 ENSRNOG00000017783	2.69	1.43074
GO:0031252	cell leading edge	cellular_component	4/113	282/19765	5.014e-02	9.898e-02	4	ENSRNOG00000001128 ENSRNOG00000011705 ENSRNOG00000010362 ENSRNOG00000010392	2.48	1.29982
GO:0005829	cytosol	cellular_component	14/113	1478/19765	5.349e-02	1.034e-01	14	ENSRNOG00000031641 ENSRNOG00000008467 ENSRNOG00000010362 ENSRNOG00000017783 ENSRNOG00000010011 ENSRNOG00000011573 ENSRNOG00000050647 ENSRNOG00000013658 ENSRNOG00000013867 ENSRNOG00000005930 ENSRNOG00000018393 ENSRNOG00000000321 ENSRNOG00000011130 ENSRNOG00000031061	1.66	1.27173
GO:0031090	organelle membrane	cellular_component	17/113	1901/19765	5.938e-02	1.108e-01	17	ENSRNOG00000008481 ENSRNOG00000010362 ENSRNOG00000019048 ENSRNOG00000033299 ENSRNOG00000010011 ENSRNOG00000037688 ENSRNOG00000012989 ENSRNOG00000015321 ENSRNOG00000027212 ENSRNOG00000002218 ENSRNOG00000006858 ENSRNOG00000052880 ENSRNOG00000004629 ENSRNOG00000011944 ENSRNOG00000000321 ENSRNOG00000028545 ENSRNOG00000003400	1.56	1.22636
GO:0048471	perinuclear region of cytoplasm	cellular_component	6/113	521/19765	6.631e-02	1.196e-01	6	ENSRNOG00000043451 ENSRNOG00000010011 ENSRNOG00000011705 ENSRNOG00000002218 ENSRNOG00000010362 ENSRNOG00000001915	2.01	1.17842
GO:0031988	membrane-bounded vesicle	cellular_component	8/113	760/19765	6.833e-02	1.227e-01	8	ENSRNOG00000010362 ENSRNOG00000027212 ENSRNOG00000010597 ENSRNOG00000018399 ENSRNOG00000049223 ENSRNOG00000028545 ENSRNOG00000007515 ENSRNOG00000043451	1.84	1.16539
GO:0005737	cytoplasm	cellular_component	61/113	8490/19765	7.147e-02	1.257e-01	61	ENSRNOG00000031641 ENSRNOG00000010362 ENSRNOG00000011944 ENSRNOG00000013658 ENSRNOG00000001128 ENSRNOG00000050647 ENSRNOG00000010392 ENSRNOG00000005659 ENSRNOG00000010977 ENSRNOG00000016716 ENSRNOG00000018393 ENSRNOG00000027212 ENSRNOG00000001915 ENSRNOG00000011573 ENSRNOG00000010270 ENSRNOG00000019048 ENSRNOG00000005964 ENSRNOG00000031061 ENSRNOG00000049223 ENSRNOG00000000321 ENSRNOG00000005930 …	1.26	1.14588
GO:0030054	cell junction	cellular_component	9/113	898/19765	7.526e-02	1.309e-01	9	ENSRNOG00000010270 ENSRNOG00000003338 ENSRNOG00000012512 ENSRNOG00000007905 ENSRNOG00000020032 ENSRNOG00000014698 ENSRNOG00000012562 ENSRNOG00000023546 ENSRNOG00000002376	1.75	1.12344
GO:0009986	cell surface	cellular_component	7/113	656/19765	7.675e-02	1.323e-01	7	ENSRNOG00000000321 ENSRNOG00000037687 ENSRNOG00000017783 ENSRNOG00000007905 ENSRNOG00000010362 ENSRNOG00000010392 ENSRNOG00000009884	1.87	1.11492
GO:0005924	cell-substrate adherens junction	cellular_component	4/113	325/19765	8.335e-02	1.406e-01	4	ENSRNOG00000002376 ENSRNOG00000007905 ENSRNOG00000023546 ENSRNOG00000012512	2.15	1.07909
GO:0030055	cell-substrate junction	cellular_component	4/113	330/19765	8.790e-02	1.460e-01	4	ENSRNOG00000007905 ENSRNOG00000002376 ENSRNOG00000023546 ENSRNOG00000012512	2.12	1.05601
GO:0031012	extracellular matrix	cellular_component	4/113	340/19765	9.743e-02	1.576e-01	4	ENSRNOG00000017783 ENSRNOG00000009884 ENSRNOG00000010362 ENSRNOG00000013867	2.06	1.01131
GO:0098588	bounding membrane of organelle	cellular_component	12/113	1363/19765	1.102e-01	1.718e-01	12	ENSRNOG00000000321 ENSRNOG00000011944 ENSRNOG00000003400 ENSRNOG00000052880 ENSRNOG00000002218 ENSRNOG00000006858 ENSRNOG00000027212 ENSRNOG00000004629 ENSRNOG00000015321 ENSRNOG00000012989 ENSRNOG00000008481 ENSRNOG00000010362	1.54	0.957818
GO:0005783	endoplasmic reticulum	cellular_component	10/113	1112/19765	1.201e-01	1.837e-01	10	ENSRNOG00000016214 ENSRNOG00000008481 ENSRNOG00000012989 ENSRNOG00000015321 ENSRNOG00000010011 ENSRNOG00000004629 ENSRNOG00000002218 ENSRNOG00000006858 ENSRNOG00000003400 ENSRNOG00000011944	1.57	0.920457
GO:0016023	cytoplasmic membrane-bounded vesicle	cellular_component	7/113	741/19765	1.349e-01	1.993e-01	7	ENSRNOG00000010597 ENSRNOG00000018399 ENSRNOG00000010362 ENSRNOG00000027212 ENSRNOG00000028545 ENSRNOG00000007515 ENSRNOG00000049223	1.65	0.869988
GO:0015630	microtubule cytoskeleton	cellular_component	8/113	891/19765	1.507e-01	2.167e-01	8	ENSRNOG00000005659 ENSRNOG00000027212 ENSRNOG00000008467 ENSRNOG00000034221 ENSRNOG00000011944 ENSRNOG00000002376 ENSRNOG00000007515 ENSRNOG00000017209	1.57	0.821887
GO:0005912	adherens junction	cellular_component	4/113	389/19765	1.526e-01	2.189e-01	4	ENSRNOG00000023546 ENSRNOG00000012512 ENSRNOG00000002376 ENSRNOG00000007905	1.80	0.816445
GO:0005815	microtubule organizing center	cellular_component	5/113	512/19765	1.557e-01	2.218e-01	5	ENSRNOG00000034221 ENSRNOG00000008467 ENSRNOG00000005659 ENSRNOG00000002376 ENSRNOG00000011944	1.71	0.807711
GO:0005768	endosome	cellular_component	5/113	544/19765	1.933e-01	2.619e-01	5	ENSRNOG00000049223 ENSRNOG00000011944 ENSRNOG00000010362 ENSRNOG00000010597 ENSRNOG00000011705	1.61	0.713768
GO:0098797	plasma membrane protein complex	cellular_component	4/113	428/19765	2.063e-01	2.749e-01	4	ENSRNOG00000012562 ENSRNOG00000007905 ENSRNOG00000054314 ENSRNOG00000014698	1.63	0.685501
GO:0005813	centrosome	cellular_component	4/113	429/19765	2.078e-01	2.766e-01	4	ENSRNOG00000011944 ENSRNOG00000005659 ENSRNOG00000008467 ENSRNOG00000002376	1.63	0.682354
GO:0012505	endomembrane system	cellular_component	20/113	2727/19765	2.221e-01	2.922e-01	20	ENSRNOG00000008481 ENSRNOG00000010362 ENSRNOG00000010011 ENSRNOG00000037688 ENSRNOG00000012989 ENSRNOG00000020562 ENSRNOG00000006858 ENSRNOG00000002218 ENSRNOG00000004629 ENSRNOG00000049223 ENSRNOG00000011944 ENSRNOG00000007515 ENSRNOG00000016214 ENSRNOG00000011705 ENSRNOG00000015321 ENSRNOG00000027212 ENSRNOG00000010597 ENSRNOG00000002376 ENSRNOG00000003400 ENSRNOG00000010977	1.28	0.653451
GO:0031410	cytoplasmic vesicle	cellular_component	7/113	838/19765	2.272e-01	2.971e-01	7	ENSRNOG00000007515 ENSRNOG00000028545 ENSRNOG00000049223 ENSRNOG00000018399 ENSRNOG00000010597 ENSRNOG00000010362 ENSRNOG00000027212	1.46	0.643592
GO:0043227	membrane-bounded organelle	cellular_component	63/113	9541/19765	2.305e-01	3.000e-01	63	ENSRNOG00000020369 ENSRNOG00000012876 ENSRNOG00000020032 ENSRNOG00000002218 ENSRNOG00000006858 ENSRNOG00000023546 ENSRNOG00000007515 ENSRNOG00000028545 ENSRNOG00000022141 ENSRNOG00000008716 ENSRNOG00000011775 ENSRNOG00000019477 ENSRNOG00000002314 ENSRNOG00000008481 ENSRNOG00000012989 ENSRNOG00000037688 ENSRNOG00000002376 ENSRNOG00000025012 ENSRNOG00000053400 ENSRNOG00000054314 ENSRNOG00000004629 …	1.15	0.637329
GO:0031226	intrinsic component of plasma membrane	cellular_component	10/113	1330/19765	2.959e-01	3.650e-01	10	ENSRNOG00000054314 ENSRNOG00000012562 ENSRNOG00000010392 ENSRNOG00000019118 ENSRNOG00000000321 ENSRNOG00000011006 ENSRNOG00000021056 ENSRNOG00000014698 ENSRNOG00000007905 ENSRNOG00000012876	1.32	0.528855
GO:0005622	intracellular	cellular_component	75/113	11927/19765	3.751e-01	4.462e-01	75	ENSRNOG00000015321 ENSRNOG00000000956 ENSRNOG00000013916 ENSRNOG00000011678 ENSRNOG00000011705 ENSRNOG00000016214 ENSRNOG00000043451 ENSRNOG00000003400 ENSRNOG00000018250 ENSRNOG00000010597 ENSRNOG00000018399 ENSRNOG00000013867 ENSRNOG00000015336 ENSRNOG00000020562 ENSRNOG00000028975 ENSRNOG00000010011 ENSRNOG00000017783 ENSRNOG00000009884 ENSRNOG00000008467 ENSRNOG00000004629 ENSRNOG00000007905 …	1.10	0.425853
GO:0071944	cell periphery	cellular_component	31/113	4763/19765	4.088e-01	4.803e-01	31	ENSRNOG00000052880 ENSRNOG00000002376 ENSRNOG00000019118 ENSRNOG00000030788 ENSRNOG00000034221 ENSRNOG00000017209 ENSRNOG00000054314 ENSRNOG00000012876 ENSRNOG00000021056 ENSRNOG00000023546 ENSRNOG00000028545 ENSRNOG00000000321 ENSRNOG00000054219 ENSRNOG00000011775 ENSRNOG00000012989 ENSRNOG00000010597 ENSRNOG00000018399 ENSRNOG00000013867 ENSRNOG00000014698 ENSRNOG00000010392 ENSRNOG00000050647 …	1.14	0.388489
GO:0005887	integral component of plasma membrane	cellular_component	9/113	1281/19765	4.099e-01	4.814e-01	9	ENSRNOG00000012562 ENSRNOG00000054314 ENSRNOG00000019118 ENSRNOG00000010392 ENSRNOG00000011006 ENSRNOG00000021056 ENSRNOG00000012876 ENSRNOG00000014698 ENSRNOG00000007905	1.23	0.387322
GO:0043229	intracellular organelle	cellular_component	61/113	9754/19765	4.386e-01	5.095e-01	61	ENSRNOG00000030022 ENSRNOG00000050647 ENSRNOG00000001128 ENSRNOG00000013658 ENSRNOG00000005659 ENSRNOG00000010392 ENSRNOG00000010977 ENSRNOG00000027212 ENSRNOG00000001581 ENSRNOG00000014575 ENSRNOG00000010362 ENSRNOG00000031641 ENSRNOG00000002412 ENSRNOG00000011944 ENSRNOG00000017209 ENSRNOG00000033299 ENSRNOG00000011130 ENSRNOG00000052880 ENSRNOG00000056487 ENSRNOG00000010270 ENSRNOG00000019048 …	1.09	0.357931
GO:0005730	nucleolus	cellular_component	4/113	659/19765	6.542e-01	7.329e-01	4	ENSRNOG00000037688 ENSRNOG00000000956 ENSRNOG00000056487 ENSRNOG00000013867	1.06	0.184289
GO:0016020	membrane	cellular_component	55/113	9170/19765	6.589e-01	7.372e-01	55	ENSRNOG00000011944 ENSRNOG00000028083 ENSRNOG00000010362 ENSRNOG00000003338 ENSRNOG00000027212 ENSRNOG00000014698 ENSRNOG00000001915 ENSRNOG00000012562 ENSRNOG00000001128 ENSRNOG00000052226 ENSRNOG00000050647 ENSRNOG00000010392 ENSRNOG00000012608 ENSRNOG00000049223 ENSRNOG00000000321 ENSRNOG00000021056 ENSRNOG00000051860 ENSRNOG00000015867 ENSRNOG00000019048 ENSRNOG00000054219 ENSRNOG00000052880 …	1.05	0.18118
GO:0005623	cell	cellular_component	88/113	14844/19765	6.832e-01	7.631e-01	88	ENSRNOG00000002376 ENSRNOG00000017473 ENSRNOG00000012512 ENSRNOG00000025012 ENSRNOG00000013321 ENSRNOG00000054314 ENSRNOG00000034221 ENSRNOG00000030788 ENSRNOG00000022141 ENSRNOG00000023546 ENSRNOG00000007515 ENSRNOG00000028545 ENSRNOG00000008716 ENSRNOG00000012876 ENSRNOG00000002218 ENSRNOG00000006858 ENSRNOG00000020032 ENSRNOG00000012989 ENSRNOG00000037688 ENSRNOG00000011775 ENSRNOG00000019477 …	1.04	0.165452
GO:0005886	plasma membrane	cellular_component	28/113	4654/19765	6.945e-01	7.751e-01	28	ENSRNOG00000052880 ENSRNOG00000034221 ENSRNOG00000030788 ENSRNOG00000019118 ENSRNOG00000054314 ENSRNOG00000012876 ENSRNOG00000000321 ENSRNOG00000028545 ENSRNOG00000021056 ENSRNOG00000023546 ENSRNOG00000011775 ENSRNOG00000054219 ENSRNOG00000012989 ENSRNOG00000014698 ENSRNOG00000018399 ENSRNOG00000010597 ENSRNOG00000010392 ENSRNOG00000011678 ENSRNOG00000001128 ENSRNOG00000012562 ENSRNOG00000050647 …	1.05	0.158328
GO:0043234	protein complex	cellular_component	21/113	3488/19765	7.042e-01	7.850e-01	21	ENSRNOG00000006858 ENSRNOG00000031628 ENSRNOG00000007905 ENSRNOG00000049223 ENSRNOG00000051860 ENSRNOG00000007515 ENSRNOG00000005964 ENSRNOG00000023546 ENSRNOG00000010362 ENSRNOG00000010270 ENSRNOG00000028975 ENSRNOG00000014698 ENSRNOG00000018250 ENSRNOG00000002376 ENSRNOG00000005659 ENSRNOG00000033299 ENSRNOG00000054314 ENSRNOG00000012562 ENSRNOG00000013658 ENSRNOG00000030022 ENSRNOG00000050647	1.05	0.152304
GO:0043231	intracellular membrane-bounded organelle	cellular_component	49/113	8461/19765	8.538e-01	9.431e-01	49	ENSRNOG00000019048 ENSRNOG00000049223 ENSRNOG00000005964 ENSRNOG00000017209 ENSRNOG00000033299 ENSRNOG00000011130 ENSRNOG00000056487 ENSRNOG00000001581 ENSRNOG00000010362 ENSRNOG00000014575 ENSRNOG00000011944 ENSRNOG00000002412 ENSRNOG00000001128 ENSRNOG00000050647 ENSRNOG00000010392 ENSRNOG00000005659 ENSRNOG00000010977 ENSRNOG00000027212 ENSRNOG00000037688 ENSRNOG00000012989 ENSRNOG00000008481 …	1.01	0.0686438
GO:0005634	nucleus	cellular_component	30/113	5228/19765	8.881e-01	9.797e-01	30	ENSRNOG00000008716 ENSRNOG00000022141 ENSRNOG00000023546 ENSRNOG00000005964 ENSRNOG00000020032 ENSRNOG00000037688 ENSRNOG00000011775 ENSRNOG00000019477 ENSRNOG00000011130 ENSRNOG00000056487 ENSRNOG00000017209 ENSRNOG00000011944 ENSRNOG00000002412 ENSRNOG00000004629 ENSRNOG00000010011 ENSRNOG00000001581 ENSRNOG00000020562 ENSRNOG00000010362 ENSRNOG00000009884 ENSRNOG00000014575 ENSRNOG00000027212 …	1.00	0.0515381
GO:0032991	macromolecular complex	cellular_component	24/113	4469/19765	1	1	24	ENSRNOG00000002376 ENSRNOG00000033299 ENSRNOG00000054314 ENSRNOG00000006858 ENSRNOG00000023546 ENSRNOG00000005964 ENSRNOG00000031061 ENSRNOG00000007515 ENSRNOG00000051860 ENSRNOG00000049223 ENSRNOG00000010270 ENSRNOG00000014698 ENSRNOG00000018250 ENSRNOG00000005659 ENSRNOG00000013658 ENSRNOG00000012562 ENSRNOG00000050647 ENSRNOG00000030022 ENSRNOG00000011678 ENSRNOG00000007905 ENSRNOG00000031628 …	0.94	0
GO:0031224	intrinsic component of membrane	cellular_component	31/113	6440/19765	1	1	31	ENSRNOG00000026091 ENSRNOG00000054314 ENSRNOG00000030788 ENSRNOG00000019118 ENSRNOG00000033299 ENSRNOG00000000321 ENSRNOG00000021056 ENSRNOG00000015867 ENSRNOG00000002218 ENSRNOG00000012876 ENSRNOG00000020369 ENSRNOG00000012989 ENSRNOG00000008481 ENSRNOG00000011775 ENSRNOG00000054219 ENSRNOG00000003400 ENSRNOG00000001915 ENSRNOG00000014698 ENSRNOG00000010597 ENSRNOG00000012562 ENSRNOG00000052226 …	0.84	0
GO:0016021	integral component of membrane	cellular_component	30/113	6379/19765	1	1	30	ENSRNOG00000030788 ENSRNOG00000033299 ENSRNOG00000019118 ENSRNOG00000054314 ENSRNOG00000026091 ENSRNOG00000008481 ENSRNOG00000054219 ENSRNOG00000011775 ENSRNOG00000012989 ENSRNOG00000002218 ENSRNOG00000015867 ENSRNOG00000020369 ENSRNOG00000012876 ENSRNOG00000021056 ENSRNOG00000010392 ENSRNOG00000031067 ENSRNOG00000012608 ENSRNOG00000052226 ENSRNOG00000012562 ENSRNOG00000014698 ENSRNOG00000001915 …	0.82	0
GO:0005654	nucleoplasm	cellular_component	7/113	1698/19765	1	1	7	ENSRNOG00000001128 ENSRNOG00000011678 ENSRNOG00000037688 ENSRNOG00000016214 ENSRNOG00000014575 ENSRNOG00000020032 ENSRNOG00000013867	0.72	0
GO:0031981	nuclear lumen	cellular_component	10/113	2438/19765	1	1	10	ENSRNOG00000005659 ENSRNOG00000016214 ENSRNOG00000011678 ENSRNOG00000000956 ENSRNOG00000001128 ENSRNOG00000013867 ENSRNOG00000056487 ENSRNOG00000014575 ENSRNOG00000037688 ENSRNOG00000020032	0.72	0
GO:0005739	mitochondrion	cellular_component	6/113	1506/19765	1	1	6	ENSRNOG00000056487 ENSRNOG00000006858 ENSRNOG00000008716 ENSRNOG00000033299 ENSRNOG00000019048 ENSRNOG00000025012	0.70	0

## Sheet: MF
GO_ID	Description	TYPE	GeneRatio	BgRatio	pvalue	qvalue	Count	genes	enrich_factor
GO:0030246	carbohydrate binding	molecular_function	6/113	207/19765	5.093e-04	8.727e-03	6	ENSRNOG00000000321 ENSRNOG00000031067 ENSRNOG00000016214 ENSRNOG00000033389 ENSRNOG00000002218 ENSRNOG00000009884	5.07	3.29303
GO:0008324	cation transmembrane transporter activity	molecular_function	10/113	571/19765	1.243e-03	1.249e-02	10	ENSRNOG00000012989 ENSRNOG00000012562 ENSRNOG00000051860 ENSRNOG00000021056 ENSRNOG00000054314 ENSRNOG00000019118 ENSRNOG00000033299 ENSRNOG00000012876 ENSRNOG00000010597 ENSRNOG00000014698	3.06	2.90553
GO:0005179	hormone activity	molecular_function	4/113	125/19765	1.887e-03	1.441e-02	4	ENSRNOG00000011130 ENSRNOG00000018393 ENSRNOG00000011074 ENSRNOG00000020369	5.60	2.72423
GO:0022890	inorganic cation transmembrane transporter activity	molecular_function	8/113	482/19765	4.601e-03	2.299e-02	8	ENSRNOG00000054314 ENSRNOG00000012876 ENSRNOG00000033299 ENSRNOG00000019118 ENSRNOG00000012562 ENSRNOG00000010597 ENSRNOG00000021056 ENSRNOG00000051860	2.90	2.33715
GO:0005102	receptor binding	molecular_function	15/113	1309/19765	9.340e-03	3.342e-02	15	ENSRNOG00000013867 ENSRNOG00000007905 ENSRNOG00000020369 ENSRNOG00000018393 ENSRNOG00000037687 ENSRNOG00000005964 ENSRNOG00000011130 ENSRNOG00000023337 ENSRNOG00000043451 ENSRNOG00000008481 ENSRNOG00000011074 ENSRNOG00000010392 ENSRNOG00000017783 ENSRNOG00000010797 ENSRNOG00000029148	2.00	2.02965
GO:0015075	ion transmembrane transporter activity	molecular_function	10/113	765/19765	1.129e-02	3.806e-02	10	ENSRNOG00000014698 ENSRNOG00000010597 ENSRNOG00000033299 ENSRNOG00000012876 ENSRNOG00000019118 ENSRNOG00000054314 ENSRNOG00000021056 ENSRNOG00000051860 ENSRNOG00000012989 ENSRNOG00000012562	2.29	1.94731
GO:0046873	metal ion transmembrane transporter activity	molecular_function	6/113	373/19765	1.323e-02	4.074e-02	6	ENSRNOG00000054314 ENSRNOG00000012562 ENSRNOG00000019118 ENSRNOG00000012876 ENSRNOG00000021056 ENSRNOG00000010597	2.81	1.87844
GO:0022857	transmembrane transporter activity	molecular_function	11/113	914/19765	1.564e-02	4.569e-02	11	ENSRNOG00000014698 ENSRNOG00000033299 ENSRNOG00000012876 ENSRNOG00000019118 ENSRNOG00000010597 ENSRNOG00000054314 ENSRNOG00000012989 ENSRNOG00000012562 ENSRNOG00000021056 ENSRNOG00000051860 ENSRNOG00000020562	2.11	1.80576
GO:0022891	substrate-specific transmembrane transporter activity	molecular_function	10/113	836/19765	2.084e-02	5.548e-02	10	ENSRNOG00000021056 ENSRNOG00000051860 ENSRNOG00000012562 ENSRNOG00000012989 ENSRNOG00000054314 ENSRNOG00000010597 ENSRNOG00000012876 ENSRNOG00000033299 ENSRNOG00000019118 ENSRNOG00000014698	2.09	1.6811
GO:0001664	G-protein coupled receptor binding	molecular_function	4/113	236/19765	2.565e-02	6.402e-02	4	ENSRNOG00000008481 ENSRNOG00000011130 ENSRNOG00000037687 ENSRNOG00000017783	2.96	1.59091
GO:0015631	tubulin binding	molecular_function	4/113	244/19765	2.915e-02	6.982e-02	4	ENSRNOG00000011705 ENSRNOG00000007515 ENSRNOG00000002376 ENSRNOG00000008481	2.87	1.53536
GO:0005261	cation channel activity	molecular_function	4/113	265/19765	3.983e-02	8.450e-02	4	ENSRNOG00000014698 ENSRNOG00000054314 ENSRNOG00000012562 ENSRNOG00000021056	2.64	1.39979
GO:0004674	protein serine/threonine kinase activity	molecular_function	5/113	365/19765	4.096e-02	8.676e-02	5	ENSRNOG00000030022 ENSRNOG00000027066 ENSRNOG00000012512 ENSRNOG00000002412 ENSRNOG00000005659	2.40	1.38764
GO:0008092	cytoskeletal protein binding	molecular_function	8/113	693/19765	4.150e-02	8.776e-02	8	ENSRNOG00000012512 ENSRNOG00000011705 ENSRNOG00000010270 ENSRNOG00000008481 ENSRNOG00000010362 ENSRNOG00000007515 ENSRNOG00000002376 ENSRNOG00000018250	2.02	1.38195
GO:0003779	actin binding	molecular_function	4/113	300/19765	6.277e-02	1.153e-01	4	ENSRNOG00000018250 ENSRNOG00000010362 ENSRNOG00000010270 ENSRNOG00000012512	2.33	1.20225
GO:0032403	protein complex binding	molecular_function	9/113	873/19765	6.425e-02	1.170e-01	9	ENSRNOG00000007905 ENSRNOG00000010362 ENSRNOG00000008481 ENSRNOG00000012512 ENSRNOG00000020369 ENSRNOG00000010270 ENSRNOG00000010797 ENSRNOG00000002376 ENSRNOG00000007515	1.80	1.19213
GO:0005215	transporter activity	molecular_function	11/113	1167/19765	8.112e-02	1.375e-01	11	ENSRNOG00000020562 ENSRNOG00000012989 ENSRNOG00000012562 ENSRNOG00000054314 ENSRNOG00000019118 ENSRNOG00000033299 ENSRNOG00000051860 ENSRNOG00000021056 ENSRNOG00000010597 ENSRNOG00000012876 ENSRNOG00000014698	1.65	1.09087
GO:0046982	protein heterodimerization activity	molecular_function	5/113	447/19765	9.347e-02	1.528e-01	5	ENSRNOG00000008716 ENSRNOG00000007905 ENSRNOG00000052880 ENSRNOG00000013658 ENSRNOG00000028975	1.96	1.02933
GO:0019899	enzyme binding	molecular_function	13/113	1503/19765	1.119e-01	1.739e-01	13	ENSRNOG00000023546 ENSRNOG00000005964 ENSRNOG00000000321 ENSRNOG00000011944 ENSRNOG00000008716 ENSRNOG00000018250 ENSRNOG00000050647 ENSRNOG00000020562 ENSRNOG00000013658 ENSRNOG00000013321 ENSRNOG00000019477 ENSRNOG00000019048 ENSRNOG00000010362	1.51	0.95117
GO:0005198	structural molecule activity	molecular_function	8/113	855/19765	1.239e-01	1.880e-01	8	ENSRNOG00000008716 ENSRNOG00000013916 ENSRNOG00000017209 ENSRNOG00000031061 ENSRNOG00000013658 ENSRNOG00000052880 ENSRNOG00000031641 ENSRNOG00000012512	1.64	0.906929
GO:0019901	protein kinase binding	molecular_function	5/113	488/19765	1.306e-01	1.943e-01	5	ENSRNOG00000008716 ENSRNOG00000000321 ENSRNOG00000018250 ENSRNOG00000023546 ENSRNOG00000005964	1.79	0.884057
GO:0005216	ion channel activity	molecular_function	4/113	371/19765	1.307e-01	1.942e-01	4	ENSRNOG00000014698 ENSRNOG00000054314 ENSRNOG00000012562 ENSRNOG00000021056	1.89	0.883724
GO:0005515	protein binding	molecular_function	61/113	8871/19765	1.383e-01	2.032e-01	61	ENSRNOG00000010270 ENSRNOG00000019048 ENSRNOG00000005964 ENSRNOG00000037687 ENSRNOG00000000321 ENSRNOG00000049223 ENSRNOG00000010262 ENSRNOG00000011074 ENSRNOG00000017209 ENSRNOG00000056487 ENSRNOG00000052880 ENSRNOG00000011130 ENSRNOG00000023337 ENSRNOG00000003338 ENSRNOG00000010362 ENSRNOG00000001581 ENSRNOG00000011944 ENSRNOG00000005659 ENSRNOG00000010392 ENSRNOG00000050647 ENSRNOG00000013658 …	1.20	0.859178
GO:0043168	anion binding	molecular_function	19/113	2441/19765	1.510e-01	2.170e-01	19	ENSRNOG00000010362 ENSRNOG00000014575 ENSRNOG00000027066 ENSRNOG00000017783 ENSRNOG00000037688 ENSRNOG00000011573 ENSRNOG00000010262 ENSRNOG00000037687 ENSRNOG00000011944 ENSRNOG00000002412 ENSRNOG00000007515 ENSRNOG00000005659 ENSRNOG00000000956 ENSRNOG00000017209 ENSRNOG00000050647 ENSRNOG00000030022 ENSRNOG00000013867 ENSRNOG00000018399 ENSRNOG00000003400	1.36	0.821023
GO:0097367	carbohydrate derivative binding	molecular_function	16/113	2040/19765	1.698e-01	2.359e-01	16	ENSRNOG00000014575 ENSRNOG00000005659 ENSRNOG00000009884 ENSRNOG00000027066 ENSRNOG00000017783 ENSRNOG00000037688 ENSRNOG00000000956 ENSRNOG00000017209 ENSRNOG00000050647 ENSRNOG00000030022 ENSRNOG00000013867 ENSRNOG00000018399 ENSRNOG00000037687 ENSRNOG00000002376 ENSRNOG00000007515 ENSRNOG00000002412	1.37	0.770062
GO:0015267	channel activity	molecular_function	4/113	413/19765	1.847e-01	2.523e-01	4	ENSRNOG00000054314 ENSRNOG00000014698 ENSRNOG00000021056 ENSRNOG00000012562	1.69	0.733533
GO:0019900	kinase binding	molecular_function	5/113	550/19765	2.008e-01	2.696e-01	5	ENSRNOG00000005964 ENSRNOG00000023546 ENSRNOG00000018250 ENSRNOG00000000321 ENSRNOG00000008716	1.59	0.697236
GO:0004672	protein kinase activity	molecular_function	5/113	588/19765	2.519e-01	3.220e-01	5	ENSRNOG00000005659 ENSRNOG00000027066 ENSRNOG00000012512 ENSRNOG00000002412 ENSRNOG00000030022	1.49	0.598772
GO:0042802	identical protein binding	molecular_function	8/113	1025/19765	2.796e-01	3.491e-01	8	ENSRNOG00000023546 ENSRNOG00000011130 ENSRNOG00000005964 ENSRNOG00000013658 ENSRNOG00000001128 ENSRNOG00000017783 ENSRNOG00000009884 ENSRNOG00000019048	1.37	0.553463
GO:0043167	ion binding	molecular_function	35/113	5208/19765	2.966e-01	3.654e-01	35	ENSRNOG00000007905 ENSRNOG00000002412 ENSRNOG00000011944 ENSRNOG00000027066 ENSRNOG00000017783 ENSRNOG00000010362 ENSRNOG00000008467 ENSRNOG00000014575 ENSRNOG00000018399 ENSRNOG00000010597 ENSRNOG00000017328 ENSRNOG00000015336 ENSRNOG00000013867 ENSRNOG00000014698 ENSRNOG00000003400 ENSRNOG00000018250 ENSRNOG00000005659 ENSRNOG00000001128 ENSRNOG00000050647 ENSRNOG00000015321 ENSRNOG00000030022 …	1.18	0.527829
GO:0046983	protein dimerization activity	molecular_function	8/113	1053/19765	3.121e-01	3.795e-01	8	ENSRNOG00000005964 ENSRNOG00000008716 ENSRNOG00000007905 ENSRNOG00000052880 ENSRNOG00000001128 ENSRNOG00000028975 ENSRNOG00000013658 ENSRNOG00000009884	1.33	0.505706
GO:0016301	kinase activity	molecular_function	6/113	785/19765	3.374e-01	4.068e-01	6	ENSRNOG00000030022 ENSRNOG00000002412 ENSRNOG00000037688 ENSRNOG00000027066 ENSRNOG00000012512 ENSRNOG00000005659	1.34	0.471855
GO:0008289	lipid binding	molecular_function	4/113	531/19765	3.845e-01	4.558e-01	4	ENSRNOG00000011944 ENSRNOG00000010011 ENSRNOG00000018399 ENSRNOG00000010362	1.32	0.415104
GO:0036094	small molecule binding	molecular_function	17/113	2493/19765	3.846e-01	4.557e-01	17	ENSRNOG00000000956 ENSRNOG00000025012 ENSRNOG00000030022 ENSRNOG00000050647 ENSRNOG00000017209 ENSRNOG00000005659 ENSRNOG00000003400 ENSRNOG00000018399 ENSRNOG00000010597 ENSRNOG00000010011 ENSRNOG00000045569 ENSRNOG00000037688 ENSRNOG00000002314 ENSRNOG00000014575 ENSRNOG00000027066 ENSRNOG00000002412 ENSRNOG00000007515	1.19	0.414991
GO:0016773	phosphotransferase activity, alcohol group as acceptor	molecular_function	5/113	693/19765	4.206e-01	4.922e-01	5	ENSRNOG00000027066 ENSRNOG00000012512 ENSRNOG00000005659 ENSRNOG00000030022 ENSRNOG00000002412	1.26	0.376131
GO:0030234	enzyme regulator activity	molecular_function	5/113	731/19765	4.896e-01	5.626e-01	5	ENSRNOG00000010362 ENSRNOG00000010392 ENSRNOG00000000321 ENSRNOG00000023546 ENSRNOG00000001128	1.20	0.310159
GO:0044822	poly(A) RNA binding	molecular_function	7/113	1073/19765	5.518e-01	6.245e-01	7	ENSRNOG00000010362 ENSRNOG00000031641 ENSRNOG00000009884 ENSRNOG00000014575 ENSRNOG00000023546 ENSRNOG00000031061 ENSRNOG00000004629	1.14	0.258218
GO:0016772	transferase activity, transferring phosphorus-containing groups	molecular_function	6/113	924/19765	5.628e-01	6.350e-01	6	ENSRNOG00000037688 ENSRNOG00000002412 ENSRNOG00000030022 ENSRNOG00000005659 ENSRNOG00000012512 ENSRNOG00000027066	1.14	0.249646
GO:0017111	nucleoside-triphosphatase activity	molecular_function	4/113	662/19765	6.608e-01	7.390e-01	4	ENSRNOG00000017209 ENSRNOG00000007515 ENSRNOG00000051860 ENSRNOG00000030022	1.06	0.17993
GO:0005524	ATP binding	molecular_function	8/113	1353/19765	7.429e-01	8.264e-01	8	ENSRNOG00000027066 ENSRNOG00000005659 ENSRNOG00000014575 ENSRNOG00000030022 ENSRNOG00000050647 ENSRNOG00000037688 ENSRNOG00000007515 ENSRNOG00000002412	1.03	0.12907
GO:0001883	purine nucleoside binding	molecular_function	10/113	1703/19765	7.696e-01	8.550e-01	10	ENSRNOG00000002412 ENSRNOG00000007515 ENSRNOG00000027066 ENSRNOG00000014575 ENSRNOG00000005659 ENSRNOG00000017209 ENSRNOG00000050647 ENSRNOG00000030022 ENSRNOG00000037688 ENSRNOG00000000956	1.03	0.113735
GO:0032549	ribonucleoside binding	molecular_function	10/113	1703/19765	7.696e-01	8.550e-01	10	ENSRNOG00000017209 ENSRNOG00000050647 ENSRNOG00000030022 ENSRNOG00000037688 ENSRNOG00000000956 ENSRNOG00000027066 ENSRNOG00000014575 ENSRNOG00000005659 ENSRNOG00000007515 ENSRNOG00000002412	1.03	0.113735
GO:0001882	nucleoside binding	molecular_function	10/113	1709/19765	7.782e-01	8.635e-01	10	ENSRNOG00000005659 ENSRNOG00000014575 ENSRNOG00000027066 ENSRNOG00000037688 ENSRNOG00000000956 ENSRNOG00000030022 ENSRNOG00000050647 ENSRNOG00000017209 ENSRNOG00000002412 ENSRNOG00000007515	1.02	0.108909
GO:0000166	nucleotide binding	molecular_function	13/113	2213/19765	7.790e-01	8.640e-01	13	ENSRNOG00000003400 ENSRNOG00000005659 ENSRNOG00000000956 ENSRNOG00000030022 ENSRNOG00000050647 ENSRNOG00000017209 ENSRNOG00000002412 ENSRNOG00000007515 ENSRNOG00000002314 ENSRNOG00000014575 ENSRNOG00000027066 ENSRNOG00000045569 ENSRNOG00000037688	1.03	0.108463
GO:0030554	adenyl nucleotide binding	molecular_function	8/113	1385/19765	7.938e-01	8.797e-01	8	ENSRNOG00000007515 ENSRNOG00000002412 ENSRNOG00000014575 ENSRNOG00000005659 ENSRNOG00000027066 ENSRNOG00000037688 ENSRNOG00000050647 ENSRNOG00000030022	1.01	0.100289
GO:0017076	purine nucleotide binding	molecular_function	10/113	1733/19765	8.124e-01	8.996e-01	10	ENSRNOG00000007515 ENSRNOG00000002412 ENSRNOG00000037688 ENSRNOG00000000956 ENSRNOG00000030022 ENSRNOG00000017209 ENSRNOG00000050647 ENSRNOG00000005659 ENSRNOG00000014575 ENSRNOG00000027066	1.01	0.0902301
GO:0097159	organic cyclic compound binding	molecular_function	32/113	5528/19765	8.517e-01	9.411e-01	32	ENSRNOG00000020032 ENSRNOG00000010262 ENSRNOG00000007515 ENSRNOG00000031061 ENSRNOG00000005964 ENSRNOG00000023546 ENSRNOG00000019048 ENSRNOG00000002314 ENSRNOG00000037688 ENSRNOG00000011573 ENSRNOG00000031478 ENSRNOG00000026110 ENSRNOG00000017209 ENSRNOG00000031628 ENSRNOG00000004629 ENSRNOG00000002412 ENSRNOG00000014575 ENSRNOG00000009884 ENSRNOG00000031641 ENSRNOG00000010362 ENSRNOG00000027066 …	1.01	0.0697134
GO:0016462	pyrophosphatase activity	molecular_function	4/113	700/19765	1	1	4	ENSRNOG00000017209 ENSRNOG00000030022 ENSRNOG00000051860 ENSRNOG00000007515	1.00	0
GO:0016818	hydrolase activity, acting on acid anhydrides, in phosphorus-containing anhydrides	molecular_function	4/113	706/19765	1	1	4	ENSRNOG00000007515 ENSRNOG00000051860 ENSRNOG00000030022 ENSRNOG00000017209	0.99	0
GO:0016817	hydrolase activity, acting on acid anhydrides	molecular_function	4/113	713/19765	1	1	4	ENSRNOG00000017209 ENSRNOG00000030022 ENSRNOG00000051860 ENSRNOG00000007515	0.98	0
GO:0016787	hydrolase activity	molecular_function	13/113	2311/19765	1	1	13	ENSRNOG00000009577 ENSRNOG00000017328 ENSRNOG00000012481 ENSRNOG00000016214 ENSRNOG00000031067 ENSRNOG00000053400 ENSRNOG00000030022 ENSRNOG00000017209 ENSRNOG00000022141 ENSRNOG00000021619 ENSRNOG00000051860 ENSRNOG00000007515 ENSRNOG00000017783	0.98	0
GO:0043169	cation binding	molecular_function	18/113	3293/19765	1	1	18	ENSRNOG00000010597 ENSRNOG00000014698 ENSRNOG00000017328 ENSRNOG00000015336 ENSRNOG00000031478 ENSRNOG00000018250 ENSRNOG00000005659 ENSRNOG00000001128 ENSRNOG00000025012 ENSRNOG00000015321 ENSRNOG00000011678 ENSRNOG00000007905 ENSRNOG00000005964 ENSRNOG00000012618 ENSRNOG00000019477 ENSRNOG00000010362 ENSRNOG00000008467 ENSRNOG00000019048	0.96	0
GO:0016491	oxidoreductase activity	molecular_function	4/113	748/19765	1	1	4	ENSRNOG00000019048 ENSRNOG00000056487 ENSRNOG00000003400 ENSRNOG00000015321	0.94	0
GO:0003824	catalytic activity	molecular_function	29/113	5432/19765	1	1	29	ENSRNOG00000056487 ENSRNOG00000009577 ENSRNOG00000012512 ENSRNOG00000053400 ENSRNOG00000017209 ENSRNOG00000025012 ENSRNOG00000010262 ENSRNOG00000051860 ENSRNOG00000007515 ENSRNOG00000022141 ENSRNOG00000015867 ENSRNOG00000005930 ENSRNOG00000037688 ENSRNOG00000011573 ENSRNOG00000019048 ENSRNOG00000012481 ENSRNOG00000003400 ENSRNOG00000017328 ENSRNOG00000030022 ENSRNOG00000015321 ENSRNOG00000005659 …	0.93	0
GO:0046914	transition metal ion binding	molecular_function	7/113	1320/19765	1	1	7	ENSRNOG00000005964 ENSRNOG00000015336 ENSRNOG00000017328 ENSRNOG00000011678 ENSRNOG00000015321 ENSRNOG00000019048 ENSRNOG00000008467	0.93	0
GO:0003676	nucleic acid binding	molecular_function	19/113	3598/19765	1	1	19	ENSRNOG00000023546 ENSRNOG00000005964 ENSRNOG00000031061 ENSRNOG00000020032 ENSRNOG00000031628 ENSRNOG00000004629 ENSRNOG00000045569 ENSRNOG00000028975 ENSRNOG00000001581 ENSRNOG00000002314 ENSRNOG00000031641 ENSRNOG00000010362 ENSRNOG00000009884 ENSRNOG00000019048 ENSRNOG00000014575 ENSRNOG00000031478 ENSRNOG00000015336 ENSRNOG00000011678 ENSRNOG00000026110	0.92	0
GO:0003723	RNA binding	molecular_function	8/113	1518/19765	1	1	8	ENSRNOG00000010362 ENSRNOG00000031641 ENSRNOG00000009884 ENSRNOG00000014575 ENSRNOG00000031628 ENSRNOG00000004629 ENSRNOG00000031061 ENSRNOG00000023546	0.92	0
GO:0016740	transferase activity	molecular_function	11/113	2111/19765	1	1	11	ENSRNOG00000027066 ENSRNOG00000037688 ENSRNOG00000005930 ENSRNOG00000015867 ENSRNOG00000002412 ENSRNOG00000016214 ENSRNOG00000005659 ENSRNOG00000030022 ENSRNOG00000025012 ENSRNOG00000012512 ENSRNOG00000009577	0.91	0
GO:0008270	zinc ion binding	molecular_function	5/113	1036/19765	1	1	5	ENSRNOG00000011678 ENSRNOG00000008467 ENSRNOG00000005964 ENSRNOG00000015336 ENSRNOG00000017328	0.84	0
GO:0046872	metal ion binding	molecular_function	15/113	3214/19765	1	1	15	ENSRNOG00000010362 ENSRNOG00000008467 ENSRNOG00000019048 ENSRNOG00000019477 ENSRNOG00000005964 ENSRNOG00000012618 ENSRNOG00000007905 ENSRNOG00000011678 ENSRNOG00000001128 ENSRNOG00000015321 ENSRNOG00000005659 ENSRNOG00000018250 ENSRNOG00000031478 ENSRNOG00000017328 ENSRNOG00000015336	0.82	0
GO:0003677	DNA binding	molecular_function	7/113	1707/19765	1	1	7	ENSRNOG00000019048 ENSRNOG00000026110 ENSRNOG00000028975 ENSRNOG00000001581 ENSRNOG00000020032 ENSRNOG00000015336 ENSRNOG00000005964	0.72	0
GO:0004872	receptor activity	molecular_function	7/113	2559/19765	1	1	7	ENSRNOG00000053400 ENSRNOG00000012562 ENSRNOG00000030788 ENSRNOG00000014698 ENSRNOG00000033389 ENSRNOG00000021056 ENSRNOG00000005964	0.48	0
GO:0004871	signal transducer activity	molecular_function	6/113	2599/19765	1	1	6	ENSRNOG00000012562 ENSRNOG00000030788 ENSRNOG00000014698 ENSRNOG00000009884 ENSRNOG00000002412 ENSRNOG00000005964	0.40	0
GO:0038023	signaling receptor activity	molecular_function	4/113	2380/19765	1	1	4	ENSRNOG00000005964 ENSRNOG00000014698 ENSRNOG00000012562 ENSRNOG00000030788	0.29	0
