# Supplementary material for: Electroacupuncture Alleviates Experimental Chronic Inflammatory Pain by Inhibiting Calcium Voltage-Gated Channel-Mediated Inflammation
Source: Evid Based Complement Alternat Med. 2020 Feb 10;2020:7061972. doi: 10.1155/2020/7061972 (PMC7035529; doi:10.1155/2020/7061972)
Supplement: Supplementary Materials — Supplement Tables. Table S1. The list of the 55 up-DEGs and 134 down-DEGs was identified for EA-revised genes with CIP. Table S2. The details of GO enrichment for the 55 EA-revised up-DEGs were identified for with CIP. Table S3. The details of GO enrichment for the 134 EA-revised down-DEGs were identified for with CIP. Table S4. The details of KEGG enrichment for the 55 EA-revised up-DEGs were identified for with CIP. Table S5. The details of KEGG enrichment for the 134 EA-revised down-DEGs were identified for with CIP. [file 7061972.f1.zip › 7061972.f1/supplementary material description+table/Table S4.xlsx]

## Sheet: kegg
pathwayID	Description	GeneRatio	BgRatio	pvalue	qvalue	Count	genes	enrich_factor
rno00590	Arachidonic acid metabolism	2/20	74/7055	3.391e-03	2.374e-01	2	ENSRNOG00000042224 ENSRNOG00000007415	9.53	2.46967
rno05410	Hypertrophic cardiomyopathy (HCM)	2/20	79/7055	4.075e-03	1.426e-01	2	ENSRNOG00000003288 ENSRNOG00000061499	8.93	2.38987
rno04724	Glutamatergic synapse	2/20	103/7055	8.507e-03	1.985e-01	2	ENSRNOG00000050206 ENSRNOG00000020650	6.85	2.07022
rno04726	Serotonergic synapse	2/20	115/7055	1.149e-02	2.011e-01	2	ENSRNOG00000042224 ENSRNOG00000007415	6.13	1.93968
rno04611	Platelet activation	2/20	116/7055	1.177e-02	1.648e-01	2	ENSRNOG00000046981 ENSRNOG00000007415	6.08	1.92922
rno04068	FoxO signaling pathway	2/20	124/7055	1.409e-02	1.644e-01	2	ENSRNOG00000061499 ENSRNOG00000006304	5.69	1.85109
rno04910	Insulin signaling pathway	2/20	125/7055	1.440e-02	1.440e-01	2	ENSRNOG00000061499 ENSRNOG00000009681	5.64	1.84164
rno04921	Oxytocin signaling pathway	2/20	150/7055	2.341e-02	2.048e-01	2	ENSRNOG00000003288 ENSRNOG00000061499	4.70	1.6306
rno04010	MAPK signaling pathway	2/20	249/7055	8.435e-02	6.561e-01	2	ENSRNOG00000003288 ENSRNOG00000002863	2.83	1.07391
rno01100	Metabolic pathways	6/20	1223/7055	1.850e-01	1	6	ENSRNOG00000003681 ENSRNOG00000062030 ENSRNOG00000014866 ENSRNOG00000031211 ENSRNOG00000042224 ENSRNOG00000007415	1.73	0.732828
rno05230	Central carbon metabolism in cancer	1/20	63/7055	1	1	1	ENSRNOG00000018824	1.00	0
rno04261	Adrenergic signaling in cardiomyocytes	1/20	139/7055	1	1	1	ENSRNOG00000003288	1.00	0
rno04024	cAMP signaling pathway	1/20	183/7055	1	1	1	ENSRNOG00000006084	1.00	0
rno04622	RIG-I-like receptor signaling pathway	1/20	61/7055	1	1	1	ENSRNOG00000022256	1.00	0
rno04512	ECM-receptor interaction	1/20	76/7055	1	1	1	ENSRNOG00000046981	1.00	0
rno05218	Melanoma	1/20	69/7055	1	1	1	ENSRNOG00000006304	1.00	0
rno00310	Lysine degradation	1/20	47/7055	1	1	1	ENSRNOG00000061499	1.00	0
rno00591	Linoleic acid metabolism	1/20	36/7055	1	1	1	ENSRNOG00000042224	1.00	0
rno05412	Arrhythmogenic right ventricular cardiomyopathy (ARVC)	1/20	67/7055	1	1	1	ENSRNOG00000003288	1.00	0
rno04974	Protein digestion and absorption	1/20	87/7055	1	1	1	ENSRNOG00000012110	1.00	0
rno04924	Renin secretion	1/20	63/7055	1	1	1	ENSRNOG00000060831	1.00	0
rno04120	Ubiquitin mediated proteolysis	1/20	128/7055	1	1	1	ENSRNOG00000006304	1.00	0
rno04020	Calcium signaling pathway	1/20	166/7055	1	1	1	ENSRNOG00000002863	1.00	0
rno04071	Sphingolipid signaling pathway	1/20	118/7055	1	1	1	ENSRNOG00000062030	1.00	0
rno04931	Insulin resistance	1/20	107/7055	1	1	1	ENSRNOG00000061499	1.00	0
rno05203	Viral carcinogenesis	1/20	211/7055	1	1	1	ENSRNOG00000006304	1.00	0
rno04710	Circadian rhythm	1/20	30/7055	1	1	1	ENSRNOG00000061499	1.00	0
rno04151	PI3K-Akt signaling pathway	1/20	315/7055	1	1	1	ENSRNOG00000006304	1.00	0
rno04623	Cytosolic DNA-sensing pathway	1/20	53/7055	1	1	1	ENSRNOG00000022256	1.00	0
rno04922	Glucagon signaling pathway	1/20	84/7055	1	1	1	ENSRNOG00000061499	1.00	0
rno00052	Galactose metabolism	1/20	27/7055	1	1	1	ENSRNOG00000003681	1.00	0
rno05205	Proteoglycans in cancer	1/20	191/7055	1	1	1	ENSRNOG00000006304	1.00	0
rno04721	Synaptic vesicle cycle	1/20	56/7055	1	1	1	ENSRNOG00000020650	1.00	0
rno00600	Sphingolipid metabolism	1/20	48/7055	1	1	1	ENSRNOG00000062030	1.00	0
rno04060	Cytokine-cytokine receptor interaction	1/20	215/7055	1	1	1	ENSRNOG00000022256	1.00	0
rno05164	Influenza A	1/20	161/7055	1	1	1	ENSRNOG00000022256	1.00	0
rno04930	Type II diabetes mellitus	1/20	47/7055	1	1	1	ENSRNOG00000002863	1.00	0
rno00563	Glycosylphosphatidylinositol(GPI)-anchor biosynthesis	1/20	26/7055	1	1	1	ENSRNOG00000014866	1.00	0
rno05200	Pathways in cancer	1/20	380/7055	1	1	1	ENSRNOG00000006304	1.00	0
rno05206	MicroRNAs in cancer	1/20	138/7055	1	1	1	ENSRNOG00000006304	1.00	0
rno04152	AMPK signaling pathway	1/20	121/7055	1	1	1	ENSRNOG00000061499	1.00	0
rno04115	p53 signaling pathway	1/20	67/7055	1	1	1	ENSRNOG00000006304	1.00	0
rno04919	Thyroid hormone signaling pathway	1/20	112/7055	1	1	1	ENSRNOG00000006304	1.00	0
rno04630	Jak-STAT signaling pathway	1/20	146/7055	1	1	1	ENSRNOG00000002919	1.00	0
rno04923	Regulation of lipolysis in adipocytes	1/20	56/7055	1	1	1	ENSRNOG00000007415	1.00	0
rno04913	Ovarian steroidogenesis	1/20	52/7055	1	1	1	ENSRNOG00000042224	1.00	0
rno05219	Bladder cancer	1/20	38/7055	1	1	1	ENSRNOG00000006304	1.00	0
rno05220	Chronic myeloid leukemia	1/20	73/7055	1	1	1	ENSRNOG00000006304	1.00	0
rno05215	Prostate cancer	1/20	86/7055	1	1	1	ENSRNOG00000006304	1.00	0
rno04750	Inflammatory mediator regulation of TRP channels	1/20	105/7055	1	1	1	ENSRNOG00000042224	1.00	0
rno00650	Butanoate metabolism	1/20	26/7055	1	1	1	ENSRNOG00000031211	1.00	0
rno04213	Longevity regulating pathway - multiple species	1/20	60/7055	1	1	1	ENSRNOG00000061499	1.00	0
rno04972	Pancreatic secretion	1/20	94/7055	1	1	1	ENSRNOG00000060831	1.00	0
rno05414	Dilated cardiomyopathy	1/20	82/7055	1	1	1	ENSRNOG00000003288	1.00	0
rno04110	Cell cycle	1/20	121/7055	1	1	1	ENSRNOG00000006304	1.00	0
rno04920	Adipocytokine signaling pathway	1/20	72/7055	1	1	1	ENSRNOG00000061499	1.00	0
rno04211	Longevity regulating pathway - mammal	1/20	88/7055	1	1	1	ENSRNOG00000061499	1.00	0
rno04260	Cardiac muscle contraction	1/20	79/7055	1	1	1	ENSRNOG00000003288	1.00	0
rno05169	Epstein-Barr virus infection	1/20	200/7055	1	1	1	ENSRNOG00000006304	1.00	0
rno05214	Glioma	1/20	61/7055	1	1	1	ENSRNOG00000006304	1.00	0
rno04973	Carbohydrate digestion and absorption	1/20	39/7055	1	1	1	ENSRNOG00000003681	1.00	0
rno04620	Toll-like receptor signaling pathway	1/20	94/7055	1	1	1	ENSRNOG00000022256	1.00	0
rno04723	Retrograde endocannabinoid signaling	1/20	96/7055	1	1	1	ENSRNOG00000020650	1.00	0
rno04640	Hematopoietic cell lineage	1/20	81/7055	1	1	1	ENSRNOG00000046981	1.00	0
rno04062	Chemokine signaling pathway	1/20	173/7055	1	1	1	ENSRNOG00000022256	1.00	0
rno04144	Endocytosis	1/20	256/7055	1	1	1	ENSRNOG00000006304	1.00	0
rno05033	Nicotine addiction	1/20	35/7055	1	1	1	ENSRNOG00000020650	1.00	0
rno04932	Non-alcoholic fatty liver disease (NAFLD)	1/20	156/7055	1	1	1	ENSRNOG00000061499	1.00	0
rno05202	Transcriptional misregulation in cancer	1/20	157/7055	1	1	1	ENSRNOG00000006304	1.00	0
rno04668	TNF signaling pathway	1/20	107/7055	1	1	1	ENSRNOG00000022256	1.00	0
