# Supplementary material for: Electroacupuncture Alleviates Experimental Chronic Inflammatory Pain by Inhibiting Calcium Voltage-Gated Channel-Mediated Inflammation
Source: Evid Based Complement Alternat Med. 2020 Feb 10;2020:7061972. doi: 10.1155/2020/7061972 (PMC7035529; doi:10.1155/2020/7061972)
Supplement: Supplementary Materials — Supplement Tables. Table S1. The list of the 55 up-DEGs and 134 down-DEGs was identified for EA-revised genes with CIP. Table S2. The details of GO enrichment for the 55 EA-revised up-DEGs were identified for with CIP. Table S3. The details of GO enrichment for the 134 EA-revised down-DEGs were identified for with CIP. Table S4. The details of KEGG enrichment for the 55 EA-revised up-DEGs were identified for with CIP. Table S5. The details of KEGG enrichment for the 134 EA-revised down-DEGs were identified for with CIP. [file 7061972.f1.zip › 7061972.f1/supplementary material description+table/Table S5.xlsx]

## Sheet: kegg
pathwayID	Description	GeneRatio	BgRatio	pvalue	qvalue	Count	genes	enrich_factor
rno05014	Amyotrophic lateral sclerosis (ALS)	4/39	50/7055	2.983e-05	2.297e-03	4	ENSRNOG00000013916 ENSRNOG00000052880 ENSRNOG00000013658 ENSRNOG00000008716	14.47	4.52535
rno00500	Starch and sucrose metabolism	2/39	45/7055	4.860e-03	1.871e-01	2	ENSRNOG00000016214 ENSRNOG00000031067	8.04	2.31336
rno04213	Longevity regulating pathway - multiple species	2/39	60/7055	1.077e-02	2.073e-01	2	ENSRNOG00000019048 ENSRNOG00000050647	6.03	1.96778
rno05218	Melanoma	2/39	69/7055	1.574e-02	2.424e-01	2	ENSRNOG00000013867 ENSRNOG00000029148	5.24	1.803
rno04725	Cholinergic synapse	3/39	106/7055	7.480e-03	1.920e-01	3	ENSRNOG00000021056 ENSRNOG00000010597 ENSRNOG00000025012	5.12	2.1261
rno04512	ECM-receptor interaction	2/39	76/7055	2.039e-02	2.617e-01	2	ENSRNOG00000007905 ENSRNOG00000043451	4.76	1.69058
rno05410	Hypertrophic cardiomyopathy (HCM)	2/39	79/7055	2.260e-02	2.486e-01	2	ENSRNOG00000007905 ENSRNOG00000018250	4.58	1.64589
rno05414	Dilated cardiomyopathy	2/39	82/7055	2.494e-02	2.400e-01	2	ENSRNOG00000007905 ENSRNOG00000018250	4.41	1.6031
rno04540	Gap junction	2/39	83/7055	2.575e-02	2.203e-01	2	ENSRNOG00000029148 ENSRNOG00000017209	4.36	1.58922
rno05231	Choline metabolism in cancer	2/39	98/7055	3.968e-02	3.055e-01	2	ENSRNOG00000029148 ENSRNOG00000010597	3.69	1.40143
rno04510	Focal adhesion	3/39	195/7055	5.618e-02	3.933e-01	3	ENSRNOG00000007905 ENSRNOG00000029148 ENSRNOG00000043451	2.78	1.25042
rno04810	Regulation of actin cytoskeleton	3/39	205/7055	6.550e-02	4.203e-01	3	ENSRNOG00000007905 ENSRNOG00000013867 ENSRNOG00000029148	2.65	1.18376
rno04151	PI3K-Akt signaling pathway	4/39	315/7055	7.772e-02	4.603e-01	4	ENSRNOG00000007905 ENSRNOG00000013867 ENSRNOG00000029148 ENSRNOG00000043451	2.30	1.10947
rno04010	MAPK signaling pathway	3/39	249/7055	1.164e-01	6.402e-01	3	ENSRNOG00000023546 ENSRNOG00000013867 ENSRNOG00000050647	2.18	0.934047
rno00230	Purine metabolism	2/39	169/7055	1.498e-01	7.690e-01	2	ENSRNOG00000037688 ENSRNOG00000020032	2.14	0.824488
rno04024	cAMP signaling pathway	2/39	183/7055	1.793e-01	8.629e-01	2	ENSRNOG00000018250 ENSRNOG00000012562	1.98	0.74642
rno05016	Huntington's disease	2/39	190/7055	1.949e-01	8.828e-01	2	ENSRNOG00000019048 ENSRNOG00000033299	1.90	0.710188
rno05169	Epstein-Barr virus infection	2/39	200/7055	2.180e-01	9.326e-01	2	ENSRNOG00000023546 ENSRNOG00000050647	1.81	0.661544
rno04015	Rap1 signaling pathway	2/39	202/7055	2.227e-01	9.025e-01	2	ENSRNOG00000013867 ENSRNOG00000029148	1.79	0.65228
rno04014	Ras signaling pathway	2/39	220/7055	2.670e-01	1	2	ENSRNOG00000013867 ENSRNOG00000029148	1.64	0.573489
rno01100	Metabolic pathways	9/39	1223/7055	3.574e-01	1	9	ENSRNOG00000037688 ENSRNOG00000020032 ENSRNOG00000016214 ENSRNOG00000011573 ENSRNOG00000031067 ENSRNOG00000010262 ENSRNOG00000033299 ENSRNOG00000009577 ENSRNOG00000005930	1.33	0.446845
rno04080	Neuroactive ligand-receptor interaction	2/39	272/7055	4.079e-01	1	2	ENSRNOG00000014698 ENSRNOG00000012562	1.33	0.389446
rno05146	Amoebiasis	1/39	98/7055	1	1	1	ENSRNOG00000023546	1.00	0
rno04261	Adrenergic signaling in cardiomyocytes	1/39	139/7055	1	1	1	ENSRNOG00000018250	1.00	0
rno00240	Pyrimidine metabolism	1/39	100/7055	1	1	1	ENSRNOG00000037688	1.00	0
rno04727	GABAergic synapse	1/39	85/7055	1	1	1	ENSRNOG00000012876	1.00	0
rno05030	Cocaine addiction	1/39	44/7055	1	1	1	ENSRNOG00000012562	1.00	0
rno05012	Parkinson's disease	1/39	145/7055	1	1	1	ENSRNOG00000033299	1.00	0
rno05412	Arrhythmogenic right ventricular cardiomyopathy (ARVC)	1/39	67/7055	1	1	1	ENSRNOG00000007905	1.00	0
rno05150	Staphylococcus aureus infection	1/39	53/7055	1	1	1	ENSRNOG00000053400	1.00	0
rno04974	Protein digestion and absorption	1/39	87/7055	1	1	1	ENSRNOG00000021619	1.00	0
rno05034	Alcoholism	1/39	162/7055	1	1	1	ENSRNOG00000012562	1.00	0
rno04740	Olfactory transduction	1/39	1172/7055	1	1	1	ENSRNOG00000030788	1.00	0
rno04012	ErbB signaling pathway	1/39	89/7055	1	1	1	ENSRNOG00000010392	1.00	0
rno04921	Oxytocin signaling pathway	1/39	150/7055	1	1	1	ENSRNOG00000021056	1.00	0
rno04068	FoxO signaling pathway	1/39	124/7055	1	1	1	ENSRNOG00000019048	1.00	0
rno04146	Peroxisome	1/39	82/7055	1	1	1	ENSRNOG00000019048	1.00	0
rno03040	Spliceosome	1/39	129/7055	1	1	1	ENSRNOG00000050647	1.00	0
rno00052	Galactose metabolism	1/39	27/7055	1	1	1	ENSRNOG00000031067	1.00	0
rno05205	Proteoglycans in cancer	1/39	191/7055	1	1	1	ENSRNOG00000020369	1.00	0
rno03010	Ribosome	1/39	162/7055	1	1	1	ENSRNOG00000031641	1.00	0
rno00564	Glycerophospholipid metabolism	1/39	92/7055	1	1	1	ENSRNOG00000025012	1.00	0
rno04915	Estrogen signaling pathway	1/39	91/7055	1	1	1	ENSRNOG00000050647	1.00	0
rno00534	Glycosaminoglycan biosynthesis - heparan sulfate / heparin	1/39	23/7055	1	1	1	ENSRNOG00000009577	1.00	0
rno00760	Nicotinate and nicotinamide metabolism	1/39	31/7055	1	1	1	ENSRNOG00000005930	1.00	0
rno00983	Drug metabolism - other enzymes	1/39	51/7055	1	1	1	ENSRNOG00000020032	1.00	0
rno00430	Taurine and hypotaurine metabolism	1/39	7/7055	1	1	1	ENSRNOG00000011573	1.00	0
rno05164	Influenza A	1/39	161/7055	1	1	1	ENSRNOG00000050647	1.00	0
rno04360	Axon guidance	1/39	171/7055	1	1	1	ENSRNOG00000023337	1.00	0
rno04390	Hippo signaling pathway	1/39	143/7055	1	1	1	ENSRNOG00000013867	1.00	0
rno04072	Phospholipase D signaling pathway	1/39	139/7055	1	1	1	ENSRNOG00000029148	1.00	0
rno00340	Histidine metabolism	1/39	22/7055	1	1	1	ENSRNOG00000010262	1.00	0
rno05200	Pathways in cancer	1/39	380/7055	1	1	1	ENSRNOG00000013867	1.00	0
rno05134	Legionellosis	1/39	57/7055	1	1	1	ENSRNOG00000050647	1.00	0
rno05010	Alzheimer's disease	1/39	172/7055	1	1	1	ENSRNOG00000033299	1.00	0
rno04612	Antigen processing and presentation	1/39	76/7055	1	1	1	ENSRNOG00000050647	1.00	0
rno04610	Complement and coagulation cascades	1/39	80/7055	1	1	1	ENSRNOG00000053400	1.00	0
rno05215	Prostate cancer	1/39	86/7055	1	1	1	ENSRNOG00000029148	1.00	0
rno04972	Pancreatic secretion	1/39	94/7055	1	1	1	ENSRNOG00000021619	1.00	0
rno04724	Glutamatergic synapse	1/39	103/7055	1	1	1	ENSRNOG00000012562	1.00	0
rno04310	Wnt signaling pathway	1/39	137/7055	1	1	1	ENSRNOG00000017783	1.00	0
rno00982	Drug metabolism - cytochrome P450	1/39	66/7055	1	1	1	ENSRNOG00000003400	1.00	0
rno04211	Longevity regulating pathway - mammal	1/39	88/7055	1	1	1	ENSRNOG00000019048	1.00	0
rno04260	Cardiac muscle contraction	1/39	79/7055	1	1	1	ENSRNOG00000018250	1.00	0
rno04973	Carbohydrate digestion and absorption	1/39	39/7055	1	1	1	ENSRNOG00000031067	1.00	0
rno05031	Amphetamine addiction	1/39	58/7055	1	1	1	ENSRNOG00000012562	1.00	0
rno04620	Toll-like receptor signaling pathway	1/39	94/7055	1	1	1	ENSRNOG00000043451	1.00	0
rno05145	Toxoplasmosis	1/39	115/7055	1	1	1	ENSRNOG00000050647	1.00	0
rno00190	Oxidative phosphorylation	1/39	138/7055	1	1	1	ENSRNOG00000033299	1.00	0
rno04640	Hematopoietic cell lineage	1/39	81/7055	1	1	1	ENSRNOG00000000321	1.00	0
rno04370	VEGF signaling pathway	1/39	59/7055	1	1	1	ENSRNOG00000023546	1.00	0
rno04144	Endocytosis	1/39	256/7055	1	1	1	ENSRNOG00000050647	1.00	0
rno05033	Nicotine addiction	1/39	35/7055	1	1	1	ENSRNOG00000012562	1.00	0
rno05162	Measles	1/39	126/7055	1	1	1	ENSRNOG00000050647	1.00	0
rno04145	Phagosome	1/39	160/7055	1	1	1	ENSRNOG00000017209	1.00	0
rno05202	Transcriptional misregulation in cancer	1/39	157/7055	1	1	1	ENSRNOG00000005964	1.00	0
rno04141	Protein processing in endoplasmic reticulum	1/39	158/7055	1	1	1	ENSRNOG00000050647	1.00	0
